# Supplementary material for: Elimination of Reference Mapping Bias Reveals Robust Immune Related Allele-Specific Expression in Crossbred Sheep
Source: Front Genet. 2019 Sep 19;10:863. doi: 10.3389/fgene.2019.00863 (PMC6761296; doi:10.3389/fgene.2019.00863)
Supplement: Supplementary file 2 [file Supplementary_file2.zip]

Archive with 28 entries (28 files):
- BMDM_female_0hrs_sig_static.csv
- BMDM_female_7hrs_sig_static.csv
- BMDM_male_0hrs_sig_static.csv
- BMDM_male_7hrs_sig_static.csv
- BMDM_sig_cd_snv.csv
- BMDM_sig_icd.csv
- f1_BMDM_0_static_FDR.csv
- f1_BMDM_7_static_FDR.csv
- f1_tissues_pervasive.csv
- f2_BMDM_0_static_FDR.csv
- f2_BMDM_7_static_FDR.csv
- f2_tissues_pervasive.csv
- f3_BMDM_0_static_FDR.csv
- f3_BMDM_7_static_FDR.csv
- f3_tissues_pervasive.csv
- ileum_sig_static.csv
- liver_sig_static.csv
- m1_BMDM_0_static_FDR.csv
- m1_BMDM_7_static_FDR.csv
- m1_tissues_pervasive.csv
- m2_BMDM_0_static_FDR.csv
- m2_BMDM_7_static_FDR.csv
- m2_tissues_pervasive.csv
- m3_BMDM_0_static_FDR.csv
- m3_BMDM_7_static_FDR.csv
- m3_tissues_pervasive.csv
- spleen_sig_static.csv
- thymus_sig_static.csv
