# Supplementary material for: Elimination of Reference Mapping Bias Reveals Robust Immune Related Allele-Specific Expression in Crossbred Sheep
Source: Front Genet. 2019 Sep 19;10:863. doi: 10.3389/fgene.2019.00863 (PMC6761296; doi:10.3389/fgene.2019.00863)
Supplement: Supplementary file 2 [file Supplementary_file2.zip › BMDM_female_0hrs_sig_static.csv]

feat	MeanAI		NB. The Mean AI is the average of 6 animals Stouffer S' for the gene
ADGRF5	36.10701942
AHNAK	66.39186829
AOAH	54.53717546
CAVIN1	26.10796011
CD1E	61.44628914
CD276	18.17869266
CHML	15.37772062
CLEC4D	42.20825481
CNPY1	44.94268346
EDIL3	13.20658504
ENSOARG00000000710	41.01311424
ENSOARG00000001048	30.14035405
ENSOARG00000002217	79.085867
ENSOARG00000004593	23.7485049
ENSOARG00000008949	25.74449299
ENSOARG00000009963	261.8398789
ENSOARG00000011405	379.8674784
ENSOARG00000012641	17.12507325
ENSOARG00000014803	42.7403173
ENSOARG00000014838	107.3870462
ENSOARG00000015755	37.15633759
ENSOARG00000017070	13.89408076
ENSOARG00000017281	37.45200349
ENSOARG00000019055	111.6150025
ENSOARG00000019357	43.79410302
ENSOARG00000022944	18.58297626
ENSOARG00000026030	93.17913653
FABP7	69.00010056
FKBP9	20.60998792
IQGAP2	26.47462907
ITGB2	192.4685534
KMO	35.45920186
LAMB1	40.55440311
MAATS1	17.36330976
MANBAL	14.9803305
MTIF2	26.91498732
NAGA	35.74048574
OSBPL8	39.66812848
PEX26	49.86483955
PLAUR	83.90958634
PNKD	25.7792595
PTPRC	76.22691307
RASGEF1A	19.02841708
RPS6KC1	19.47543792
SESN3	23.77565633
SH2D1B	51.9552946
SLC23A2	24.01075155
SLC25A24	50.11838538
SPTLC2	48.74154121
SRPRB	27.59291263
ST14	238.3088259
STARD4	42.68740638
TF	47.4943601
TMOD3	15.91357051
TMX1	19.34355182
TP53INP1	29.37907318
TVP23B	23.14514042
U6	33.29666172
