# Supplementary material for: Elimination of Reference Mapping Bias Reveals Robust Immune Related Allele-Specific Expression in Crossbred Sheep
Source: Front Genet. 2019 Sep 19;10:863. doi: 10.3389/fgene.2019.00863 (PMC6761296; doi:10.3389/fgene.2019.00863)
Supplement: Supplementary file 2 [file Supplementary_file2.zip › BMDM_female_7hrs_sig_static.csv]

feat	MeanAI		NB. The Mean AI is the average of 6 animals Stouffer S' for the gene
ADGRF5	60.8794119
C7orf57	14.16453601
CD1E	39.86468078
CDA	72.94148931
CLEC4D	86.533207
CNPY1	32.55298935
COX18	15.8294781
ENSOARG00000000710	27.39210463
ENSOARG00000002108	155.4774792
ENSOARG00000002217	75.51623175
ENSOARG00000002513	66.87653078
ENSOARG00000003884	143.2743147
ENSOARG00000007603	86.42287034
ENSOARG00000008949	35.61845908
ENSOARG00000009963	195.599146
ENSOARG00000011405	688.6185509
ENSOARG00000014562	30.06788925
ENSOARG00000014965	56.33821289
ENSOARG00000016510	71.59915923
ENSOARG00000017281	37.62046144
ENSOARG00000019055	128.6190968
ENSOARG00000019357	41.51709139
ENSOARG00000022944	17.7782647
ENSOARG00000026030	210.3507249
FABP7	61.37999056
FOXRED1	21.36924791
GSTP1	31.38885519
HIST1H1C	54.0863381
IQGAP2	31.10832303
ITFG1	14.2451974
ITGB2	174.62422
LAMB1	29.07727312
LRSAM1	21.05067026
MANBAL	16.2042612
MTIF2	23.25131021
NAGA	28.59540887
NAV3	25.4050242
OSBPL8	65.53331433
PCP4L1	14.8879319
PEX26	56.00721706
PLA2R1	51.84173425
PLAUR	121.5712501
PTPRC	45.00413404
PTRH2	15.94133349
PYGL	21.58366362
SH2D1B	56.15656094
SPTLC2	42.2877963
SRPRB	53.08458015
ST14	200.0983464
STARD4	73.98224866
STEAP4	17.76395192
SYTL2	51.72977232
TF	58.4945416
TLR6	24.05929453
TRIM2	25.08219374
TTLL7	24.47681291
TVP23B	21.56995439
U6	43.84560118
WWP2	26.24215982
