# Supplementary material for: Elimination of Reference Mapping Bias Reveals Robust Immune Related Allele-Specific Expression in Crossbred Sheep
Source: Front Genet. 2019 Sep 19;10:863. doi: 10.3389/fgene.2019.00863 (PMC6761296; doi:10.3389/fgene.2019.00863)
Supplement: Supplementary file 2 [file Supplementary_file2.zip › BMDM_male_0hrs_sig_static.csv]

feat	MeanAI		NB. The Mean AI is the average of 6 animals Stouffer S' for the gene
ADAP2	27.49440308
AHNAK2	27.97609643
AOAH	112.8620913
AP2S1	51.28845573
ATP6V0D2	56.96161528
ATP6V1F	59.66020168
BRCA2	21.75805003
CD86	91.29911666
CLEC4A	90.6593037
CLEC4D	39.7011807
CLEC5A	69.48908786
CYB5A	51.43159378
CYP4V2	30.54871291
DDX19B	32.0753594
DPY19L3	15.61056201
DUSP4	28.16833087
EMB	129.2144558
ENPP1	35.64599566
ENSOARG00000000912	39.19037816
ENSOARG00000001910	19.18676951
ENSOARG00000002108	33.9212959
ENSOARG00000002217	47.11332874
ENSOARG00000003884	16.8431923
ENSOARG00000007603	33.39219086
ENSOARG00000009900	25.38332465
ENSOARG00000009963	396.6679659
ENSOARG00000013884	47.00651178
ENSOARG00000017281	24.85837752
ENSOARG00000017774	22.15766898
ENSOARG00000018622	27.49701839
ENSOARG00000019055	128.9426767
ENSOARG00000019357	103.3360204
ENSOARG00000019607	332.4457807
ENSOARG00000025639	33.57098904
ENTPD7	24.68599837
EPB41L3	46.57415003
ERAP1	34.59649665
FNBP1	33.04206657
GCNT1	31.58778082
GPR65	15.89356088
HMOX1	111.6479363
HNMT	42.91606795
ITGAX	18.20910776
ITGB2	202.6483181
KDSR	51.72319961
LECT2	20.79320315
LHFPL2	70.59573731
MCM5	70.58974048
MGST1	23.74772402
MPEG1	112.7830356
MRPS35	21.96600207
MSR1	39.84430898
MTIF2	21.00564531
MYO7B	38.6322932
MYOF	27.58012078
NUDT9	32.65536728
PTTG1IP	64.48645729
RALGPS2	26.91468319
RASGRP3	41.65009798
RNF6	32.59847496
SEMA4D	22.86071414
SERPINB8	29.53975211
SLC23A2	26.68018169
SPTLC2	59.673761
STARD4	59.20200061
TCN2	30.70252611
TMEM248	21.94440914
TMOD3	30.79396615
