# Supplementary material for: Elimination of Reference Mapping Bias Reveals Robust Immune Related Allele-Specific Expression in Crossbred Sheep
Source: Front Genet. 2019 Sep 19;10:863. doi: 10.3389/fgene.2019.00863 (PMC6761296; doi:10.3389/fgene.2019.00863)
Supplement: Supplementary file 2 [file Supplementary_file2.zip › BMDM_male_7hrs_sig_static.csv]

feat	MeanAI		NB. The Mean AI is the average of 6 animals Stouffer S' for the gene
ADGRE5	68.45954492
AHNAK	30.88342124
AOAH	86.3215074
AP2S1	46.65177777
ATP6V1F	56.25428275
CALCRL	16.42119354
CCDC80	36.46464156
CD86	95.5310152
CDA	259.7707478
CLEC4A	57.67108973
CLEC4D	37.26572534
CLEC5A	83.82097412
CTSZ	24.4420244
CYP4V2	38.65924704
DDX19B	44.55552746
EDNRB	38.43461343
EMB	132.7772678
ENSOARG00000000912	37.57852701
ENSOARG00000002108	32.97663341
ENSOARG00000002217	50.72479695
ENSOARG00000004164	50.25740683
ENSOARG00000006889	96.79145706
ENSOARG00000009963	666.0019644
ENSOARG00000010051	40.68229076
ENSOARG00000014562	26.23603665
ENSOARG00000017281	31.51708814
ENSOARG00000017774	18.27949321
ENSOARG00000018879	60.28076496
ENSOARG00000019357	143.0521253
ENSOARG00000019607	295.8809526
ENSOARG00000025639	28.47450964
ERAP1	29.34784764
FNBP1	33.36993887
HMOX1	90.56840106
HNMT	35.85601428
IRAK3	24.28451935
ITGA2	27.36946313
ITGB2	145.3355194
LCP2	39.31197614
LHFPL2	53.55537616
LYVE1	17.09478342
MB21D2	25.69386091
MCM5	72.66566803
MPEG1	75.14460316
MSR1	36.05017397
MTIF2	21.67510202
MYO7B	20.46831191
MYOF	30.36791592
OGFRL1	48.71745819
PLK2	24.99184111
PPP1R15A	66.33840369
PSTPIP1	29.21303984
PTTG1IP	49.83326005
RAI14	31.75180378
RELL1	20.00369444
STEAP4	66.70493229
SUSD1	18.33762849
SYNE3	37.81611525
TCN2	24.45380342
TKT	28.00404545
TLR4	72.83025971
TMEM248	19.48112454
TMOD3	27.90893211
TP53RK	81.54587157
