# Supplementary material for: Elimination of Reference Mapping Bias Reveals Robust Immune Related Allele-Specific Expression in Crossbred Sheep
Source: Front Genet. 2019 Sep 19;10:863. doi: 10.3389/fgene.2019.00863 (PMC6761296; doi:10.3389/fgene.2019.00863)
Supplement: Supplementary file 2 [file Supplementary_file2.zip › BMDM_sig_cd_snv.csv]

Chr	Pos	variantID	Stouffer_metap	FDR
1	119205982	rs159409472	0.778567391687672	0.865670456162197
1	125367574	rs159414591	0.663815769486029	0.80574634412996
1	128836141	rs159416209	0.0638662778667299	0.368371566981317
1	128836705	rs159416223	0.239448072221672	0.602103170878134
1	160720784	rs159421815	0.489985885282534	0.749262216613318
1	176710689	rs159431419	0.783343895451344	0.868704508581956
1	182842807	rs159436765	0.0901180125442133	0.43327716955781
1	184396486	rs159439322	0.174991242111013	0.549180010576975
1	184850656	rs159439829	0.00170515909759977	0.044061311081978
1	184852769	rs159439834	0.0112654839051351	0.16924424657482
1	188684695	rs159447517	0.205548703502402	0.569890396834986
1	189350290	rs159449206	0.338223180760144	0.679193869762028
1	190572528	rs159450994	0.188483372896731	0.556033936440775
1	190572655	rs159451001	0.00461539092035128	0.0867550771377311
1	192057917	rs159452243	0.0377446872451453	0.303988242327446
1	202227387	rs159461427	0.11247159217894	0.44105011338824
1	206215148	rs159465325	0.238555799294949	0.602103170878134
1	215281269	rs159469394	0.12926987942455	0.470289041889414
1	229948649	rs159475298	0.580507667403628	0.779642314226079
1	243524477	rs159480010	0.160215994073528	0.525378335895935
1	261822747	rs159496944	0.315307104313465	0.671606823699806
1	267588993	rs159502559	0.688759024731695	0.814905366257646
1	270492307	rs159504968	0.673867646358616	0.806145369532715
2	138648579	rs159531178	0.159545469012749	0.525378335895935
2	146384123	rs159534897	0.209281256854992	0.575300816716275
2	148636402	rs159536641	0.300458688034896	0.66617278759971
2	148636369	rs159536642	0.15623782350342	0.520255845274276
2	148636293	rs159536643	0.523964356177927	0.762344536240858
2	219289913	rs159571097	0.446557058113814	0.738573662620083
2	219291067	rs159571118	0.224698021977235	0.59003275115211
2	219291166	rs159571121	0.0931961639489316	0.43327716955781
2	235160084	rs159588950	0.541471248304073	0.772312675824229
2	235160098	rs159588951	0.695030064890614	0.816344403489703
1	113135139	rs159619549	0.399614179183945	0.713867890070952
1	104509102	rs159630717	0.29577807706418	0.66617278759971
1	104392476	rs159631197	0.457972674758365	0.738573662620083
1	104349516	rs159631373	0.314556144317989	0.671606823699806
1	104349462	rs159631375	0.252552476482885	0.616172192572781
1	103417075	rs159635162	0.569072497975747	0.772312675824229
1	99525782	rs159644757	0.0435546235941322	0.325566749466065
1	99521428	rs159644853	0.365018008580992	0.685469864951513
1	94428156	rs159654197	0.630886790857585	0.798076858656215
1	19401202	rs159715970	0.793394410879726	0.868819603783249
1	19401103	rs159715974	0.347686847383611	0.679193869762028
1	12435172	rs159729755	0.63716697706677	0.798076858656215
1	12432441	rs159729780	0.649992744789696	0.799800596445988
1	12432351	rs159729785	0.614505559438945	0.795803523055862
1	12423992	rs159729882	0.108323374579541	0.438758878951484
1	7983458	rs159735584	0.438543686428349	0.737758389147692
4	69293097	rs159783012	0.792705603769619	0.868819603783249
4	76799815	rs159786147	0.511874998550881	0.750924033496487
4	117986318	rs159819432	0.463420894495335	0.738573662620083
3	112164732	rs159822214	0.000229598303002925	0.0094840965022603
3	112173452	rs159822236	0.0982127368075887	0.436781025556786
3	125666883	rs159828110	0.377072908234291	0.699968674480896
3	132152094	rs159832904	0.153642171788905	0.516941890498088
3	140368893	rs159849077	0.617651436925887	0.795803523055862
3	154217032	rs159858002	0.128076730049304	0.470099815976423
3	154217083	rs159858004	0.192535580549451	0.556033936440775
3	154217373	rs159858016	0.836966498300702	0.887816679642452
3	154218017	rs159858027	0.949300092620528	0.956053177731876
3	154218296	rs159858035	0.12958428708408	0.470289041889414
3	154218374	rs159858037	0.796664982207394	0.868819603783249
3	154218402	rs159858038	0.763258321421207	0.857504131544521
3	154218496	rs159858041	0.117364458039842	0.448870476201018
3	154218670	rs159858045	0.611025826458064	0.795803523055862
3	154218693	rs159858046	0.181800256154051	0.553976252243006
3	154218846	rs159858050	0.195476195856806	0.560426016632207
3	154219006	rs159858055	0.306992160230805	0.669989646990203
3	154219040	rs159858056	0.183661261446362	0.554607393884483
3	154219106	rs159858057	0.582089908554331	0.780145396112236
3	188370313	rs159894518	0.419053837670986	0.725832549654198
3	207933942	rs159908720	0.344850277566644	0.679193869762028
3	214731375	rs159926581	1.54051001569586e-11	3.31723156713174e-09
6	12240327	rs159943081	0.477071208828626	0.743661803580773
6	12240890	rs159943101	0.730180192055951	0.834670296737627
6	58035812	rs159964305	0.00332813124359499	0.0704495240381154
6	58036031	rs159964314	0.655261153320145	0.803372425721318
6	72208851	rs159976823	0.0573463047575569	0.35172322743601
5	10546486	rs160024885	0.62995109427264	0.798076858656215
5	15406151	rs160040104	0.812770424204784	0.879480224516399
5	15406214	rs160040106	0.849701167053134	0.895443644235439
5	16821341	rs160044407	0.531677028855111	0.771827776720004
5	47006755	rs160081771	0.564700713287381	0.772312675824229
5	68070814	rs160111502	0.108670929771266	0.438758878951484
2	61152090	rs160154541	0.189202832460017	0.556033936440775
2	17572913	rs160191049	0.794548026054045	0.868819603783249
2	17571498	rs160191059	0.0670106555581553	0.376425073831029
2	17569970	rs160191079	0.178204206747394	0.550813002673765
2	17569423	rs160191094	0.236560155066616	0.602103170878134
2	14317376	rs160192562	0.245798856620616	0.60374928280197
2	14317334	rs160192565	0.133251577641344	0.474219368336775
2	14312554	rs160192583	0.57801077530629	0.77953018966151
8	2565967	rs160209706	0.0527521605604738	0.341432102464064
8	15535212	rs160215969	0.351251621212003	0.68140704895782
8	15535541	rs160215982	0.722097513759472	0.834670296737627
8	19516987	rs160217793	0.797692013973872	0.868819603783249
8	27803750	rs160225017	0.3322079490016	0.679193869762028
8	27803989	rs160225021	0.480340971708928	0.745507363065979
8	74779296	rs160257053	0.685937258020075	0.813370633073382
7	7645453	rs160274703	0.818878164093341	0.881055022551301
7	10869855	rs160279190	0.420160588721308	0.725832549654198
7	33450033	rs160308909	0.683918314808001	0.813370633073382
7	34234090	rs160311077	0.647008821282892	0.799046247313784
7	40136310	rs160316886	0.457040420759462	0.738573662620083
7	40136322	rs160316887	0.852035375858137	0.896441128345858
7	40136943	rs160316893	0.457816995236022	0.738573662620083
7	55956301	rs160333508	0.107710571278414	0.438758878951484
7	55955840	rs160333512	0.0856746392818465	0.428228762770028
7	66593784	rs160345732	0.560907497142953	0.772312675824229
3	103951567	rs160381626	0.342454569430499	0.679193869762028
3	103449702	rs160383452	0.611356180003761	0.795803523055862
3	102077299	rs160384937	0.85988353794351	0.89756123434113
3	102076898	rs160384949	0.0597735100425303	0.360875583995089
3	102046520	rs160385026	0.215713980275182	0.579992913109863
3	86923960	rs160399171	0.436286419046186	0.737758389147692
3	80290771	rs160410738	0.778554440914014	0.865670456162197
3	68684878	rs160418930	0.340045504858861	0.679193869762028
3	31399334	rs160453055	0.389715573604991	0.711175877256566
3	31396635	rs160453065	0.280762118290692	0.66194280443718
3	8062759	rs160471313	0.0855963395571684	0.428228762770028
10	30434111	rs160507027	0.788590842838286	0.868819603783249
10	30441291	rs160507071	0.412352817191869	0.723345805841215
10	33407382	rs160511320	0.219159178432828	0.582620696574513
10	33407442	rs160511322	0.231377517204762	0.597879504457106
13	15130920	rs160539866	0.360229949126394	0.68542910633215
13	37799005	rs160565063	0.331712598150544	0.679193869762028
13	39162869	rs160566516	0.138823452505303	0.482150270529171
13	39215937	rs160566591	0.716196423251646	0.834670296737627
13	46669182	rs160575909	0.0341677040458348	0.290425484389596
13	46672566	rs160575982	0.137567337383299	0.4820658948514
13	57302668	rs160592313	0.22651412118533	0.59003275115211
13	57304002	rs160592349	0.192735355214662	0.556033936440775
13	57304018	rs160592350	0.622903303839474	0.796521838150934
13	61492848	rs160601221	0.756572656094163	0.853719162040236
13	61518270	rs160601306	0.647708146839022	0.799046247313784
9	20945417	rs160638935	0.0228000782671393	0.257834453399343
9	32402270	rs160647045	0.268878767890086	0.648118224093266
9	34706953	rs160648896	0.830903963498624	0.884289885370858
9	34711854	rs160648918	0.361349667628708	0.68542910633215
9	76759747	rs160665956	0.000219122125034296	0.0094840965022603
15	30584460	rs160697123	0.69485642191941	0.816344403489703
12	2691590	rs160753035	0.632824907983199	0.798076858656215
12	26973622	rs160763233	0.186203843813909	0.556033936440775
12	32133977	rs160768976	0.821045082934804	0.881055022551301
12	32165545	rs160769098	0.38155514418611	0.703459926161615
12	32166534	rs160769112	0.300499451656157	0.66617278759971
12	32166787	rs160769116	0.568121051892021	0.772312675824229
12	32167433	rs160769129	0.61841078726632	0.795803523055862
12	39566245	rs160773175	0.492020899843837	0.749262216613318
12	39569502	rs160773211	0.643885238107692	0.799046247313784
12	42693987	rs160782441	0.824863290649354	0.881291417834064
12	44889534	rs160784892	0.659349307448291	0.803659721908672
12	71594173	rs160816277	0.0171133095612715	0.224113996203411
17	12371591	rs160826524	0.717148003875717	0.834670296737627
17	12371632	rs160826526	0.938967319808876	0.950741204696762
17	12372872	rs160826533	0.349059388174912	0.679193869762028
17	40062462	rs160838121	0.622649631565379	0.796521838150934
14	35802062	rs160932376	0.0239474724519514	0.257834453399343
14	35828727	rs160932718	0.219059278606028	0.582620696574513
11	14248087	rs161012554	0.614525054856039	0.795803523055862
11	14248438	rs161012569	0.21637506510755	0.579992913109863
11	14248958	rs161012588	0.594734901043718	0.788803838709088
11	14248973	rs161012589	0.41318049900218	0.723345805841215
11	14254948	rs161012633	0.471557505140229	0.741182842629168
11	26580667	rs161043093	0.755735205834241	0.853719162040236
11	26684727	rs161044143	0.16923837878724	0.543920361674413
11	26685216	rs161044155	0.407735405725916	0.721635813969703
11	41528518	rs161081649	0.0296173598290019	0.270392725907369
11	48412969	rs161099133	0.858085802867955	0.89756123434113
16	11469864	rs161133097	0.467725381310625	0.738573662620083
16	13529053	rs161134252	0.614780915573681	0.795803523055862
8	27805097	rs161155433	0.279990437987007	0.66194280443718
18	44232202	rs161202741	0.502741575031808	0.749262216613318
22	11148322	rs161204647	0.175975638064139	0.549180010576975
22	11149007	rs161204651	0.0932251582401301	0.43327716955781
18	63868716	rs161216528	0.180147626568966	0.552744275985734
18	63869009	rs161216536	0.785330391659229	0.868704508581956
19	12579740	rs161234584	0.484422985251096	0.746866941461117
19	12580219	rs161234603	0.6157640633124	0.795803523055862
19	16341032	rs161240844	0.745101652742592	0.847421950126258
19	16348386	rs161240926	0.44834502504014	0.738573662620083
19	43650036	rs161259181	0.579918831388247	0.779642314226079
19	51838144	rs161278791	0.726577721428839	0.834670296737627
19	56587173	rs161286571	0.595876584040302	0.788803838709088
19	58969625	rs161289976	0.445811365911988	0.738573662620083
20	20119697	rs161322136	0.0917384700239346	0.43327716955781
20	24608756	rs161323031	0.511444043334451	0.750924033496487
20	24609486	rs161323054	0.8544913051253	0.89756123434113
20	24609552	rs161323056	0.108459422375014	0.438758878951484
20	24609844	rs161323064	0.757246253636308	0.853719162040236
20	30668235	rs161335575	0.199792485409407	0.56332771114291
24	166010	rs161398650	0.108261794729564	0.438758878951484
24	3971095	rs161416926	0.61798156201763	0.795803523055862
24	16815476	rs161425741	0.343285706070294	0.679193869762028
24	16814432	rs161425768	0.345833808218579	0.679193869762028
24	17259077	rs161426866	0.0792008783963764	0.407325425702175
24	36249273	rs161454393	0.386408540445864	0.707138575433507
24	36249285	rs161454394	0.301722104864327	0.66617278759971
24	36249383	rs161454398	0.384454834956367	0.705561998243787
24	36249558	rs161454400	0.625134012294928	0.796521838150934
22	11147516	rs161468791	0.165952898396142	0.538721469165365
22	13642808	rs161472198	0.67301074633011	0.806145369532715
22	14479383	rs161472808	0.655382768351601	0.803372425721318
14	7124635	rs161483672	0.477739393941209	0.743661803580773
26	19663136	rs161531177	0.0809379221067431	0.411699981739811
26	19663270	rs161531178	3.37903326954829e-06	0.000272856936516025
26	35762787	rs161544522	0.131766483710069	0.472895269315027
26	35794083	rs161544723	0.336849824517761	0.679193869762028
21	41879708	rs161624815	0.908187512803679	0.928305590618951
21	44722382	rs161636375	0.0316598735952759	0.276382139764165
1	176103050	rs161704305	0.568347316039272	0.772312675824229
1	201090988	rs161712178	0.368369659351315	0.68975884040855
2	220290239	rs161744183	0.560677876050357	0.772312675824229
1	98264905	rs161761810	0.800060689000313	0.868819603783249
1	76562572	rs161767469	0.0704608242769384	0.385743156634765
1	10620229	rs161784255	0.456805182590424	0.738573662620083
4	69292560	rs161798587	0.622151219779585	0.796521838150934
4	76800012	rs161799358	0.0227939430976471	0.257834453399343
3	154219215	rs161818028	0.198249623503388	0.561707266592933
6	5611894	rs161838965	0.359063062046071	0.68542910633215
6	6731745	rs161839565	0.0566066896155898	0.351614629727606
2	17570874	rs161904948	0.0236234829263973	0.257834453399343
8	41362508	rs161916939	0.047389271494106	0.333165773989401
7	33452991	rs161936723	0.463962498531984	0.738573662620083
7	41141632	rs161939182	0.180540313054164	0.552744275985734
3	103449845	rs161957071	0.461377975810431	0.738573662620083
3	102048086	rs161957453	0.730920764638574	0.834670296737627
3	8063424	rs161981048	0.670460041135152	0.806145369532715
13	57303320	rs162013164	0.0794473740533653	0.407325425702175
17	52701446	rs162081724	0.0302175945304118	0.270392725907369
17	60949797	rs162084874	0.119513501403367	0.448870476201018
16	33567267	rs162153774	0.0616350807782767	0.361966019843334
18	63914289	rs162172996	0.773897769876048	0.864743396406219
19	16340822	rs162179048	0.189034820318671	0.556033936440775
19	53777152	rs162190677	0.234357813822198	0.602103170878134
19	58991855	rs162192251	0.438032686019032	0.737758389147692
20	24609044	rs162200569	0.421475612203049	0.72606198795512
14	7124599	rs162241166	0.556588033348457	0.772312675824229
2	219291290	rs162297769	0.0120492020667996	0.172972989670057
4	76827507	rs162298367	0.242491373492563	0.602103170878134
6	92979793	rs162298949	3.18621192282304e-05	0.00187117536558517
7	27351905	rs162299846	0.391474680652976	0.711951682270765
7	41142369	rs162299887	0.945908966050528	0.954776862607251
3	6664113	rs162300224	0.323327743298204	0.671606823699806
10	86037943	rs162300368	0.90326779157353	0.926207925962699
13	46669433	rs162300469	0.0556513539708429	0.349616396563636
13	46670886	rs162300472	0.19692988510141	0.560426016632207
13	61516851	rs162300540	0.627353725739943	0.7977765882441
2	219288340	rs162301437	0.699479323672633	0.817113278648321
11	14248539	rs162301660	0.517564665671636	0.756440665212392
11	14249463	rs162301661	0.560176562107078	0.772312675824229
11	27545955	rs162301785	0.962254884390523	0.966744409512096
16	66473383	rs162302100	0.731305554107581	0.834670296737627
22	50750478	rs162303151	0.500835505879913	0.749262216613318
25	29872115	rs162303329	0.464019378371073	0.738573662620083
21	17504022	rs162303401	0.897250928037958	0.922968311325671
1	184393233	rs193632636	0.534554406415263	0.772312675824229
2	138647774	rs193633274	0.896694391310288	0.922968311325671
2	148634863	rs193633307	0.110634907873876	0.440892202873551
2	240128272	rs193633685	0.289715726525165	0.66617278759971
1	99521769	rs193634045	0.111246794223512	0.440892202873551
4	53430934	rs193634916	0.000234900222966199	0.0094840965022603
7	66582489	rs193638683	0.222554150486886	0.586816249855218
3	68387959	rs193639110	0.906013867702341	0.927551439834726
3	18732001	rs193639359	0.606818478025067	0.795141453963881
13	46653349	rs193640075	0.55083708474386	0.772312675824229
13	61521015	rs193640211	0.10054918566202	0.436781025556786
17	50329962	rs193641786	0.208670852618318	0.575300816716275
14	2122318	rs193642125	0.811800282781678	0.879480224516399
11	14249460	rs193643217	0.585840383719508	0.780769654008721
20	30704299	rs193645620	0.0137897470477585	0.193656012888087
22	11147741	rs193646473	0.0577130992387261	0.35172322743601
1	190572422	rs398301721	0.87390910246934	0.90617219935023
3	103449686	rs398337420	0.236955503489209	0.602103170878134
14	60221836	rs398364999	0.0490319187266244	0.336964037206376
21	40268128	rs398433444	0.00138730415018921	0.0389651513487927
6	101975254	rs398468535	0.4199149061931	0.725832549654198
2	131736790	rs398563519	0.0211496306941772	0.253012248674787
1	117931212	rs398655685	0.0653621303484762	0.371495783927828
16	6854216	rs398733358	0.0274432270946736	0.270392725907369
2	138655263	rs398794316	0.773706387835796	0.864743396406219
1	184395105	rs398824397	0.977711697196915	0.979227529285592
14	35826966	rs399006105	0.428119138464295	0.735545115553018
11	14247790	rs399043987	0.301936221995234	0.66617278759971
22	19844777	rs399076195	0.142376173725251	0.4892287671623
13	44281866	rs399294486	0.092183260083129	0.43327716955781
22	19841716	rs399325263	0.468754182158257	0.738573662620083
2	148567021	rs399430721	0.0254689484347592	0.265370011110555
2	131737836	rs399449813	0.172587864867055	0.546528238745674
7	11585814	rs399530735	0.107708362429892	0.438758878951484
18	15573347	rs399626849	0.0533817993016571	0.341432102464064
1	94430725	rs399639449	0.072528342477608	0.38895363330683
1	94436904	rs399778284	0.491281995607555	0.749262216613318
2	87046616	rs399820399	0.0286041259597375	0.270392725907369
1	60895790	rs399903745	0.202063022244374	0.565076676925826
4	69291235	rs399984814	0.63173167709153	0.798076858656215
14	60292987	rs400006893	0.259918770349305	0.63058668246394
3	103449548	rs400062408	0.32046346305743	0.671606823699806
6	60780362	rs400079490	0.510555202849411	0.750924033496487
7	85639078	rs400165099	0.549652859204438	0.772312675824229
2	38316253	rs400176330	0.445050518500265	0.738573662620083
19	58993053	rs400220670	0.0702950924138004	0.385743156634765
3	68658984	rs400251040	0.727589289824501	0.834670296737627
2	219292114	rs400625717	0.0322997122199065	0.278208187920794
13	46669409	rs400704317	0.0965327655902918	0.436085080918381
14	7125121	rs400839601	0.288200343147961	0.66617278759971
3	6670552	rs400877380	0.0524527484613045	0.341432102464064
19	16353257	rs400901629	0.699061556369658	0.817113278648321
6	6689278	rs400982417	0.764793472121341	0.857737123247198
2	240138521	rs401036231	0.657463031459751	0.803659721908672
6	60780260	rs401060635	0.0954125745978661	0.436085080918381
22	19838978	rs401290525	0.0479532003151545	0.333165773989401
12	42693548	rs401407650	0.0963505007632431	0.436085080918381
2	240127996	rs401588916	0.637473156449856	0.798076858656215
19	16352591	rs401597648	0.420218844536641	0.725832549654198
6	58036765	rs401838847	0.0516404724438747	0.341432102464064
9	85920863	rs402037555	0.856950876144813	0.89756123434113
6	57922173	rs402084044	0.730906470908756	0.834670296737627
12	77360405	rs402157820	0.692027529263507	0.815784277197492
22	19842155	rs402197876	0.0232923330827207	0.257834453399343
17	35038546	rs402439866	0.506673173906313	0.749610879108005
7	40691205	rs402461897	0.0266444631663559	0.270392725907369
19	43648541	rs402472428	0.742800582347988	0.846294843380601
14	7125236	rs402488226	0.564920946467164	0.772312675824229
1	176015640	rs402556045	0.260629480213424	0.63058668246394
8	30073593	rs402610949	0.272925083356323	0.655426036610351
2	59037718	rs402623696	0.403853120728008	0.716728340632674
22	19841384	rs402761701	0.0283646018957013	0.270392725907369
11	27618561	rs402799078	0.152164317864113	0.514649996545639
22	19842517	rs402806487	0.318333965499937	0.671606823699806
11	35330401	rs402916970	0.300470910934014	0.66617278759971
21	41842354	rs402923067	0.200565593750572	0.56332771114291
3	154217141	rs402930060	0.672186482874669	0.806145369532715
7	54829746	rs402986379	0.5434958435055	0.772312675824229
21	25826884	rs403064928	2.78455186810208e-09	3.59764101358789e-07
13	114325	rs403145944	0.184582956168984	0.554607393884483
7	40699079	rs403197816	0.80022858243194	0.868819603783249
16	13963964	rs403548822	0.134337684838436	0.474219368336775
23	58979246	rs403679084	0.0385867428341341	0.303988242327446
18	63869194	rs403738891	0.191353941151764	0.556033936440775
14	35805202	rs403764607	0.0447878923668371	0.328783846238372
3	125666718	rs403892306	0.244804709042391	0.603602450539636
17	50317360	rs404194560	0.252764134724128	0.616172192572781
7	46855074	rs404250774	0.0728876710856981	0.38895363330683
12	39457274	rs404261473	0.362010742660902	0.68542910633215
4	101490413	rs404476306	0.542897233935424	0.772312675824229
22	19843153	rs404520933	0.144721941046937	0.494658063049318
22	19845364	rs404564014	0.344554244514856	0.679193869762028
24	17259332	rs405115327	0.225964349109672	0.59003275115211
22	50750467	rs405230456	0.474716064690965	0.743661803580773
12	53240238	rs405270559	0.940495573822952	0.950798342237288
21	25826990	rs405439099	4.44312079199534e-07	4.10036575946998e-05
1	176707182	rs405658763	0.5942209892454	0.788803838709088
11	14248890	rs405692344	0.344315572858347	0.679193869762028
2	17570057	rs405704580	0.359562386168524	0.68542910633215
2	31865094	rs405712826	0.991890447704756	0.991890447704756
6	101974024	rs405726564	0.502388146232396	0.749262216613318
13	60597262	rs405750186	0.833595852408603	0.885695593184141
3	103804956	rs405908824	0.512627707077323	0.750924033496487
10	30452232	rs406013084	0.0715781873572339	0.388567302796413
13	60654444	rs406036687	0.0655580795166756	0.371495783927828
24	1041458	rs406074588	0.242857320355689	0.602103170878134
1	226792078	rs406208673	0.00552474938696306	0.0914281013414668
22	19844394	rs406470723	0.0980042460572529	0.436781025556786
3	154218268	rs406538362	0.57505014298329	0.777159816667794
2	219291612	rs406620040	0.552193840013542	0.772312675824229
3	213628022	rs406696857	0.296905085827784	0.66617278759971
19	58734017	rs406726877	0.360285807990769	0.68542910633215
5	17931361	rs406809986	0.537591337484421	0.772312675824229
6	101975007	rs406933225	0.87331202883934	0.90617219935023
7	46880941	rs407133540	0.816855138421807	0.881055022551301
19	43649105	rs407176445	0.0229634025368315	0.257834453399343
20	30704290	rs407307647	0.00166923933922458	0.044061311081978
2	17568825	rs407438355	0.604384349464474	0.793561564540752
3	111319778	rs407688827	0.0403414500362188	0.313982852089125
2	38314863	rs407967103	0.340966873809099	0.679193869762028
13	46388480	rs408087463	0.000876713424098525	0.0278791958051909
1	99522225	rs408134569	0.826189666002102	0.881291417834064
6	58036585	rs408191087	0.826722289794803	0.881291417834064
7	46843180	rs408504625	0.886488896851699	0.915405504854308
3	170655265	rs408614493	0.600029698414749	0.791059561583526
2	131737905	rs408621576	0.086176066811306	0.428228762770028
2	63730713	rs408672284	0.399974897277321	0.713867890070952
7	54830174	rs408713544	0.666604386890168	0.80574634412996
5	77976636	rs408841851	0.192804337094015	0.556033936440775
2	38314942	rs409030538	0.0907888026372232	0.43327716955781
22	11147402	rs409125732	0.0508173188736779	0.341432102464064
11	14247648	rs409144624	0.0409352323928657	0.314266776237099
11	14249158	rs409183539	0.100867313952389	0.436781025556786
6	12239777	rs409207214	0.847796304145629	0.895443644235439
6	101974669	rs409287469	0.101806259152529	0.436781025556786
22	19841552	rs409361518	0.0557437907833662	0.349616396563636
1	121040817	rs409429210	0.119072526885635	0.448870476201018
9	34345352	rs409441556	0.501243981246746	0.749262216613318
9	20944840	rs409587005	0.434756052038386	0.737758389147692
3	125666815	rs409676781	0.213206255685466	0.579145327847962
1	184850477	rs409724254	0.00566118274560166	0.0914281013414668
22	12125807	rs409908775	0.114953575110427	0.444670715696622
2	235160137	rs409995506	0.555180723488965	0.772312675824229
7	55958576	rs410015919	0.46412180535468	0.738573662620083
12	42692913	rs410027080	0.762603536837073	0.857504131544521
2	219291490	rs410104963	0.396430358632361	0.713867890070952
1	102674334	rs410345787	0.645233130996569	0.799046247313784
1	104350979	rs410462788	0.155057372964758	0.519000326089293
14	60292990	rs410533867	0.698331037643191	0.817113278648321
3	162857867	rs410870205	0.317887270467338	0.671606823699806
1	235552867	rs411030009	0.681367712837932	0.812109856998716
6	58036914	rs411097614	0.00461845825650712	0.0867550771377311
22	19845018	rs411119382	0.497516597992812	0.749262216613318
23	45960134	rs411420363	0.286516366125845	0.665789829198907
11	24635038	rs411434956	0.131183063556919	0.472895269315027
1	118647314	rs411596571	0.483253429608521	0.746846209394986
20	30652461	rs411611806	0.299157712574509	0.66617278759971
11	55259957	rs411664454	0.718503372286465	0.834670296737627
26	19663500	rs411787128	0.440603421999541	0.738573662620083
3	132156428	rs411855087	0.541552730848954	0.772312675824229
1	125368968	rs411921257	0.722845932000024	0.834670296737627
2	131736851	rs411951857	0.0515879963369621	0.341432102464064
21	25826978	rs412192652	7.01838785471042e-18	2.26693927707146e-15
22	19841821	rs412276019	0.448543413279846	0.738573662620083
4	116666226	rs412315866	0.318404905028921	0.671606823699806
12	24155443	rs412475406	0.381722693188401	0.703459926161615
7	27382430	rs412485025	0.306711346133923	0.669989646990203
11	54775624	rs412503193	0.79188804978104	0.868819603783249
9	20943834	rs412588582	0.635312255268927	0.798076858656215
19	43649272	rs412891497	0.281900190425154	0.662209174598726
1	103076078	rs413064645	0.00529959834184872	0.0900931718114282
3	103449639	rs413254212	0.501535894080392	0.749262216613318
16	1661661	rs413419650	0.396520587276017	0.713867890070952
22	19842216	rs413433475	0.0458404484440691	0.332729547133356
7	85641417	rs413433980	0.437625672422808	0.737758389147692
3	68345854	rs413684424	0.102095874394852	0.436781025556786
8	27804969	rs413725845	0.818706145938486	0.881055022551301
25	41521923	rs413900482	0.901170378705144	0.925526334886364
24	1489909	rs413957254	0.167878507406809	0.542247578923994
3	68665470	rs413971089	0.184114178753565	0.554607393884483
11	14247839	rs414063322	0.433669585809944	0.737758389147692
22	19844799	rs414075167	0.312464643743893	0.671606823699806
3	6595361	rs414100019	0.0300096824937985	0.270392725907369
2	131739896	rs414185346	0.401398695532404	0.714334868633424
14	7125136	rs414198596	0.279912000972384	0.66194280443718
3	14323293	rs414471673	0.00666798911963038	0.102560023125744
1	262875286	rs414510438	0.371937864021195	0.692426109964529
21	25826999	rs414611610	0.00520469735155645	0.0900931718114282
3	217053332	rs414785597	0.823115992267925	0.881291417834064
22	19841449	rs414796019	0.0201042619542194	0.245044400423127
4	53430507	rs415024175	0.506264473262618	0.749610879108005
3	34264371	rs415081383	0.213369331312407	0.579145327847962
16	6853854	rs415124693	0.917515453524947	0.93194179713383
18	63868597	rs415138526	0.35380868339892	0.682269879031948
10	30432759	rs415281446	0.49471495151333	0.749262216613318
1	184396474	rs415338903	0.39699687972437	0.713867890070952
12	345734	rs415917865	0.278453136695339	0.66194280443718
1	270496630	rs416046101	0.0197363753711596	0.245044400423127
9	34337924	rs416050660	0.172252682830807	0.546528238745674
10	33407091	rs416150721	0.00279823808493498	0.0623331656161379
12	2691228	rs416162421	0.239851746447818	0.602103170878134
3	154217292	rs416178154	0.887064777149841	0.915405504854308
7	54829809	rs416241454	0.320758152470369	0.671606823699806
3	103450097	rs416245089	0.103018520754204	0.437828713205366
1	118649365	rs416260737	0.0377060203697518	0.303988242327446
26	5898551	rs416388615	0.370432673585718	0.69161707264848
1	257576448	rs416408567	0.0784061337334713	0.407325425702175
1	188703341	rs416479101	0.624362333359683	0.796521838150934
14	35805364	rs416516279	0.542122545284538	0.772312675824229
11	26599390	rs416612065	0.196465929266324	0.560426016632207
11	14248895	rs416629646	0.449465143460123	0.738573662620083
18	66874611	rs416924841	0.053358773632494	0.341432102464064
1	253591502	rs416932642	0.0998836883085891	0.436781025556786
7	85641825	rs416983843	0.486198643616105	0.747819818514295
1	184855879	rs416985183	0.0479634937786599	0.333165773989401
7	46842717	rs417271959	0.691110422989481	0.815784277197492
4	53430107	rs417430928	0.0052499116081131	0.0900931718114282
7	46880858	rs417531658	0.465753987039722	0.738573662620083
1	188703450	rs417648297	0.276428821167549	0.661381549904581
22	30490697	rs417866959	0.634706430883954	0.798076858656215
24	3903122	rs418059443	0.498393308439597	0.749262216613318
14	60220372	rs418091761	0.00368803158406	0.0744521376032112
3	8398151	rs418104703	0.597840783442399	0.789785574854376
1	98150611	rs418294992	0.240811001409824	0.602103170878134
6	12240900	rs418324315	0.284223676003305	0.665248169196141
22	19841386	rs418338448	0.0305552151567151	0.270392725907369
1	195297663	rs418350332	2.12423646846373e-05	0.00137225675862757
22	40763945	rs418504178	0.586181551384257	0.780769654008721
3	154219262	rs418550566	0.0922028930540266	0.43327716955781
5	15261796	rs418649033	0.0367075067378171	0.303988242327446
12	42693488	rs418655010	0.0477374053785733	0.333165773989401
1	235549827	rs418658934	0.863869063817038	0.900095831009366
4	53430968	rs418697910	0.000126475153995234	0.00628484226776316
1	270498954	rs418713171	0.126578259997402	0.467254605476122
3	111319803	rs418916328	0.00470035247650246	0.0867550771377311
9	20943706	rs418917314	0.294036640330951	0.66617278759971
22	19838858	rs419043569	0.0359767806688749	0.301831172884327
3	6673730	rs419101362	0.797357263001102	0.868819603783249
26	19663455	rs419143214	0.56817549771598	0.772312675824229
7	55958643	rs419206418	0.668615792522742	0.805831720092708
7	55960498	rs419255322	0.00250799253010439	0.0600060434980533
11	54019421	rs419413074	0.410967960451609	0.723345805841215
1	235547058	rs419442857	0.0438456767856774	0.325566749466065
22	19842103	rs419448221	0.496960495984657	0.749262216613318
12	357432	rs419626700	0.22828100847927	0.592247114367906
9	20944821	rs419825867	0.573023335031662	0.77604418119592
11	8851820	rs419861143	0.322058846259239	0.671606823699806
3	154216567	rs420020649	0.465918357956291	0.738573662620083
16	6887423	rs420037698	4.25617891485721e-11	6.8737289474944e-09
22	19841517	rs420047727	0.0173462845358677	0.224113996203411
5	15366725	rs420226926	0.667297668900199	0.80574634412996
1	94432741	rs420238576	0.644819553301747	0.799046247313784
1	121051381	rs420359152	0.645076946331386	0.799046247313784
11	14249177	rs420408677	0.105424867615252	0.438758878951484
12	363717	rs420527277	0.0199371695211528	0.245044400423127
13	61520351	rs420553257	0.60267315144602	0.792926386627553
13	57302894	rs420600009	0.917041326642136	0.93194179713383
11	14247655	rs420616760	0.133701014801837	0.474219368336775
22	19841667	rs420622111	0.507089712337768	0.749610879108005
22	19844625	rs420682356	0.302149577038259	0.66617278759971
9	34692506	rs420757781	0.417744718591706	0.725832549654198
22	19844316	rs420764924	0.119035094865063	0.448870476201018
5	17942883	rs420831466	0.210553787924135	0.576346385588944
1	235552090	rs420925347	0.679531160299223	0.811417984386873
1	195296245	rs421005207	0.00133660544894737	0.0389651513487927
20	30704230	rs421295523	0.00222775430801035	0.0553511262682573
8	27804110	rs421345833	0.460082170145021	0.738573662620083
9	88736168	rs421474904	0.0118713348964713	0.172972989670057
14	60292965	rs421513507	0.189445109302883	0.556033936440775
22	19844576	rs421609028	0.164976553529877	0.538256836264144
3	125666931	rs421825312	0.104939327800843	0.438758878951484
2	131737929	rs422039605	0.203372792592565	0.566288034546539
4	53429694	rs422132720	0.000483178065111665	0.0183607664742433
22	11147573	rs422180817	0.0385185534450011	0.303988242327446
8	27804233	rs422200856	0.110215437261157	0.440892202873551
2	87101620	rs422205593	0.865881263590995	0.900739607535882
16	6854204	rs422221344	0.459301056992502	0.738573662620083
2	219291695	rs422239246	0.060652744978169	0.361966019843334
1	184393094	rs422370152	0.521764763531092	0.76085787187604
3	102419071	rs422436337	0.348718580350875	0.679193869762028
1	113094616	rs422499158	0.0886404473704645	0.43327716955781
19	16348371	rs422616029	0.303664690460209	0.667236020535017
2	149403299	rs422690639	0.477088321529584	0.743661803580773
6	58036066	rs422692680	0.950133343814031	0.956053177731876
3	103951711	rs422727833	0.747211427697596	0.848327912640855
24	21325134	rs422833922	0.48123308111225	0.745507363065979
3	7937987	rs422869502	0.555725703029552	0.772312675824229
20	30652470	rs422902725	0.158828714519225	0.525378335895935
11	14248761	rs423141552	0.0955854089972036	0.436085080918381
22	19845696	rs423193713	0.0734556397266769	0.38895363330683
3	137309044	rs423206905	0.00622955921687899	0.0981535427830202
3	7861124	rs423207094	0.322352211371422	0.671606823699806
14	35805072	rs423380644	0.330131253236808	0.679193869762028
21	44859333	rs423588730	0.0783780733704654	0.407325425702175
18	63868825	rs423672490	0.338904074437398	0.679193869762028
19	43648400	rs424037790	0.848693704776612	0.895443644235439
2	59038324	rs424045939	0.113218102576898	0.44105011338824
3	206444424	rs424053846	0.23825006615175	0.602103170878134
13	46654781	rs424104956	9.5969943755022e-05	0.00516638197214535
19	43649351	rs424194902	0.139711772645014	0.482640669137321
22	19841370	rs424243125	0.100498302774658	0.436781025556786
3	103930911	rs424251539	0.916228756180623	0.93194179713383
2	148636603	rs424559324	0.566114698746125	0.772312675824229
3	103813481	rs424592944	0.553423037567559	0.772312675824229
3	68706092	rs424599461	0.0275793872227947	0.270392725907369
22	50750397	rs424608303	0.216214983648321	0.579992913109863
22	19842498	rs424615177	0.820804008304382	0.881055022551301
3	112179042	rs424730738	0.0166752598794522	0.224113996203411
3	103449825	rs424893759	0.723384601555067	0.834670296737627
2	219256283	rs425164393	0.437105829572692	0.737758389147692
17	60950518	rs425171615	0.147444107958586	0.501309967059193
22	19842594	rs425308065	0.122669619441371	0.458061122307085
2	219291092	rs425583075	0.563358011404405	0.772312675824229
2	148769571	rs425650144	0.45148217299996	0.738573662620083
7	46855035	rs425809092	0.40003123251654	0.713867890070952
6	101975855	rs425811956	0.175870279602017	0.549180010576975
14	60293118	rs425948747	0.285739686729774	0.665789829198907
3	6600393	rs426033452	0.455105345100369	0.738573662620083
13	16730896	rs426146150	0.363935268532395	0.68542910633215
2	131736722	rs426251511	0.176929694639568	0.549502801620966
6	115324758	rs426445620	0.321142494811417	0.671606823699806
8	15523988	rs426450003	0.392344889920112	0.711951682270765
3	103449674	rs426518735	0.294571070596928	0.66617278759971
21	25826845	rs426609498	5.15364116299644e-09	5.5487536521595e-07
2	201132145	rs426714785	0.0625326194853012	0.363928578265807
1	257576426	rs426732750	0.00267529843573958	0.0617229567674203
7	40170751	rs426817499	0.489567332435257	0.749262216613318
3	130295704	rs426891511	0.558627833247727	0.772312675824229
2	17570370	rs427018023	0.665600594664427	0.80574634412996
7	21449877	rs427020732	0.756200122194503	0.853719162040236
7	85638533	rs427024727	0.171069891866594	0.546528238745674
22	12125701	rs427214473	0.45639565207638	0.738573662620083
3	214150734	rs427240470	0.787247610704772	0.868819603783249
2	138647394	rs427293198	0.68620277867646	0.813370633073382
1	190570912	rs427310690	0.124511621903782	0.46226728591864
3	132152741	rs427447216	0.784013840426743	0.868704508581956
7	55955834	rs427607481	0.0413508916101446	0.314266776237099
3	103929377	rs427629412	0.348071868695878	0.679193869762028
1	119205763	rs427670900	0.860047065103962	0.89756123434113
19	16354376	rs427738250	0.545874743712478	0.772312675824229
11	26594960	rs427766597	0.363342436752019	0.68542910633215
9	32411317	rs427805305	0.35373760034073	0.682269879031948
17	50334619	rs428154335	0.301910748171399	0.66617278759971
2	38316114	rs428157583	0.848856554531391	0.895443644235439
1	118645618	rs428209736	0.73095715827887	0.834670296737627
18	63868639	rs428529101	0.221853789885569	0.586816249855218
3	7902776	rs428587605	0.339762581502075	0.679193869762028
3	154217762	rs428671559	0.0677537675703986	0.377318395262737
11	14249065	rs429042969	0.113334858858278	0.44105011338824
1	235551688	rs429105120	0.662020195852843	0.805395567836039
1	111983682	rs429268641	0.0247691965139355	0.262309851606596
3	7938891	rs429495023	0.118722116581312	0.448870476201018
1	195297767	rs429550545	0.000842466200665502	0.0278791958051909
3	112161646	rs429679455	0.0143351718859705	0.197032362517808
1	104350244	rs429719285	0.55283034207983	0.772312675824229
22	19836065	rs429732364	0.561156933370835	0.772312675824229
3	154219273	rs430019541	0.0300578767064833	0.270392725907369
22	19842989	rs430238994	0.309987035598738	0.671606823699806
7	46843089	rs430259769	0.659107974050724	0.803659721908672
2	148753888	rs430290072	0.0303888764803358	0.270392725907369
13	46388694	rs430345120	0.411442294434635	0.723345805841215
3	132154639	rs430467154	0.138052926544132	0.4820658948514
2	38314879	rs430656973	0.0614564081663897	0.361966019843334
17	50485358	rs430667535	4.24390253487045e-62	2.74156103752631e-59
1	239715059	rs430689775	0.315050287017889	0.671606823699806
16	6859800	rs430730288	0.585812538426365	0.780769654008721
3	6843572	rs430804999	0.648142776458859	0.799046247313784
17	61042710	rs588684897	0.000906289646917971	0.0278791958051909
12	60225214	rs588751858	0.382220486196172	0.703459926161615
2	79363243	rs589527498	0.4302431648931	0.737233645944145
3	8595478	rs589547393	0.913271299491564	0.93194179713383
9	34711869	rs590369939	0.550573288524537	0.772312675824229
16	6854209	rs592591549	0.297876685143939	0.66617278759971
3	33256270	rs593097456	0.882408247015094	0.913518794185498
1	184393766	rs595345273	0.922809529661567	0.935847654884415
12	60225216	rs596605081	0.2432645938068	0.602103170878134
3	33256269	rs597815060	0.968495313068147	0.971503062487613
1	102672660	rs599929076	0.640854048897189	0.799046247313784
16	6854210	rs600305777	0.503374306517307	0.749262216613318
5	15261834	rs600764851	7.81211791381981e-06	0.000560736463591955
3	130271525	rs601046091	0.329518261901584	0.679193869762028
19	58992988	rs601177534	0.0932283693011388	0.43327716955781
3	154218934	rs602440236	0.341887854551063	0.679193869762028
3	8595526	rs603064406	0.468633049359511	0.738573662620083
2	79363251	rs603514657	0.53505824725645	0.772312675824229
12	366618	rs603821773	0.315147358032841	0.671606823699806
9	34709342	rs604161878	0.00338070471390337	0.0704495240381154
11	10438237	rs604973949	0.000634811345244111	0.022782673834872
1	117950105	rs605609465	0.77505638780062	0.864743396406219
