# Supplementary material for: Elimination of Reference Mapping Bias Reveals Robust Immune Related Allele-Specific Expression in Crossbred Sheep
Source: Front Genet. 2019 Sep 19;10:863. doi: 10.3389/fgene.2019.00863 (PMC6761296; doi:10.3389/fgene.2019.00863)
Supplement: Supplementary file 2 [file Supplementary_file2.zip › BMDM_sig_icd.csv]

Gene	f1	f2	f3	m1	m2	m3
ENSOARG00000016081	6.36886977663652	NA	NA	NA	NA	NA
PPIF	6.86623692977708	NA	NA	NA	NA	NA
TRAF1	12.0579410798214	NA	NA	NA	NA	NA
VCAN	23.5290856526126	NA	NA	NA	14.0389586074804	13.8789050767373
CCDC80	NA	NA	9.06296019389573	NA	NA	NA
ENSOARG00000006889	NA	NA	31.8959377174499	NA	NA	NA
ENSOARG00000018177	NA	NA	10.9962927344687	NA	NA	NA
NRP1	NA	NA	9.29650201435517	NA	NA	NA
SYNE3	NA	NA	7.16021291132505	NA	NA	10.7108428527164
TFEC	NA	NA	10.301782438722	NA	NA	NA
ACOD1	NA	NA	NA	6.78047197602622	NA	NA
ENSOARG00000007603	NA	NA	NA	6.88480567817494	NA	NA
GCNT1	NA	NA	NA	16.9013928893503	NA	30.4105598322884
GSDME	NA	NA	NA	4.56087888881314	NA	NA
MB21D2	NA	NA	NA	5.34820730481465	NA	NA
PDK4	NA	NA	NA	6.88920153745248	NA	NA
SIGLEC15	NA	NA	NA	4.84433021141787	NA	NA
TBC1D1	NA	NA	NA	6.29755249130394	NA	NA
ASH2L	NA	NA	NA	NA	3.94666519206023	NA
ENSOARG00000001174	NA	NA	NA	NA	4.95546844902112	NA
ENSOARG00000007547	NA	NA	NA	NA	8.21648994399617	NA
FDX1	NA	NA	NA	NA	17.302964266184	NA
RASSF3	NA	NA	NA	NA	9.23003234086444	NA
SLC35F2	NA	NA	NA	NA	6.52307014598288	NA
VLDLR	NA	NA	NA	NA	4.70694257631706	NA
CASP8	NA	NA	NA	NA	NA	9.79561532252476
CLDN1	NA	NA	NA	NA	NA	10.3122449975069
CPOX	NA	NA	NA	NA	NA	6.45648303215672
EDNRB	NA	NA	NA	NA	NA	11.35886763982
EMP1	NA	NA	NA	NA	NA	23.8784123719286
ENSOARG00000001910	NA	NA	NA	NA	NA	7.8149390610761
ENSOARG00000002108	NA	NA	NA	NA	NA	8.01789204941526
ENSOARG00000002898	NA	NA	NA	NA	NA	5.2961477686537
ENSOARG00000004106	NA	NA	NA	NA	NA	7.53783919860459
ENSOARG00000014875	NA	NA	NA	NA	NA	5.5971717399009
ENSOARG00000021562	NA	NA	NA	NA	NA	8.95870982364031
HNMT	NA	NA	NA	NA	NA	15.0732511856407
HUNK	NA	NA	NA	NA	NA	3.96676459514144
IL1RN	NA	NA	NA	NA	NA	9.72605416158935
KANSL1L	NA	NA	NA	NA	NA	4.65512884870745
KMO	NA	NA	NA	NA	NA	9.6757243544692
MYO10	NA	NA	NA	NA	NA	7.80688864029809
OGFRL1	NA	NA	NA	NA	NA	16.4544664534288
PDE4D	NA	NA	NA	NA	NA	11.749977687858
PGM2	NA	NA	NA	NA	NA	9.47985752278094
PLK2	NA	NA	NA	NA	NA	6.66253039768177
PRNP	NA	NA	NA	NA	NA	8.75854063242631
RGS1	NA	NA	NA	NA	NA	8.42858581655106
SAFB2	NA	NA	NA	NA	NA	5.33377287680182
SYDE1	NA	NA	NA	NA	NA	5.13617791416883
