# Supplementary material for: Elimination of Reference Mapping Bias Reveals Robust Immune Related Allele-Specific Expression in Crossbred Sheep
Source: Front Genet. 2019 Sep 19;10:863. doi: 10.3389/fgene.2019.00863 (PMC6761296; doi:10.3389/fgene.2019.00863)
Supplement: Supplementary file 2 [file Supplementary_file2.zip › f1_BMDM_0_static_FDR.csv]

feat	n.vars	mean.s	median.s	sd.s	cv.s	liptak.s	p.nom	fdr
ABCA1	266	3.01050815299379	1.78475843900908	6.35542996811301	2.11108213136473	49.099902079723	3e-05	0.000865639534883721
ACBD6	2	8.08362026401443	8.08362026401443	9.14288726265208	1.13103868861247	11.4319654104432	0.0034	0.0508259036144578
ACP2	21	4.18061321187319	3.43755123666546	3.87166391601598	0.926099526504921	19.1579764947413	4e-04	0.00848376068376069
ACSS3	4	6.10038351334088	5.31208914177766	3.45336631090002	0.566090034068823	12.2007670266818	0.00507	0.0691275
ADAM28	55	3.70254021712136	1.92870913052087	4.6721919055379	1.2618882258004	27.4587731566263	0.00369	0.0538631470588235
ADGRF5	14	5.16085277087687	4.5602087991909	4.37520411463184	0.847767667258692	19.3101428922042	3e-05	0.000865639534883721
AEN	8	5.95768771035725	6.11431995699398	2.23006517407233	0.374317232203264	16.8508855207415	0.00031	0.00689923766816143
AGFG1	58	3.16507150572011	1.83673135625373	3.89799530099815	1.23156626760358	24.1044664513994	0.00139	0.0243765724381625
AHNAK	8	28.5986436671331	1.71396301971591	54.1459652774056	1.89330535768144	80.88917947907	1e-07	3.6762962962963e-06
AKT3	4	5.99881235764594	6.17877041152514	4.51676703293556	0.752943543429659	11.9976247152919	0.00538	0.07236027100271
ALAD	2	7.63443698135244	7.63443698135244	6.13901104244409	0.804120992476456	10.7967243201113	0.00786	0.0949128467153285
ALDH5A1	31	3.64422757719705	3.16164447725088	2.84161202023913	0.779757015730821	20.2902004343602	0.00027	0.00614683486238532
ALOX5	2	11.3972201976962	11.3972201976962	11.2778605196043	0.989527299111406	16.1181033769345	0.00137	0.0243702867383513
ALOX5AP	2	19.5047286762039	19.5047286762039	2.61224327285813	0.13392871627305	27.583851824295	1e-07	3.6762962962963e-06
AOAH	13	24.2788322702746	9.6779387450549	25.1720063896803	1.03678818278667	87.5385746588648	1e-07	3.6762962962963e-06
AP1S3	9	7.81885758082982	5.23851795014051	5.0819092800069	0.649955473350309	23.4565727424895	1e-05	0.000322272727272727
APLP2	3	9.87016244071451	9.75693872575223	3.59605074217073	0.364335517654399	17.0956228262756	0.00639	0.0815258868894602
ARAP2	2	8.26359530062236	8.26359530062236	2.93086209210736	0.354671542529028	11.6864885481027	0.00425	0.060265
ARG2	2	9.04795372842946	9.04795372842946	9.11976747200582	1.00793701490213	12.7957388744692	0.00156	0.0266057731958763
ARL11	7	23.5754369947846	30.9183798616891	15.4388995601264	0.654872253843773	62.3747433378719	1e-07	3.6762962962963e-06
ARL4C	16	29.7089383750908	1.68995408215768	110.009575025072	3.70291168388935	118.835753500363	1e-07	3.6762962962963e-06
ARL5B	10	3.93316213956637	3.09521127346332	3.24765452843518	0.8257108182154	12.4377507677708	0.00775	0.0942726715686275
ARMC10	3	6.75549878367301	4.55881996274738	5.63506268169662	0.834144577942296	11.7008671237914	0.00434	0.0611915340909091
ARRB1	72	3.71125961893439	1.95671324038689	7.77438112599496	2.09480928963606	31.4910821195077	6e-05	0.00164519337016575
ARSB	3	11.2253544429551	12.3292172850437	3.23648143931636	0.288318863850889	19.4428842281673	0.00157	0.0266846232876712
ARSK	4	13.4764102693258	13.3457592481123	9.65142404611363	0.716171729209049	26.9528205386515	1e-07	3.6762962962963e-06
ASB8	3	7.54957373327338	9.90660672091569	5.85082003976844	0.774986806736122	13.0762452815169	0.00128	0.0229337184115523
ATG2B	21	4.99342290541297	3.42193988774549	6.18918500258855	1.23946741940871	22.8827384409812	2e-05	0.000597951807228916
ATP6V0A1	44	4.68648969962743	3.89266217778655	3.10244270876511	0.661997125270915	31.0866558350591	1e-07	3.6762962962963e-06
ATP6V0D2	2	14.1503359335737	14.1503359335737	11.9544214174153	0.844815379191933	20.0115969893953	1e-05	0.000322272727272727
ATP6V1F	4	27.143351571013	18.041719468367	33.6130578265741	1.23835325709999	54.2867031420261	1e-07	3.6762962962963e-06
ATXN10	7	6.49146077260596	5.04987437788623	5.35718992437071	0.8252672413855	17.1747908498466	0.00258	0.0406493333333333
B3GLCT	8	12.5970181459674	13.3798558403092	11.8249024371438	0.938706470064842	35.6297478149743	1e-07	3.6762962962963e-06
BRCA1	11	4.7432041860155	3.06336883915592	5.75670034341625	1.21367331399919	15.7314285890565	0.00045	0.0095036170212766
C16orf72	17	5.00985485711205	2.99547478553409	5.27418363003703	1.0527617626586	20.6561607448866	0.00074	0.0142903501945525
C1orf21	2	9.43867297418528	9.43867297418528	2.87252880817972	0.304336087926351	13.3482993308972	0.00193	0.0317171854304636
C1QA	2	25.1794631449092	25.1794631449092	10.4146572278067	0.41361712788989	35.6091382728042	1e-04	0.00261210526315789
C1QC	3	39.5289541164068	36.5931509793866	9.63352650415167	0.243708105096391	68.4661568996754	1e-07	3.6762962962963e-06
C3AR1	15	3.77089239788788	2.82048305963092	3.73476070104546	0.990418263628351	14.6046034573599	0.0057	0.0760459677419355
C7orf57	5	5.09542018923571	3.5443109866751	3.72009770124253	0.730086541067094	11.3937059170559	0.00778	0.0944062102689487
C9orf64	2	7.59061349637923	7.59061349637923	3.59639667669346	0.473795257578187	10.7347485533118	0.00431	0.0609416809116809
CALD1	7	5.33860683147408	6.45812836205923	3.06037243452311	0.573253009845284	14.1246260236309	0.00408	0.0583545821325649
CAPG	51	4.00967202601011	1.92870913052087	9.03917364889828	2.25434239764813	28.6347857956816	0.00149	0.0258561888111888
CAPZB	2	10.5255688178453	10.5255688178453	7.5158552128272	0.714056916343052	14.8854021738882	0.00302	0.0465569349845201
CARHSP1	8	12.4379264458559	8.62764235085354	13.9469854774778	1.12132721946789	35.1797685350569	1e-07	3.6762962962963e-06
CAVIN1	2	21.7610279736086	21.7610279736086	23.6332892812904	1.0860373558617	30.7747408914576	1e-07	3.6762962962963e-06
CCNA2	4	5.84923966417495	1.86741858087347	8.64074928995667	1.47724316082977	11.6984793283499	0.00421	0.0598688538681948
CD1E	15	21.6540513997503	18.7485698064993	11.3199124677905	0.522761873000865	83.8657804491522	1e-07	3.6762962962963e-06
CD276	3	14.3740421519048	10.6492942557495	13.8729013722138	0.965135709607994	24.8965713172357	1e-05	0.000322272727272727
CDA	3	10.4433163567121	14.7686464013648	9.08848428056328	0.870268023119108	18.0883545293405	0.00089	0.0167949429657795
CDKN1A	23	4.03020955428317	2.01038949386681	5.41690115982072	1.34407431843434	19.3282060259873	0.00397	0.0571104637681159
CERS6	13	4.87240090356379	3.68864625662074	4.10321397247672	0.842133899424313	17.5676912924163	0.00017	0.00407589371980676
CHAF1B	8	5.86022577554607	2.96685087791733	5.09277815055767	0.869041287079611	16.5752215406913	0.00081	0.0155213513513513
CHI3L1	3	14.4503398990815	8.19501487661889	12.480806815392	0.863703338645015	25.0287228918489	0.00369	0.0538631470588235
CHKA	9	7.76784893582542	3.86853474408905	7.60327292195584	0.978813180427525	23.3035468074763	5e-05	0.00139410112359551
CHML	8	7.16964370940317	2.58630203310036	9.85519037470616	1.37457184403471	20.2788147424418	1e-07	3.6762962962963e-06
CKAP4	2	10.0477634984806	10.0477634984806	11.2021480795789	1.11488970468631	14.2096834110686	0.00159	0.0269323208191126
CLEC4D	10	7.56583732514623	3.85326659434215	8.80082588897496	1.1632322386478	23.925278353778	1e-07	3.6762962962963e-06
CLEC7A	4	39.4416887242599	40.306850955592	38.8306607195356	0.984508066857989	78.8833774485198	1e-07	3.6762962962963e-06
CNPY1	30	11.3896298388923	2.58131509243282	21.4662539255303	1.88471919010303	62.3835718439523	1e-07	3.6762962962963e-06
CORT	3	12.7700157886529	13.158070753604	4.26698366043658	0.334140828880424	22.1183161594035	0.00015	0.00366724137931034
CROT	2	13.4216297299215	13.4216297299215	4.10717157610108	0.306011390475537	18.9810507932049	6e-05	0.00164519337016575
CRYZ	4	16.1378752092163	14.9735602820791	8.25481317214844	0.511517970310872	32.2757504184325	1e-07	3.6762962962963e-06
CSGALNACT1	5	8.24336230482074	4.76472622308737	11.1798325966444	1.35622239848737	18.4327184767385	0.00022	0.00510214953271028
CTSH	61	5.03032907738474	2.17514976442408	17.0078348511592	3.38105809570646	39.288126046348	1e-07	3.6762962962963e-06
CYP27A1	5	9.8929946536074	9.67145649201897	5.69512706310602	0.575672712107384	22.1214085465081	0.00608	0.0789922513089005
DCTN1	11	4.12077119363636	4.03954693805544	2.12809373406413	0.516430938303615	13.6670518961968	0.00634	0.0810964432989691
DDB2	16	4.05707297915907	3.61451644031256	2.74504269756288	0.676606684588617	16.2282919166363	0.00117	0.0213481985294118
DDX19B	21	4.14448400810124	1.74446101063095	4.87802141818029	1.17699125117752	18.9924116836579	0.00088	0.0166696183206107
DESI2	17	4.03312644295786	3.25124218596974	3.40978911056537	0.845445626064891	16.6290063257869	0.00052	0.0107531666666667
DFFA	15	8.80928341096254	9.1999114396232	5.61232681525993	0.637092321070723	34.1182079426792	1e-07	3.6762962962963e-06
DHX57	4	7.35321065953693	6.62688031346662	6.48426662779148	0.881827942652717	14.7064213190739	0.00199	0.0325952805280528
DPYD	5	7.70514688591054	4.93494346747046	4.96593101924949	0.644495308496984	17.2292322135168	7e-05	0.00187789189189189
DPYSL2	5	6.8427465961931	5.73626342859474	3.98981957938141	0.583072823652582	15.3008465418931	0.00606	0.0789390551181102
ECHDC3	22	4.17730963193847	2.34369553447079	4.24983690151254	1.01736219623739	19.5933189313064	0.00025	0.00574421296296296
ECHS1	3	11.6868243557246	7.86372977296894	12.5400152616143	1.07300451174076	20.2421735632484	0.00104	0.0193315355805243
ECM1	3	14.2094655808079	11.9753733192438	8.99117702509041	0.632759689233801	24.6115163343605	5e-05	0.00139410112359551
EDIL3	3	6.61969031857338	6.59025085526957	4.99934464060998	0.755223341276695	11.4656399621409	0.00596	0.0781770712401055
EDNRB	10	7.67462730538546	7.7405263947553	3.94391876551917	0.513890591501641	24.2693024779387	1e-05	0.000322272727272727
EFHD2	13	21.24653176697	3.82830826485372	35.235392349753	1.65840678074951	76.605459711585	1e-07	3.6762962962963e-06
ELMOD2	8	5.05468543764425	2.66488582590898	5.45240195708789	1.07868274383242	14.2968093988926	0.00266	0.0415144025157233
EMB	8	10.7029004450665	11.6046693452911	5.43790904943438	0.508078074475687	30.2723739322843	1e-07	3.6762962962963e-06
EMC1	2	11.2758586133241	11.2758586133241	12.4846668219871	1.10720320732246	15.9464721783645	0.00039	0.00834297413793103
EMP1	43	9.27702564452356	2.29825162269531	13.0532623483248	1.4070525239984	60.8335253523364	1e-07	3.6762962962963e-06
ENDOD1	30	6.99017439946403	3.45434721146827	6.68189514792298	0.955898203117122	38.2867619948158	1e-07	3.6762962962963e-06
ENSOARG00000000155	20	3.39004102378595	2.73358017969044	2.28711940422225	0.674658326602793	15.1607243513967	0.00672	0.0846481218274112
ENSOARG00000000710	2	28.2121091174116	28.2121091174116	39.8979473369932	1.41421356237309	39.8979473369932	1e-07	3.6762962962963e-06
ENSOARG00000001048	2	17.3183778707909	17.3183778707909	17.506770856711	1.01087821199686	24.4918848631746	1e-05	0.000322272727272727
ENSOARG00000001910	10	5.42578024727809	4.8204073806064	1.86211091175177	0.343196890933046	17.1578236649504	6e-04	0.0122040983606557
ENSOARG00000002077	2	7.05100314596857	7.05100314596857	9.06696846589507	1.28591184519314	9.97162427736412	0.00773	0.0942604176904177
ENSOARG00000002169	9	5.31986936426786	5.70099518886093	2.78219961456168	0.522982694509187	15.9596080928036	0.0019	0.0314323333333333
ENSOARG00000002217	18	27.7421492585806	13.8759564689608	28.3085517208993	1.02041667561656	117.69997119259	1e-07	3.6762962962963e-06
ENSOARG00000002277	4	6.5843387303771	1.62731030961248	10.1478481927237	1.54120992377052	13.1686774607542	0.00827	0.0991401207729469
ENSOARG00000002534	21	4.06225188291574	3.07601588952649	3.21155878476344	0.790585832028293	18.6155767454383	0.00758	0.0931176732673267
ENSOARG00000002556	9	4.93523429771065	4.93457569186453	2.96436380089139	0.600653104203482	14.805702893132	0.00152	0.0260129655172414
ENSOARG00000002700	9	20.9364049957313	4.10512859875524	50.2222397852811	2.39879959312598	62.809214987194	1e-07	3.6762962962963e-06
ENSOARG00000002862	54	4.50611045613411	2.5705127331953	4.83662553316055	1.07334819690816	33.1130140264456	0.00273	0.0424733228840125
ENSOARG00000002951	7	8.21080688965154	5.57683928076151	8.68063183912408	1.05722031412828	21.7237530931937	0.00011	0.00281407216494845
ENSOARG00000003038	3	19.060971327257	1.17193618839342	31.8013560053724	1.66840164959992	33.0145707804228	1e-07	3.6762962962963e-06
ENSOARG00000003373	14	5.11932046641015	0.57210937755394	11.4189621551175	2.23056208925417	19.1547432384065	0.00035	0.0075853711790393
ENSOARG00000003509	9	5.80994175812523	2.77070257856102	9.95279702926144	1.71306313274869	17.4298252743757	0.00065	0.0129556224899598
ENSOARG00000003770	29	5.16911428567754	4.82464255676447	4.12845184899563	0.798676837235859	27.8365323352869	1e-07	3.6762962962963e-06
ENSOARG00000003884	2	7.70825584761965	7.70825584761965	3.65057966581943	0.47359347406025	10.9011199619454	0.00814	0.0980553883495146
ENSOARG00000004422	2	12.9310043960234	12.9310043960234	4.20907028402518	0.325502192646349	18.2872017919623	1e-04	0.00261210526315789
ENSOARG00000004593	10	9.36887899250877	11.769015414167	5.66817721625053	0.605000579128274	29.6269967388313	1e-07	3.6762962962963e-06
ENSOARG00000004617	12	5.61794693308587	5.39375942494653	2.60397655327626	0.463510350719161	19.4611390446609	1e-05	0.000322272727272727
ENSOARG00000004979	2	9.68158998057248	9.68158998057248	1.46290127497372	0.151101345740653	13.6918358558611	0.0011	0.0202947955390335
ENSOARG00000005825	3	9.60977673383661	13.3318203572433	8.39246146218089	0.873325332588688	16.6446215523983	0.00018	0.00429490384615385
ENSOARG00000006094	5	6.55630348415706	4.18656721241574	5.88969109037158	0.898324963846425	14.6603402716939	0.00095	0.017725
ENSOARG00000006103	2	72.6311694970128	72.6311694970128	20.9129112999508	0.287933010645119	102.715984953695	1e-07	3.6762962962963e-06
ENSOARG00000006887	2	10.3869111124501	10.3869111124501	0.266962520801863	0.0257018200995165	14.6893105663908	0.0035	0.0516979166666667
ENSOARG00000007427	6	5.34900145279316	4.48548004034196	4.77524093823906	0.892735023608101	13.1023241927492	0.00529	0.0715375204359673
ENSOARG00000007600	2	6.84821544456692	6.84821544456692	2.88059511838806	0.420634418076523	9.68483915975943	0.0075	0.0925932835820896
ENSOARG00000007603	6	28.1069847570046	28.8891910407631	10.6453459271004	0.378743789813578	68.8477708628459	1e-07	3.6762962962963e-06
ENSOARG00000007634	8	8.19243953773776	9.42930046480623	3.89931494827648	0.475965056600616	23.1717182063806	1e-05	0.000322272727272727
ENSOARG00000008088	6	13.4786180502062	2.57334624144257	28.3504410844288	2.10336408219499	33.0157366608722	1e-07	3.6762962962963e-06
ENSOARG00000008221	3	184.802144911728	4.93447579669906	312.83356655711	1.69280268206052	320.086704334819	1e-07	3.6762962962963e-06
ENSOARG00000008702	7	11.4219539220107	9.1999114396232	4.69563415510366	0.41110603204719	30.2196495640791	1e-07	3.6762962962963e-06
ENSOARG00000008949	16	7.48373745147742	5.26332682120135	6.92428764068083	0.925244596777492	29.9349498059097	1e-07	3.6762962962963e-06
ENSOARG00000009207	3	6.84738161339761	9.1971958621307	5.03765477686327	0.735705275576665	11.8600128532176	0.00455	0.0637899717514124
ENSOARG00000009900	14	6.80030587117619	3.50064291554621	8.42615572728745	1.23908481278799	25.4444146952086	1e-07	3.6762962962963e-06
ENSOARG00000009963	5	64.9392459988473	19.3254195202029	72.6178808362362	1.11824336299693	145.208568461004	1e-07	3.6762962962963e-06
ENSOARG00000010051	7	21.3922096035793	26.5247891718738	13.3425103053679	0.623708843201286	56.5984666052384	1e-07	3.6762962962963e-06
ENSOARG00000010149	8	5.60632653572976	3.3372001748752	5.08880926232571	0.907690486790975	15.8570860438424	0.00032	0.00699629955947137
ENSOARG00000010924	2	11.4641451641746	11.4641451641746	4.92183044456162	0.429323806884645	16.2127495721896	0.00385	0.0557071428571429
ENSOARG00000011377	30	6.43496479289038	1.89652512146908	16.8884544206416	2.624482800481	35.2457537381762	1e-07	3.6762962962963e-06
ENSOARG00000011405	16	5.91141808133855	1.36921379700064	9.87233265442228	1.67004473691139	23.6456723253542	2e-04	0.0047042654028436
ENSOARG00000011805	4	22.4650412669964	18.7802820561647	25.2947723151275	1.12596153349997	44.9300825339929	0.00019	0.00449033333333333
ENSOARG00000011855	9	6.03838033623987	5.52581496474236	4.68669117868288	0.776150377702327	18.1151410087196	0.00032	0.00699629955947137
ENSOARG00000012387	6	8.78815784116714	4.93792298532437	7.77367609284153	0.88456263910357	21.5265024898985	2e-05	0.000597951807228916
ENSOARG00000012415	2	7.44293284098833	7.44293284098833	8.51269617570138	1.14372873671812	10.5258965675578	0.00612	0.0793043342036553
ENSOARG00000012595	24	3.60702354852701	2.59959564003683	3.91938534974902	1.08659821512659	17.6707343681886	0.0033	0.0500853211009174
ENSOARG00000012641	4	7.77409753119706	7.48444438128045	7.16113689437284	0.921153467091912	15.5481950623941	0.00218	0.0353573202614379
ENSOARG00000013007	2	68.3391129591209	68.3391129591209	67.9697225963005	0.99459474454927	96.6461003873357	1e-07	3.6762962962963e-06
ENSOARG00000013884	15	15.3317695485757	7.60508941741669	18.5875931317718	1.21235797817602	59.3796881295235	1e-07	3.6762962962963e-06
ENSOARG00000014496	12	9.33793859739292	9.30365798021392	6.85691270250963	0.734306895573722	32.347568177286	1e-07	3.6762962962963e-06
ENSOARG00000014562	24	4.57923416212557	2.63958748804407	6.19557301103828	1.35297143401866	22.4335742198578	1e-05	0.000322272727272727
ENSOARG00000014803	41	13.3831058323727	10.2896054845823	12.508290095366	0.934632831275187	85.6936893273948	1e-07	3.6762962962963e-06
ENSOARG00000014819	13	15.5216275475849	8.41511730129054	16.1877768731439	1.04291749196512	55.9640240014716	1e-07	3.6762962962963e-06
ENSOARG00000014838	16	24.0040259883293	3.81234704372955	55.7356925461091	2.32193101995505	96.0161039533172	1e-07	3.6762962962963e-06
ENSOARG00000015755	8	16.7482326566036	3.70748685308009	19.8478836835018	1.18507332029903	47.3711555374975	1e-07	3.6762962962963e-06
ENSOARG00000015810	7	10.959335156928	2.50839500877384	17.9908907929656	1.64160421552511	28.9956753598386	1e-07	3.6762962962963e-06
ENSOARG00000016010	17	9.2372700508843	5.11412789324745	18.2569487696304	1.97644419499056	38.0862401121506	1e-07	3.6762962962963e-06
ENSOARG00000016081	5	8.33142849235764	5.30023464645767	7.66330226246226	0.919806521713743	18.6296404585903	0.00013	0.0032421608040201
ENSOARG00000017070	8	6.06631416332911	2.58068772862922	7.67230108840265	1.26473850213392	17.158127526792	7e-05	0.00187789189189189
ENSOARG00000017090	2	7.95237284329577	7.95237284329577	7.14959091533802	0.89905127139071	11.2463535280364	0.00625	0.0801518087855297
ENSOARG00000017281	17	6.90195057502717	2.84290789451275	8.94078109009735	1.29539917634982	28.4574712436296	1e-05	0.000322272727272727
ENSOARG00000017774	7	4.47193329416107	5.85818477133546	2.72542728151854	0.609451685041252	11.83162337602	0.00688	0.0864441518987342
ENSOARG00000017909	5	8.51494381028766	8.129125256861	3.31777996791588	0.389642027221292	19.0399931843943	0.00073	0.0142637401574803
ENSOARG00000018083	8	5.53603196780606	4.81789696777202	4.49183930923219	0.811382473105969	15.6582629812047	0.00303	0.0465569349845201
ENSOARG00000018177	6	13.9015630794726	4.15637445638741	17.0136134124322	1.22386333933592	34.0517361718215	1e-05	0.000322272727272727
ENSOARG00000018542	2	8.92965337435948	8.92965337435948	9.77282047740553	1.09442327352449	12.6284369093098	0.00591	0.0781770712401055
ENSOARG00000018622	2	29.4548947229591	29.4548947229591	32.0864210722398	1.08934088456373	41.6555115954805	1e-07	3.6762962962963e-06
ENSOARG00000018772	9	4.8286008532727	4.51678588235554	4.12892946628382	0.85509852475906	14.4858025598181	0.00334	0.0505378658536585
ENSOARG00000018781	2	29.6451148110392	29.6451148110392	3.62468997446824	0.122269385616226	41.9245234238792	1e-07	3.6762962962963e-06
ENSOARG00000019055	15	24.572991952273	3.94679471963727	82.0972595893271	3.34095496994346	95.1707885976422	1e-07	3.6762962962963e-06
ENSOARG00000019149	6	5.78333844526185	6.03290785453271	2.27919070156581	0.394096026566298	14.1662282007125	0.00499	0.0684126243093923
ENSOARG00000019357	4	17.2098639029657	6.22191843356686	26.5005562401928	1.53984693833785	34.4197278059313	1e-07	3.6762962962963e-06
ENSOARG00000020071	2	38.8307279499518	38.8307279499518	53.6320521199422	1.3811755522345	54.9149421036418	1e-07	3.6762962962963e-06
ENSOARG00000020269	2	10.0430147675043	10.0430147675043	11.3473512594136	1.12987499491981	14.2029676913179	0.00209	0.0340087540983606
ENSOARG00000020280	3	14.8242859100239	16.4675916530122	6.5917834017997	0.444661108252266	25.6764163820889	0.00032	0.00699629955947137
ENSOARG00000021562	3	16.227036578808	16.900069376112	1.16572700009059	0.071838563648337	28.1060518107742	1e-07	3.6762962962963e-06
ENSOARG00000022944	5	7.05850448151594	4.49739065385413	5.25500317037092	0.744492432374614	15.7832958401565	0.00022	0.00510214953271028
ENSOARG00000025316	7	6.64362781695399	3.94017605585155	5.2101339147835	0.784230251653722	17.5773870069312	4e-04	0.00848376068376069
ENSOARG00000025493	2	10.30971601451	10.30971601451	12.0883452237245	1.17251970924429	14.5801402119351	0.00234	0.0374626451612903
ENSOARG00000025759	2	26.4192166655834	26.4192166655834	29.821632006106	1.12878562538741	37.3624145157413	1e-07	3.6762962962963e-06
ENSOARG00000025801	20	4.40929456438885	2.2053642955326	5.39292329516268	1.22308074827161	19.7189647575876	0.00022	0.00510214953271028
ENSOARG00000026030	4	66.1163763260415	48.9171380032039	78.9143739020962	1.1935677405087	132.232752652083	1e-07	3.6762962962963e-06
ENSOARG00000026034	14	6.1771840431308	3.16346952847488	6.59358614143154	1.06740969597041	23.1129063044425	1e-05	0.000322272727272727
ENSOARG00000026135	8	7.09233722587919	5.85016837158187	6.94214346321517	0.978823093448521	20.0601589875238	3e-04	0.00673710407239819
ENSOARG00000026138	5	9.57999849050757	4.29190523256059	10.1513641515732	1.05964151890334	21.4215278491203	4e-05	0.0011344
ENSOARG00000026189	3	7.59181031421435	8.32225940478204	3.50315633775902	0.461438865404733	13.1494011856447	0.00189	0.0313714715719064
ENSOARG00000026675	2	19.38414340959	19.38414340959	25.453846876338	1.31312724728115	27.4133185048272	1e-05	0.000322272727272727
ENSOARG00000026946	4	6.7921356992247	4.62484011849401	7.85493664607698	1.15647522280416	13.5842713984494	0.00487	0.0669523822714681
ENTPD7	35	4.55303169676641	2.02733262988918	6.21735840492316	1.36554252616751	26.9360987730515	1e-07	3.6762962962963e-06
EPM2AIP1	11	4.68763069882696	3.42899089287948	4.0643641045115	0.867040167120797	15.5471121837605	0.00046	0.00963282700421941
ERI1	2	15.0819498849071	15.0819498849071	12.5011375352713	0.828880723690877	21.3290980742669	4e-05	0.0011344
EVI5	17	6.97182839350592	5.78966601402337	5.85805684956717	0.84024685045659	28.7455848701052	1e-07	3.6762962962963e-06
F13A1	8	18.4379923675928	17.0418854035093	16.0170395050769	0.868697588422311	52.1505177383628	1e-07	3.6762962962963e-06
FABP5	3	11.4654157483789	1.28792818639663	18.2871050544234	1.59497967241258	19.8586826060926	0.0015	0.0259390243902439
FABP7	9	12.677908759202	9.19843105105211	8.12599230658456	0.640956837671392	38.033726277606	1e-07	3.6762962962963e-06
FAM20A	10	6.68236419905236	2.36996789808252	8.79642094233983	1.31636359233268	21.1314910237722	4e-05	0.0011344
FAM20B	4	5.56676400449065	3.89280299346591	3.45382962062508	0.620437585972553	11.1335280089813	0.00818	0.0982986440677966
FAR2	3	6.12068175835194	8.4457688575156	4.69544062426572	0.767143401608586	10.6013317824256	0.00585	0.0778379356568365
FBXL3	14	5.69354065608726	5.01357755254376	4.7313041803317	0.830995063725982	21.3032784527466	0.00017	0.00407589371980676
FBXO18	7	8.12881823566487	7.77122982069244	2.89317738594806	0.355916112535812	21.5068315044161	8e-05	0.00212320855614973
FBXO44	2	58.6033841688814	58.6033841688814	74.406015970145	1.26965391206289	82.8777006925929	1e-07	3.6762962962963e-06
FBXO45	5	4.78441219696903	4.07256796977674	2.43510294817317	0.508965960273203	10.6982709048019	0.00741	0.0918340648379052
FERMT2	2	12.0386464826292	12.0386464826292	1.18953685882226	0.0988098504710362	17.0252171283494	0.00032	0.00699629955947137
FKBP9	6	6.48548614480425	3.79171385963221	7.29845757177615	1.12535242676036	15.8861317886604	0.00106	0.019629776119403
FMO5	13	6.41638499139089	5.89836243622835	5.27256385613947	0.821734335332726	23.1346050895774	2e-05	0.000597951807228916
FOXRED1	17	4.74277146597641	4.06285989074985	2.69089012832915	0.567366601497246	19.5549477123863	0.00011	0.00281407216494845
FUOM	5	9.25298694443062	6.50630103652275	9.85545167379778	1.06511029713814	20.6903078026649	3e-05	0.000865639534883721
GAA	13	4.30760544655922	4.40659422438786	1.90981497243406	0.443358844287737	15.5312923120372	0.00784	0.094902243902439
GAS7	44	16.9396796967486	4.16936065315837	38.4216380498436	2.26814430601177	112.365123245833	1e-07	3.6762962962963e-06
GATM	6	14.5442988401393	11.4771802643292	9.84924144152717	0.677189154993522	35.6261108248944	1e-07	3.6762962962963e-06
GBA	12	8.40414293400411	2.49114617716089	12.6657058344659	1.5070788221865	29.1128051115322	1e-07	3.6762962962963e-06
GDPD1	2	9.14448781106216	9.14448781106216	3.79908596618907	0.415450930077601	12.9322586833596	0.00122	0.0220980291970803
GLDN	22	10.4941834363163	6.85686851218945	7.79669665120351	0.74295410391076	49.2220833761759	1e-07	3.6762962962963e-06
GLIPR1	3	7.99938020464565	8.24445000219901	1.47841433962014	0.184816110973391	13.855332943507	0.00184	0.0306440268456376
GNB4	22	6.98729705645388	3.98175731047521	8.41658366418827	1.20455500835108	32.7733282321592	1e-07	3.6762962962963e-06
GOSR1	3	6.3183532911996	7.82202468262711	4.68548411290699	0.741567287703439	10.9437089205277	0.00591	0.0781770712401055
GPATCH8	2	8.01530459924697	8.01530459924697	9.04421717294469	1.12836849316923	11.3353524708065	0.00643	0.0818258717948718
GPR153	2	7.7634952558993	7.7634952558993	2.99034148932747	0.385179792188986	10.979240282312	0.00477	0.0659429247910863
GSDME	5	7.73258426438488	6.48897642830391	3.50384932888886	0.45312785597786	17.2905840569098	0.00112	0.0205112915129151
H2AFJ	6	7.72312011018267	2.4927714522144	9.52957617351974	1.23390236556794	18.9177034921749	0.00083	0.0158434230769231
HIST1H1C	5	38.0116422786137	6.33000700701107	74.3031694896762	1.95474767822597	84.9966160713852	1e-07	3.6762962962963e-06
HIST1H1D	2	144.882027103268	144.882027103268	198.510317035735	1.37015143289127	204.894127673549	1e-07	3.6762962962963e-06
HIST1H2BB	3	287.755929212552	5.70035509114331	491.918775531182	1.70950005053701	498.407889575334	1e-07	3.6762962962963e-06
HK2	9	5.29924420002847	2.50839500877384	8.25706931385462	1.55815980584746	15.8977326000854	0.00408	0.0583545821325649
HMMR	13	3.87828830531093	2.50129997191463	5.41905313444464	1.39727960064851	13.9833673458309	0.00362	0.0533008579881657
HMOX1	43	7.04925187858204	1.91786463541748	20.0032034892911	2.83763494819464	46.2250358361221	1e-07	3.6762962962963e-06
HNMT	4	18.5890435953958	18.1446681838535	17.0961326697899	0.919688664027034	37.1780871907916	1e-07	3.6762962962963e-06
IFITM10	2	31.6506152940735	31.6506152940735	32.6832177965555	1.03262503723507	44.7607294063321	1e-07	3.6762962962963e-06
IL7R	10	5.36987703938489	2.86020521731842	6.37263677009295	1.18673793149329	16.9810421994979	0.00052	0.0107531666666667
IMPA1	12	5.95988573437314	5.11503154010524	4.29701891925754	0.720990151618989	20.6456497984785	0.00017	0.00407589371980676
IQGAP2	12	6.38190448477348	5.36097843448744	4.45303832791188	0.697760102573823	22.1075656333587	0.00038	0.00819973913043478
IQGAP3	14	4.02467187570485	3.22937258027473	3.43498786493065	0.853482711389751	15.0589432530724	0.0033	0.0500853211009174
IRAK3	16	3.7904724570388	2.22676944153107	3.01370910402149	0.795074792965484	15.1618898281552	0.00754	0.0928561290322581
IRAK4	8	6.36930781067223	4.71902061686152	6.19183596021993	0.972136399161785	18.0151229775631	7e-05	0.00187789189189189
IST1	5	6.4572791558291	6.4586331299016	3.07575179682054	0.476323188543584	14.4389151421263	0.00537	0.07236027100271
ITGB2	21	74.5623303148322	7.79137600433524	158.790697066384	2.12963699492633	341.687522660019	1e-07	3.6762962962963e-06
ITM2C	2	9.22197623402077	9.22197623402077	6.38840835539224	0.692737455972266	13.0418438620345	0.00659	0.0836474936061381
KANK2	14	4.45988489803802	2.36394636158363	4.79828781215734	1.07587705105757	16.6873612729055	5e-04	0.0104264705882353
KIAA1468	5	6.34753173679302	3.7771679816249	5.41952900336723	0.853801009288904	14.1935124528065	0.00165	0.0278535714285714
KLHL6	17	3.84320134231055	1.70958820901628	4.68917097711645	1.22012108121749	15.845925074862	0.00511	0.069482
KMO	12	4.78598147603997	1.91385455480505	5.69655917186153	1.19025934395697	16.5791261611694	0.00303	0.0465569349845201
KY	5	12.5264827930896	13.8415978833437	6.70181702182391	0.53501187304716	28.0100670443299	1e-07	3.6762962962963e-06
LAMB1	10	17.2391062590984	16.6386542639503	12.2299253760615	0.709429200809455	54.5148406044158	1e-07	3.6762962962963e-06
LARS2	17	3.60887931930938	2.84918407844306	3.11681589373049	0.863652014367424	14.8797906236198	0.00477	0.0659429247910863
LCP2	36	3.19904304199095	1.90662046305832	3.54456902231384	1.10800916892567	19.1942582519457	0.00561	0.0750469811320755
LGMN	54	8.58750452090387	3.29420653207148	13.9385937516321	1.62312505544567	63.1050127201746	1e-07	3.6762962962963e-06
LHFPL2	23	14.0311399815299	5.99316874281907	27.8061344102642	1.98174449452198	67.2909834314346	1e-07	3.6762962962963e-06
LHPP	8	5.53949014339912	4.88798692621837	3.09321676694631	0.558393766731798	15.6680441788542	0.00031	0.00689923766816143
LIMS2	5	8.39159494203989	0.623677269447383	11.1835623199686	1.33270997911751	18.7641767300446	0.00063	0.0127101219512195
LIPA	51	4.57325644961954	1.78214493080104	9.83545640012022	2.15064615520052	32.6595836203299	1e-07	3.6762962962963e-06
LRSAM1	12	7.06066189361314	2.47183065645391	8.58890897923273	1.2164453005464	24.4588502696069	2e-05	0.000597951807228916
LY86	4	20.5705822648569	20.036213560267	3.32504738976561	0.161640898004437	41.1411645297138	1e-07	3.6762962962963e-06
LYL1	6	19.1874073324389	7.56284667264056	23.8947963509613	1.24533742036966	46.9993574514117	1e-07	3.6762962962963e-06
LYVE1	22	15.2158255761295	8.21074978971118	13.1962148874587	0.867269069393176	71.3685480810021	1e-07	3.6762962962963e-06
MAATS1	4	7.56040060639866	7.3760679208947	3.18786661999625	0.421653135324368	15.1208012127973	0.00071	0.0139830555555556
MAFF	12	11.9805804955726	12.0809271473283	6.79999998857276	0.567585184297678	41.501948245001	1e-07	3.6762962962963e-06
MAN2A1	6	6.39539281408324	6.25517481912215	1.61437359173183	0.252427589463596	15.6654490991661	0.0012	0.0218153846153846
MANBA	5	10.2235691637977	9.04620426852787	5.8131197691884	0.568599837889592	22.8605956229223	1e-07	3.6762962962963e-06
MANBAL	4	5.90560444212468	1.65839410047941	8.95940141446373	1.51710150963656	11.8112088842494	0.00625	0.0801518087855297
MBOAT1	6	5.55870075894994	4.40540024646204	3.56412199786517	0.641178964729601	13.6159804922489	0.0034	0.0508259036144578
MCM5	14	8.7440326681711	2.76170357371586	14.370452108581	1.64345819073738	32.7171744230551	1e-07	3.6762962962963e-06
MCTP1	2	28.7872108919045	28.7872108919045	1.97311842996738	0.0685414935603317	40.7112640662259	1e-07	3.6762962962963e-06
ME2	25	3.74881298818745	2.92383972246038	3.33578879500993	0.889825340853501	18.7440649409373	0.00233	0.0374232686084142
MED12L	21	4.43235534916564	3.70186130030302	3.53003948832449	0.796425198396829	20.311603894494	0.00079	0.0151967829457364
MEGF10	4	6.00490124235972	4.40760194840542	4.86578198845237	0.810301750531417	12.0098024847194	0.00597	0.0781770712401055
MGST1	12	7.31443993543441	3.80456787971185	12.3171438765963	1.68394900844377	25.3379631941664	3e-05	0.000865639534883721
MKLN1	16	4.19675157209895	2.0031796460655	7.56675463355606	1.803002751905	16.7870062883958	0.00206	0.0336308552631579
MON2	4	8.99160894761901	10.6134640964705	6.35722752577698	0.707017794347072	17.983217895238	0.00011	0.00281407216494845
MPEG1	13	7.46987895458119	8.12262444091471	4.71295237083516	0.630927542399434	26.9330315922518	6e-04	0.0122040983606557
MPG	4	22.0337131712561	8.83769740014518	32.0977413826176	1.45675588735949	44.0674263425121	1e-07	3.6762962962963e-06
MSRB3	27	4.69319009394366	4.2444593875099	2.15864234466401	0.459952037197392	24.3865310768681	1e-07	3.6762962962963e-06
MTHFR	27	3.4328723502028	2.19132179951918	3.60003366611428	1.04869429995019	17.8377279793489	0.0034	0.0508259036144578
MTIF2	3	17.0128063103173	5.24496020086917	23.2784422918233	1.36828938549111	29.467044908798	1e-07	3.6762962962963e-06
MUT	2	8.6988781525466	8.6988781525466	3.2924412715889	0.378490331034818	12.3020714607624	0.00726	0.0905311055276382
MVP	13	15.2945642768921	3.82830826485372	19.2364052278818	1.25772822812254	55.1453357362142	1e-07	3.6762962962963e-06
MX1	4	9.72226368966746	9.53665163509393	4.46576728892247	0.459334104841094	19.4445273793349	1e-05	0.000322272727272727
MX2	25	13.1062275755195	13.3407880686278	5.8638392592687	0.447408625058632	65.5311378775973	1e-07	3.6762962962963e-06
MYO7B	7	18.0582215045328	14.1856893426696	13.9111939717665	0.770352383166566	47.7775632211123	1e-07	3.6762962962963e-06
NAGA	27	4.94085823520462	3.26663709031748	7.80828704115394	1.58035034996922	25.6734524891085	8e-05	0.00212320855614973
NDRG1	68	8.73156532013709	2.37571067736759	36.093461284917	4.13367591738411	72.0023321838106	1e-07	3.6762962962963e-06
NEK7	11	5.48075203977826	4.80855893862383	4.11931940063258	0.751597476173951	18.1775980849195	0.00017	0.00407589371980676
NMT2	5	4.94213943322807	3.42530674706083	4.62990290229463	0.936821586045481	11.0509597269802	0.00742	0.0918340648379052
NNT	41	5.77692647158019	1.83056614575414	15.0796611352927	2.61032595956997	36.9903779080425	1e-07	3.6762962962963e-06
NOM1	4	5.81447971022094	5.18504285133657	1.95783114967474	0.336716481482115	11.6289594204419	0.00391	0.0564108430232558
NQO1	6	6.89825006902387	2.55808006425571	11.8685141929971	1.72051086496441	16.8971927872273	7e-04	0.0138410358565737
NR1H3	16	4.95420929526064	3.86816041440973	6.50780320031919	1.31359068873912	19.8168371810425	0.00264	0.0413322397476341
NRP1	9	7.16307453875721	6.36795371255839	4.89671705920539	0.68360548710065	21.4892236162716	1e-05	0.000322272727272727
NUP62	5	5.7374007996655	5.505947450865	5.01274557216495	0.873696251525115	12.8292182022137	0.0062	0.0801317708333333
OCIAD2	12	4.65168353051212	5.17842912646216	2.76640896907667	0.594711345028261	16.1139044311567	0.00315	0.0481029230769231
OGFRL1	28	5.30417326448123	3.45498959800839	7.09622763303255	1.33785743398535	28.0670467372299	0.00024	0.00554009302325581
OSBPL8	27	8.68383568541435	7.39539226483986	6.44029783794277	0.741642065931776	45.1225338351521	1e-07	3.6762962962963e-06
PAGR1	3	26.897429473939	26.017566781324	20.7354841157275	0.770909507758658	46.5877144418629	1e-07	3.6762962962963e-06
PARP4	7	5.94806201632314	4.36871915936981	5.46514002840368	0.918810196229597	15.7370928779804	0.00065	0.0129556224899598
PCBD1	2	19.5318865977458	19.5318865977458	21.8255817942756	1.11743336646212	27.6222589252655	1e-05	0.000322272727272727
PEX26	11	9.14605102575569	4.18757930726744	9.12794864379378	0.998020743388493	30.3340195658768	1e-07	3.6762962962963e-06
PHKB	8	4.93033233770856	3.90458691442907	4.32520324435697	0.877264035788543	13.9450857179882	0.00179	0.0299116835016835
PLA2G6	11	5.17817423358264	4.68940019300684	3.54887429823659	0.685352430827964	17.1740610318798	0.00074	0.0142903501945525
PLA2G7	9	5.07617233067486	2.07410852297634	6.51106156968145	1.28267149843115	15.2285169920246	0.00466	0.0649651123595506
PLAUR	29	16.944006909775	10.3580178455791	18.4270623252753	1.08752684199183	91.2462697023642	1e-07	3.6762962962963e-06
PLIN3	7	5.46487911505105	3.83886285416237	4.91151191004442	0.898741181029498	14.4587110834558	0.00139	0.0243765724381625
PMM2	6	12.8718450890775	7.82940008167064	14.0021364946384	1.0878111411176	31.5294525163895	1e-05	0.000322272727272727
PNKD	24	4.84172420463485	3.50618723879203	5.63869808646375	1.16460538604532	23.7195075532762	0.0031	0.0474854938271605
POGLUT1	14	6.05202836508034	3.05392329501965	6.98384431946484	1.15396754578366	22.6446166371683	2e-05	0.000597951807228916
POLE2	4	6.28908931390416	5.56406813607125	4.80769215475094	0.764449654757154	12.5781786278083	0.00344	0.0511159281437126
PPP1R15B	21	6.68086885043575	5.23907680765794	7.62626439258324	1.14150787319913	30.6155872151944	1e-07	3.6762962962963e-06
PPP3CA	4	6.61419924765016	2.97168021590746	7.57293572014349	1.14495125359792	13.2283984953003	0.00129	0.0230297482014388
PQLC2	25	4.37106133574199	2.41172043961231	5.48452535038338	1.25473539012977	21.8553066787099	0.00012	0.00302314720812183
PREX1	15	5.3181584270442	4.94122017343628	3.34934882140063	0.629794856123189	20.5971390204348	7e-05	0.00187789189189189
PRUNE1	7	5.04625764309353	4.19835374207161	4.51510631824411	0.89474351838211	13.3511427751844	0.00363	0.0533008579881657
PSEN2	9	5.65876885481704	1.65515901816954	7.24298206022443	1.27995722144735	16.9763065644511	0.00337	0.0508259036144578
PSTPIP2	8	5.30758377309194	3.91289986911097	5.45001886656268	1.02683614608079	15.012113910676	0.00063	0.0127101219512195
PTAFR	21	4.54000884652022	4.29170492727537	2.11416135823988	0.46567340058386	20.8049341949481	0.00128	0.0229337184115523
PTGER2	8	4.51683820154374	4.68079497301205	2.67533859842919	0.592303394333415	12.7755476873361	0.0044	0.0618617563739377
PTGR1	3	9.97517163220529	3.05958272617633	14.7076036554076	1.47442111250732	17.2775040811993	0.00232	0.0373836363636364
PTPRC	19	4.80475606744974	2.83123981546344	5.61121905888563	1.16784681264036	20.9434461463773	0.00622	0.0801518087855297
PXK	11	9.36856221418441	4.15856352257558	14.2253770255728	1.51841624150555	31.0720056895509	1e-07	3.6762962962963e-06
RAB18	9	8.69751807066941	4.54518118336801	9.15718556539412	1.05285042134892	26.0925542120082	1e-07	3.6762962962963e-06
RAB29	17	4.85367279955896	2.28597995778847	6.63934407174829	1.36790104029089	20.012205624769	5e-05	0.00139410112359551
RAB38	9	4.94753319424413	3.04247269180471	3.37350628479045	0.68185622053332	14.8425995827324	0.0047	0.0653392156862745
RAD51AP1	8	9.57408031741107	7.18598883632149	6.52029683245885	0.681036362375327	27.0795884642641	1e-05	0.000322272727272727
RAI14	3	6.17788186048811	3.92454421783518	5.44176369942958	0.880846190056414	10.7004052655236	0.00524	0.0710549726775956
RALGPS2	16	3.95955194043336	2.85842271972493	4.37614879750426	1.10521313101535	15.8382077617334	0.00254	0.0402748242811502
RASAL2	14	6.6753268649118	5.10421359640375	6.66337433017984	0.998209445773392	24.9767860732278	1e-05	0.000322272727272727
RASGEF1A	5	7.99331228590616	8.15368367646644	4.88474942840603	0.611104540106464	17.8735896366704	2e-05	0.000597951807228916
RASGEF1B	44	3.22832930781433	2.15653129280806	5.0104349249438	1.55202101372242	21.4143140274558	0.00245	0.0389722756410256
RASGRP3	4	7.00539245004628	8.90025958915952	4.35270853806306	0.621336858584461	14.0107849000926	0.00255	0.0403046178343949
RCN1	2	10.8017378573848	10.8017378573848	1.18401348457963	0.109613240037126	15.2759641751124	0.00191	0.0314927906976744
RGL2	3	22.896859061294	1.16491723718223	38.2981399475756	1.67263727505388	39.6585232279051	1e-07	3.6762962962963e-06
RHOU	3	5.87471546776293	6.1006136707299	1.11605742266603	0.189976421631024	10.1753056701762	0.00734	0.091299298245614
RIPOR3	5	6.60972168152773	2.96707472406332	9.41095281958571	1.42380470359087	14.7797869922502	0.00152	0.0260129655172414
RNF170	6	5.12190908896155	3.65887139961252	3.65534848504629	0.713669145929218	12.5460637768792	0.00704	0.0880088664987406
RNF6	10	6.58341707909205	5.34876904274282	5.36502732148866	0.814930492331587	20.8185927567837	0.00015	0.00366724137931034
ROM1	6	126.479356173862	5.72389874372658	297.631102876554	2.35319906647391	309.809885621696	1e-07	3.6762962962963e-06
RPP38	5	4.7785669594944	2.90362247727005	4.30053295886681	0.8999628958473	10.685200556464	0.00772	0.0942604176904177
RPS6KC1	6	6.89488048479016	4.25165629712452	7.90608642316428	1.14666040123608	16.8889390252094	0.00013	0.0032421608040201
SAMD9	8	6.40571842279657	4.30778239245198	5.96336019007925	0.930943228609134	18.1181077405242	0.00012	0.00302314720812183
SCAMP1	9	6.05751607386303	4.1758150294435	4.88066337958061	0.805720252339024	18.1725482215891	0.0017	0.0286003389830508
SCIN	3	14.3418409329219	18.4449192345549	10.9539509282892	0.763775792767601	24.8407971698917	0.00152	0.0260129655172414
SCPEP1	61	6.39275135137589	2.30143614299337	15.844182100007	2.47846056089713	49.9289841702354	1e-07	3.6762962962963e-06
SEPT9	21	12.7679487212277	6.82111684246655	15.6330206439012	1.22439563200236	58.5100914843404	1e-07	3.6762962962963e-06
SERINC5	13	7.13779386023285	3.93677953912083	7.20075840314082	1.00882128906226	25.7356817567616	1e-07	3.6762962962963e-06
SERPINB8	27	3.71747373476488	2.37863390141371	4.34968380600428	1.17006443524459	19.3165601532468	0.00074	0.0142903501945525
SERPINE2	3	10.3767482235901	8.02981058047458	7.26012522430556	0.699653211957156	17.9730551406082	0.00014	0.0034741
SESN3	2	15.8294110058013	15.8294110058013	11.8125066222335	0.746237912320579	22.3861677287821	2e-05	0.000597951807228916
SETD2	6	5.60995029321205	5.40640794503357	2.60925452370042	0.465111879308017	13.7415157007464	0.00125	0.0225590909090909
SH2D1B	2	37.3476293030853	37.3476293030853	50.3498727840834	1.34814106607628	52.8175238829061	1e-07	3.6762962962963e-06
SIGLEC1	60	15.6879969125856	9.08066149873108	15.8482572260831	1.01021547329404	121.518701555595	1e-07	3.6762962962963e-06
SIKE1	11	4.72719403509253	1.25086399803702	11.8633879812801	2.50960461813324	15.678328925608	0.00064	0.0128595951417004
SKAP2	19	7.96039013314366	5.25719022651858	5.51031572839172	0.692216792924397	34.6985361415315	1e-07	3.6762962962963e-06
SLAMF6	30	13.470058437923	8.46567529502171	12.8883267922698	0.956812982784432	73.7785485736325	1e-07	3.6762962962963e-06
SLC10A5	7	6.16448698108561	4.7876061994979	5.2238304749954	0.847407171273715	16.3096995122478	0.00139	0.0243765724381625
SLC23A2	12	7.49734807598959	3.33213387735216	11.1448370556994	1.48650388680646	25.9715755792855	1e-07	3.6762962962963e-06
SLC25A24	3	38.8314987042854	35.7675518225595	35.7252541739827	0.92000709130601	67.2581286898674	1e-07	3.6762962962963e-06
SLC27A1	6	7.18821625436316	5.54174355834073	7.44335970855262	1.03549468256949	17.6074619839699	3e-04	0.00673710407239819
SLC35C1	8	6.70670073772415	5.04101777140486	5.1897657120904	0.773817994129181	18.9694142841343	0.00027	0.00614683486238532
SLC37A2	27	6.24208416909615	2.54395638775343	12.2977881115073	1.97014134676239	32.4348207779877	1e-07	3.6762962962963e-06
SLC37A3	5	6.00875392410808	3.58441528638575	6.70585960697036	1.11601501603608	13.4359822343743	0.00149	0.0258561888111888
SLC7A6OS	2	8.32959699899796	8.32959699899796	3.13524680466416	0.376398378581981	11.7798290450851	0.0026	0.0408348101265823
SLC8B1	34	3.26227886651837	1.53271059468346	4.95322549364735	1.51833294954751	19.0221911382391	0.00558	0.0748474054054054
SLX4IP	2	9.64714845341466	9.64714845341466	0.634582236093938	0.0657792547879083	13.6431281810456	0.00235	0.037501768488746
SMIM20	4	6.36686712653829	2.08832070181032	8.93606225838053	1.40352579703342	12.7337342530766	0.00139	0.0243765724381625
SMIM3	4	23.4364491138112	26.9520791341535	8.54653856021251	0.364668662846881	46.8728982276224	1e-07	3.6762962962963e-06
SMKR1	5	8.8540815289657	10.2896054845823	2.8521798930184	0.322131650096922	19.7983281770926	0.00039	0.00834297413793103
SNF8	6	5.10499804135443	3.8225512841033	5.49054876581477	1.0755241669707	12.5046403392259	0.00599	0.0782325526315789
SNORA41	2	39.0434934918098	39.0434934918098	34.1602279286561	0.874927545503119	55.215838018543	1e-07	3.6762962962963e-06
SNORA67	2	32.0986752797673	32.0986752797673	34.505317069318	1.07497635863707	45.394381914857	3e-05	0.000865639534883721
SNORD77	7	6.03551771644706	5.75659937978812	4.30140739049357	0.712682423045838	15.9684789112434	0.00054	0.0111204149377593
snoZ196	3	17.9811113329631	6.76636879877142	25.220104889966	1.40258877346098	31.1441984052446	1e-07	3.6762962962963e-06
SOD2	7	12.6996271125636	9.98210151675747	6.21957271632134	0.489744514637631	33.6000550830965	1e-07	3.6762962962963e-06
SORT1	8	7.29926924312006	6.06769173518823	6.00047791701848	0.822065568094264	20.6454511180664	6e-04	0.0122040983606557
SPATS2L	6	5.84767088546655	3.36811468216479	5.48942627313761	0.938737213611098	14.3238098531221	0.00088	0.0166696183206107
SPC24	2	7.27977132876937	7.27977132876937	6.58277152136543	0.904255260786912	10.2951513441204	0.0067	0.084610941475827
SPICE1	5	6.31541972102225	4.39585456034362	3.71165411240245	0.58771297496624	14.1217078026485	0.00481	0.0663111944444444
SPP1	11	11.1032701275849	6.05900467657746	14.2427659473557	1.28275416014343	36.8253809591606	0.00597	0.0781770712401055
SPTLC2	8	19.9056193100318	4.78496293673117	28.8703356889795	1.45036108846057	56.3015935913655	1e-07	3.6762962962963e-06
SRPRB	11	8.7641235938445	3.78430210575835	15.2402136468754	1.73893184911032	29.0673095770833	1e-07	3.6762962962963e-06
ST14	13	75.2853365813024	94.3857011038669	50.749423811712	0.674094400267529	271.44514133445	1e-07	3.6762962962963e-06
STARD13	5	7.32099508432776	4.7077852304912	6.52180196149138	0.890835451515705	16.3702426714987	0.00066	0.01310232
STARD4	16	8.89450320648091	1.70903153867728	14.9718622953944	1.68327133599607	35.5780128259237	1e-07	3.6762962962963e-06
STK16	5	6.71263448012549	5.25719022651858	2.56506677131262	0.382125196732695	15.0099070056696	0.00411	0.0586147413793103
STX17	2	7.73143035964368	7.73143035964368	7.4620507722232	0.965157858909707	10.9338936711512	0.0067	0.084610941475827
STXBP6	6	15.021692499201	14.4737166136785	11.8273629875174	0.787352223336119	36.7954816960358	1e-07	3.6762962962963e-06
SULT1C4	4	6.72209387483698	6.03771265598151	3.7104819856767	0.551983065807257	13.444187749674	0.00111	0.0204034444444444
TBC1D9	10	7.9010851803768	5.68637577884068	6.57004771237745	0.831537385357505	24.985425156993	2e-05	0.000597951807228916
TCIRG1	10	7.4521978399732	3.75936311414674	7.17133568194814	0.962311500035797	23.5659187485023	0.00015	0.00366724137931034
TF	12	11.202260088667	5.45171490361696	14.0772526790984	1.25664397788263	38.8057672663446	1e-07	3.6762962962963e-06
TGS1	2	8.02208624513111	8.02208624513111	4.54069912501971	0.566024720536459	11.3449431663911	0.00347	0.0514077910447761
THOC5	4	6.7647915334056	6.26396200651048	6.07466564937625	0.897982682744708	13.5295830668112	0.00466	0.0649651123595506
TKT	11	8.1825867396755	4.28155988767708	17.0787915152198	2.0872117899354	27.1385700300411	1e-07	3.6762962962963e-06
TLR4	24	9.20106127142588	4.68560204952474	9.46688029391329	1.02889003938197	45.0758104141545	1e-07	3.6762962962963e-06
TMEM140	7	4.62411006782763	4.37780023744809	3.10069755631965	0.670550119014864	12.2342452744619	0.00698	0.0874791414141414
TMEM183A	11	6.09476343987561	4.01711205079666	5.72549277629564	0.939411813563759	20.2140435160432	1e-07	3.6762962962963e-06
TMEM184B	2	19.2640294767576	19.2640294767576	3.95898956890068	0.205512017809009	27.2434517519856	2e-05	0.000597951807228916
TMEM42	5	9.08947986351091	10.2896054845823	4.75956226570296	0.523634172380963	20.3246948549259	0.00034	0.0074009649122807
TMEM63A	11	5.2735470052714	4.05023872998173	5.03393825160076	0.954564024283632	17.4903767307876	0.00046	0.00963282700421941
TMEM87B	16	7.25057365800701	2.63832509861796	11.3991888978152	1.5721775180129	29.002294632028	1e-07	3.6762962962963e-06
TMOD3	30	4.33166040657188	2.29298254256314	5.54923811577991	1.28108798819057	23.7254811613142	3e-05	0.000865639534883721
TMX1	8	5.65648314165874	1.5602704374628	8.58502467399708	1.51773185900092	15.9989503485371	0.00293	0.04544246875
TMX4	13	5.13469629208083	2.35045904106354	8.62966197268171	1.68065674809065	18.5134107650323	0.00376	0.0547090935672515
TNFRSF1B	85	4.31020800583261	2.01922574346728	6.19784807840059	1.43794639841363	39.7381543299535	1e-04	0.00261210526315789
TNFRSF21	2	20.6726798661981	20.6726798661981	2.24204119309509	0.108454308179031	29.2355842373746	1e-07	3.6762962962963e-06
TNKS2	9	4.65106924983859	2.34935482833729	5.28847813264579	1.13704566596795	13.9532077495158	0.00226	0.0365354397394137
TP53INP1	15	8.09131271572919	5.83041141743069	6.24661485080999	0.772015007980945	31.3375193969754	1e-07	3.6762962962963e-06
TRAF1	42	9.00035801478705	4.23189712062703	16.5456924318951	1.83833714222384	58.3289864866718	1e-07	3.6762962962963e-06
TRIM2	2	12.1880654517901	12.1880654517901	11.4398503300226	0.938610838223096	17.2365274610125	9e-04	0.0168554716981132
TRIM25	28	3.96569722157238	3.24823384368706	3.51999831157818	0.887611462728493	20.9844972465207	0.00012	0.00302314720812183
TRPM2	3	8.57136437912546	6.4586331299016	7.32095107105111	0.854117354861312	14.8460385948314	0.00343	0.0511159281437126
TSN	7	6.29685315440171	2.756473103306	7.53609168099414	1.19680283090708	16.6599074888395	0.00176	0.0295097297297297
TSPAN13	4	7.08561478933002	6.05159827759374	4.70111420731607	0.663473014987395	14.17122957866	0.00073	0.0142637401574803
TTC4	23	5.06831059939179	1.32895338077716	6.51887603688216	1.28620294850604	24.3067637425031	1e-07	3.6762962962963e-06
TTPAL	2	8.99466853882145	8.99466853882145	1.83131739111296	0.203600319812665	12.7203822366519	0.00765	0.0937455555555556
TUBB	2	17.9189768651176	17.9189768651176	22.4856436745948	1.25485086809654	25.3412601064991	0.00011	0.00281407216494845
TVP23B	11	6.99757986092552	2.18641395806165	11.6708122619625	1.66783552226854	23.2083468392373	2e-05	0.000597951807228916
U3	4	164.70478272934	62.2084425163717	246.217311505985	1.49490080024328	329.409565458679	1e-07	3.6762962962963e-06
U6	58	3.25273941288076	1.68226915818245	4.18351587024539	1.2861515600293	24.7721253410008	0.00019	0.00449033333333333
UBAC2	2	28.9239341022276	28.9239341022276	9.72232634155512	0.336134299960473	40.9046198845559	1e-07	3.6762962962963e-06
UGDH	4	9.7748763281491	4.49494214920672	11.4979376516468	1.17627448835703	19.5497526562982	2e-05	0.000597951807228916
USP12	11	12.9127698635365	5.25719022651858	19.9516170037046	1.54510745676996	42.8268126415592	1e-07	3.6762962962963e-06
USP25	4	5.50704547426252	3.53592622095226	3.98511897586821	0.723640106930819	11.014090948525	0.00593	0.0781770712401055
USP3	5	6.55080673127301	3.07700678844372	6.7717670008742	1.03373023791808	14.6480491585897	0.00148	0.0258561888111888
UTP3	11	3.92069333089921	3.34363884005073	2.5633912172198	0.653810691343179	13.0034686966414	0.00501	0.0684976033057851
VIM	36	7.23901777516785	2.455069246979	11.1512754917721	1.54044040754045	43.4341066510071	6e-05	0.00164519337016575
VWA5A	5	8.51503986572316	5.78966601402337	5.57283926329341	0.654470131810724	19.0402079708777	2e-05	0.000597951807228916
WDR1	12	8.02739776493537	4.77177721065604	8.99855114572542	1.12097985041082	27.8077215628658	0.00029	0.00657200913242009
WLS	4	6.07862446724774	6.63289434016141	1.93577165394035	0.31845554275815	12.1572489344955	0.00377	0.0547090935672515
WWC1	9	5.20030518443721	3.86853474408905	4.92306387175911	0.946687491821096	15.6009155533116	9e-04	0.0168554716981132
XDH	12	9.75689919445196	10.0915599861946	5.41005599924878	0.554485179300108	33.7988902582373	1e-07	3.6762962962963e-06
ZC3HAV1L	26	5.34736149558602	3.59197782297471	5.32694247472351	0.996181477373585	27.2663006122278	1e-05	0.000322272727272727
