# Supplementary material for: Elimination of Reference Mapping Bias Reveals Robust Immune Related Allele-Specific Expression in Crossbred Sheep
Source: Front Genet. 2019 Sep 19;10:863. doi: 10.3389/fgene.2019.00863 (PMC6761296; doi:10.3389/fgene.2019.00863)
Supplement: Supplementary file 2 [file Supplementary_file2.zip › f1_BMDM_7_static_FDR.csv]

feat	n.vars	mean.s	median.s	sd.s	cv.s	liptak.s	p.nom	fdr
AARS	14	5.5648911386147	2.6837528665849	12.0441496405573	2.16431001803128	20.8219160353906	0.00243	0.039086320754717
ABCA1	302	2.65425423449593	1.77205503214571	4.5091915985504	1.69885444278352	46.1260207852851	0.00089	0.0167365808823529
ABT1	6	5.04604632039983	2.1073395511261	7.70731093492008	1.52739599392131	12.3602387034282	0.00321	0.0493067567567568
ACAD11	4	6.48249490180178	2.77091017406775	8.64957541140074	1.33429729485736	12.9649898036036	0.00327	0.050077994011976
ACSM4	14	4.39474211871276	1.57242522265496	4.77163260168218	1.0857594081265	16.4436193114481	0.00095	0.0175424187725632
ADAM28	23	7.63661460617937	6.52242296332539	5.87677979528073	0.769553015091973	36.6239170597054	1e-07	3.32142857142857e-06
ADGRF5	14	5.59367677753694	5.22333029202851	3.0651937953993	0.547974778898289	20.929622033897	1e-07	3.32142857142857e-06
AHNAK	6	8.69912739852441	2.22238596001224	11.2551571507071	1.29382599369866	21.3084233338497	0.00137	0.0239165529010239
AKAP1	6	4.87196010638389	3.03140646438379	4.23296679278091	0.868842662983697	11.9338163078362	0.00576	0.0798439024390244
AKAP9	4	5.17138388259403	5.32991672442945	4.04902286174113	0.782966987882958	10.3427677651881	0.00747	0.0967317721518987
ALDH7A1	11	5.5601996344128	1.13321794395813	8.89890475101741	1.60046497178643	18.4410959468185	0.00016	0.00365357142857143
ALOX5AP	2	18.8987101260981	18.8987101260981	12.4893509793999	0.660857322857863	26.7268121716856	1e-07	3.32142857142857e-06
ANGPT2	4	6.19073320547889	6.06340683605626	4.45987843987681	0.720411991899401	12.3814664109578	0.00202	0.03333
ANKRD33	5	7.87422263944986	8.31735785283304	6.01559141680052	0.763960036723169	17.6072970917777	0.00045	0.009207
AOAH	6	30.4696719456055	31.3622023585026	14.4585591010071	0.474522965879598	74.635148896729	1e-07	3.32142857142857e-06
AP1S3	9	4.89808831664907	4.82846293650295	1.54100798884658	0.314614169697297	14.6942649499472	0.00645	0.0868203947368421
AP5B1	15	5.65816402717515	4.93532742878773	4.56604126308973	0.806982837747342	21.9139750473592	2e-05	0.000555978260869565
APLP2	3	10.196776443396	9.81100481346121	4.21988967399225	0.413845463555818	17.6613348733833	0.00165	0.0278539603960396
ARHGAP10	12	5.3237506111556	1.8094758847586	10.3674423367056	1.94739443936034	18.4420130906947	0.00084	0.0158546125461255
ARL11	8	14.9436538192048	13.1214364097142	9.52821019492907	0.637609135637492	42.2670358050558	1e-07	3.32142857142857e-06
ARL4C	16	36.8072565564039	2.35361743139337	135.908878617996	3.6924479391646	147.229026225616	1e-07	3.32142857142857e-06
ARL6IP5	4	8.13711816228117	8.71661423374428	5.30427181930399	0.65186122574592	16.2742363245623	0.00794	0.0999121621621622
ARPC5	18	10.854596414285	3.96466579207746	12.5859004275028	1.15949962091076	46.0521523895047	2e-05	0.000555978260869565
ARRB1	68	3.11159171546774	2.17835596966537	6.22403958859761	2.00027515102893	25.6588426133407	0.00462	0.067518
ARSK	4	8.08742573444686	8.05913446068162	5.34954711926806	0.661464759606097	16.1748514688937	0.00076	0.0144513011152416
ASGR2	13	4.55562106820676	5.1263916828942	2.17243429659965	0.476868963435273	16.4255253530035	0.00484	0.0699338983050847
ATG2B	15	4.41926071722051	1.92870913052087	5.65157043383027	1.27884974330838	17.1157231603437	0.00077	0.0145872222222222
ATG7	10	8.2426258683486	2.5432372330316	12.7605857786283	1.5481214339266	26.0654716446048	1e-07	3.32142857142857e-06
ATP6V1F	4	35.9170547418528	25.6238390004595	41.8194036880409	1.16433276582978	71.8341094837055	1e-07	3.32142857142857e-06
ATP6V1G3	3	10.3948326782098	5.0774589670203	11.3059174241092	1.0876478510144	18.0043783348366	0.00012	0.00281559633027523
ATP8A1	31	8.32197733153518	4.24067056937852	8.44611826044702	1.01491723949324	46.3348088148008	1e-07	3.32142857142857e-06
B2M	2	18.7746169662184	18.7746169662184	0	0	26.5513179419861	6e-05	0.00152686567164179
B3GLCT	7	5.15805343569186	3.25124218596974	6.05939695924815	1.17474489839894	13.6469266400229	0.0037	0.0558274336283186
BCAT2	5	7.3619548110899	8.64716256883211	5.86563977284849	0.796750309308149	16.4618314048786	0.00056	0.0111890625
BTG2	2	8.81765007418176	8.81765007418176	10.2895453925876	1.16692602972708	12.470040323168	0.00767	0.0975921641791045
C17orf67	3	15.4163588518968	18.8170855229104	7.5944894697835	0.492625369112311	26.7019167991995	1e-07	3.32142857142857e-06
C1orf109	5	8.04016492312501	5.66413904706962	5.17245179646353	0.643326579233045	17.9783553184169	9e-05	0.00218175355450237
C1QA	3	21.5761508253042	17.2109693249841	22.7237503295189	1.05318833342918	37.3709894611961	1e-07	3.32142857142857e-06
C1QC	4	32.6520744499233	35.7943910806674	21.9925886423353	0.673543381633047	65.3041488998465	1e-07	3.32142857142857e-06
C1QTNF1	15	4.38958332694186	2.16000882407617	5.0378856694318	1.14769108915438	17.0007831220356	0.00068	0.013175
C2orf69	8	4.65068023197303	2.03138896404761	5.22866505610289	1.12427963121529	13.1541101166334	0.00709	0.0937089147286822
C3AR1	6	5.92862147447819	6.12209811778573	4.76466418383332	0.803671511892684	14.5220974905784	0.00232	0.037553164556962
C5AR2	8	4.67155476448363	4.50368261082049	0.854111556402642	0.182832397234468	13.2131522106028	0.00205	0.0336081730769231
C7orf57	7	5.92779147110023	5.2301227600946	2.4812711048458	0.418582724602028	15.6834620563809	0.00022	0.00487142857142857
CACYBP	2	241.733916486948	241.733916486948	341.863383181407	1.41421356237309	341.863383181407	1e-07	3.32142857142857e-06
CAPG	55	4.54532408789319	1.76196513349038	11.9160276188286	2.62160131783955	33.709025623993	4e-05	0.00104387755102041
CARHSP1	8	5.94915186516164	3.15392675378181	8.44409246930547	1.41937752820772	16.8267425046576	0.00019	0.0042438864628821
CASP3	2	9.27199456449644	9.27199456449644	9.5996133197725	1.03533422641667	13.1125804633605	0.00122	0.0215927335640138
CCDC6	9	4.60928755424091	3.06336883915592	5.7358870435014	1.24441944140021	13.8278626627227	0.00229	0.0373036624203822
CCND2	9	4.67859737825205	4.24257280571203	2.18789920731373	0.46763998489888	14.0357921347562	0.00276	0.0435722222222222
CD1E	18	13.169457034438	10.2749694441149	8.78917442428268	0.667390796849035	55.8732742415757	1e-07	3.32142857142857e-06
CDA	32	20.3252031622365	5.01734803644814	59.6497754388968	2.93476896455942	114.976711880094	1e-07	3.32142857142857e-06
CENPE	18	3.5178687235598	3.34544309220441	3.03123127492353	0.861666967451864	14.9250529785192	0.00552	0.0769340599455041
CHKA	12	10.3533757548569	5.1146825045004	11.7337491079917	1.13332592053246	35.8651456745279	1e-07	3.32142857142857e-06
CLDND1	14	5.57178363214261	4.18958380442561	5.91137710406922	1.06094879025229	20.8477053847125	0.00059	0.0116071153846154
CLEC4D	10	11.9675615488172	3.99322414421889	15.473766066314	1.29297568290704	37.8447525325147	1e-07	3.32142857142857e-06
CLEC5A	14	8.00773132368177	6.28161611351282	5.09649916551923	0.636447323157188	29.9621870585549	1e-07	3.32142857142857e-06
CLEC7A	2	17.7329709254971	17.7329709254971	14.6694820145516	0.827243335377	25.0782079840058	1e-05	0.000299122807017544
CNPY1	14	6.8441299351828	3.14266234218292	8.32427526308002	1.21626493680203	25.6083893280174	1e-07	3.32142857142857e-06
CORO1A	10	4.76217729922777	2.28400479566165	7.91326309330718	1.66169014635184	15.059326887109	0.00139	0.024101186440678
COX18	7	5.77099341285999	5.12115103342714	4.09163686687705	0.709000439639962	15.2686133882194	0.00047	0.00953988095238095
CRYZ	5	7.83331907984477	7.9152096434495	4.13584714935449	0.527981447863662	17.515833951979	7e-05	0.00176379310344828
CSGALNACT1	5	10.6939496677954	7.45339521440476	11.0026467865119	1.02886652063139	23.9123984051517	3e-05	0.000825
CTSH	58	4.30995420917252	2.02132762597387	10.626099396012	2.46547849009565	32.823633353721	1e-07	3.32142857142857e-06
CUL4A	12	4.77937502566077	4.09457555098654	3.65266420152063	0.7642556154119	16.5562407457405	0.00203	0.0333872990353698
CYBRD1	22	8.19483949977402	8.69461980509391	3.10918181229044	0.379407285813978	38.4372043389636	8e-05	0.00198640776699029
DAD1	4	11.2306572305891	12.3354511634885	8.13592003235585	0.724438460306309	22.4613144611781	0.00026	0.00563516949152542
DDX19B	21	4.26733961741712	2.07964626846941	4.38891783419239	1.02849040096997	19.5554068128978	0.00059	0.0116071153846154
DNMT1	5	5.35961726371904	1.78493868961357	7.68468754915309	1.4338127465133	11.9844685350572	0.00383	0.0576189705882353
DPY19L4	14	4.37284151024378	3.07404540516013	3.27980944716278	0.750040777713881	16.3616747379953	0.00072	0.0137932584269663
DPYD	5	4.8789782048466	2.91016397264651	2.99382183768147	0.613616563137649	10.9097269267769	0.00698	0.0927342857142857
DTYMK	7	6.93322110557386	7.47954999893846	4.42752817993895	0.638596131945006	18.3435788299727	0.00051	0.0102702755905512
ECHDC3	20	5.83678911735043	2.96718554632887	6.82324141942072	1.16900598638007	26.1029144734531	1e-07	3.32142857142857e-06
ECHS1	3	11.6284915576133	6.89848057039286	10.3902646119101	0.89351783594902	20.141138193172	0.00058	0.0114988372093023
ECM1	4	10.6545146073629	11.6513795934609	6.87399867150928	0.645172391688212	21.3090292147257	2e-05	0.000555978260869565
EDNRB	38	7.79613881040449	3.70636177561974	8.33822966878411	1.06953324864562	48.0586272519474	1e-07	3.32142857142857e-06
EFHD2	11	30.8803271986461	1.96770110303155	45.366067345776	1.469092832273	102.418458721316	1e-07	3.32142857142857e-06
ELMOD2	8	5.15708396476595	3.92379950342462	4.84007401139191	0.938529223968448	14.5864361705376	0.0037	0.0558274336283186
EMB	18	8.74081398681747	5.03070926069155	10.26949059205	1.17488950200039	37.0841330590131	1e-07	3.32142857142857e-06
EMC1	4	5.77338152915769	5.63831291371773	2.26719151453753	0.392697330513735	11.5467630583154	0.00725	0.0950865384615385
EMP1	45	10.3432851907123	2.69078811211254	14.3839353675441	1.39065442964486	69.3848663912988	1e-07	3.32142857142857e-06
ENDOD1	31	6.27386077459638	3.44282871202347	6.73286737070502	1.07316174403602	34.9313784381549	1e-07	3.32142857142857e-06
ENSOARG00000000710	2	15.6619174163293	15.6619174163293	19.2534123126234	1.22931387012356	22.1492960229403	4e-05	0.00104387755102041
ENSOARG00000001363	2	10.2896054845823	10.2896054845823	0	0	14.5516996277649	0.00255	0.0406331775700935
ENSOARG00000001910	2	10.6608405359843	10.6608405359843	9.38238032924314	0.880078854718267	15.0767052722859	0.0012	0.0213125
ENSOARG00000002108	38	17.3890601444285	5.84112860635996	38.1527035674578	2.19406358081303	107.193365852785	1e-07	3.32142857142857e-06
ENSOARG00000002169	9	4.78718737177215	4.05623467415848	4.42571881349329	0.924492498369655	14.3615621153164	0.00528	0.074812188365651
ENSOARG00000002217	20	11.346382364369	5.08900847135162	19.3389206676538	1.70441291740561	50.7425645308679	1e-07	3.32142857142857e-06
ENSOARG00000002513	3	10.4418431883301	11.411820541449	2.54713393093937	0.243935278954014	18.0858029268547	0.0031	0.0481960486322188
ENSOARG00000002534	21	3.9056244007984	3.43884177923243	3.04270815983578	0.779058057711279	17.8978194527252	0.00731	0.0953843112244898
ENSOARG00000002700	10	5.12850770932186	4.19396614625396	3.80846666187484	0.742607182778016	16.2177653591898	0.00629	0.08525
ENSOARG00000002862	66	3.96162016464179	2.74760926262503	4.07771182704405	1.02930408711022	32.1843543621302	0.00069	0.0133183018867925
ENSOARG00000002951	7	6.79400228048585	5.38817278373186	4.88665051267535	0.719259474891713	17.9752404409713	2e-04	0.00444782608695652
ENSOARG00000003038	3	15.5956271927693	3.5995692921723	23.4673547777099	1.50473940468327	27.0124186737792	1e-07	3.32142857142857e-06
ENSOARG00000003373	12	10.8444643572179	2.95510131672102	19.3948965948473	1.78846054133954	37.5663264951424	1e-07	3.32142857142857e-06
ENSOARG00000003509	7	8.55232481555189	2.40692615306148	15.4173456040094	1.80270814503839	22.6273245933966	2e-05	0.000555978260869565
ENSOARG00000003563	8	5.92908000920922	4.03846987948856	5.1157477564536	0.862823194915176	16.7699707228378	0.00029	0.006180625
ENSOARG00000003884	9	44.8352232352924	54.0745526631585	31.5226481986522	0.703077757262931	134.505669705877	1e-07	3.32142857142857e-06
ENSOARG00000004106	14	7.15712185710643	6.37203922020728	6.56223196134489	0.916881407409479	26.7794978646835	1e-07	3.32142857142857e-06
ENSOARG00000004164	3	28.9419905288222	26.5667475514921	27.7926217243357	0.960287154287404	50.1289980680974	1e-07	3.32142857142857e-06
ENSOARG00000004593	10	7.38535003420544	8.97232995746972	4.75866226094531	0.644338079969866	23.3545274256916	4e-05	0.00104387755102041
ENSOARG00000006103	2	85.8045078615302	85.8045078615302	5.69542130334838	0.066376714292675	121.345898730525	1e-07	3.32142857142857e-06
ENSOARG00000006350	3	29.7700935648186	1.25307769101043	50.0965525215119	1.68278115795761	51.5633146003452	1e-07	3.32142857142857e-06
ENSOARG00000006887	2	13.641376247516	13.641376247516	2.51575180440829	0.18442067418721	19.2918192986713	0.00031	0.00652530864197531
ENSOARG00000006889	32	6.36042014473568	4.20638041573488	5.50239196658391	0.865098820734046	35.979969724305	0.00177	0.0297814144736842
ENSOARG00000006911	5	10.1288704589029	11.8231567726531	6.14097187683912	0.606283978233864	22.6488428813964	9e-05	0.00218175355450237
ENSOARG00000007388	2	9.86153848023486	9.86153848023486	5.9574226716278	0.604106822030665	13.9463214646123	0.00095	0.0175424187725632
ENSOARG00000007427	34	4.48203545081273	2.0366925796441	5.95676015885215	1.32903013022175	26.1345331046803	1e-07	3.32142857142857e-06
ENSOARG00000007600	3	14.9364468706227	18.7217587638527	7.22315623022767	0.483592670518872	25.8706848644716	5e-05	0.00129822335025381
ENSOARG00000007603	11	41.018578334138	40.0564068563161	27.5253009087578	0.671044732085454	136.043233768137	1e-07	3.32142857142857e-06
ENSOARG00000007634	8	5.69426281280049	6.13447555264112	3.56025119998881	0.625234787545369	16.1058073951585	0.00103	0.0188833333333333
ENSOARG00000008088	4	18.372925660891	3.63541146211762	30.8716995014188	1.6802821755891	36.745851321782	1e-07	3.32142857142857e-06
ENSOARG00000008182	4	5.87778673701636	3.39739614160754	7.4011306444922	1.25916964592851	11.7555734740327	0.0076	0.0975567669172932
ENSOARG00000008702	31	4.21122645216762	2.99547478553409	3.89616305367541	0.9251848832945	23.447116564186	6e-05	0.00152686567164179
ENSOARG00000008949	20	10.6523327736369	7.52662316201056	8.10793462674626	0.761141695348867	47.6386804016018	1e-07	3.32142857142857e-06
ENSOARG00000009097	52	4.24161478850742	3.43530822561315	3.54173420997517	0.834996666734432	30.5867192214597	0.00056	0.0111890625
ENSOARG00000009900	10	4.72858142947557	4.2104073855839	3.56544286857804	0.754019555707106	14.9530874187176	0.00506	0.0722958100558659
ENSOARG00000009963	5	58.1790769137002	22.7571581558552	62.0120334948283	1.06588204530666	130.092370847222	1e-07	3.32142857142857e-06
ENSOARG00000010051	6	33.3190769572282	36.5059379961461	21.9312803834548	0.658219926428575	81.6147372457338	1e-07	3.32142857142857e-06
ENSOARG00000010924	2	17.062072263808	17.062072263808	0.780195651351419	0.0457268987780792	24.129413997667	1e-05	0.000299122807017544
ENSOARG00000011377	28	8.10538388308564	2.25976026116653	23.1825789177681	2.86014570712014	42.8896600707113	1e-07	3.32142857142857e-06
ENSOARG00000011405	13	8.99506979819259	1.16491723718223	16.4129407008809	1.82465962678565	32.4321853837609	1e-07	3.32142857142857e-06
ENSOARG00000011711	4	8.49258876252941	8.1406460654631	2.05540958487458	0.242023915480679	16.9851775250588	0.00143	0.0246277777777778
ENSOARG00000011805	4	25.1502020818612	21.6510354535552	27.723171314262	1.10230411763794	50.3004041637225	1e-04	0.00237906976744186
ENSOARG00000012222	7	6.80568011299159	3.72539320254089	8.72152319679299	1.28150648458252	18.0061370816337	9e-05	0.00218175355450237
ENSOARG00000012641	23	4.10706047354473	2.3331065642714	4.9726877738477	1.2107656573062	19.6967700871775	0.00047	0.00953988095238095
ENSOARG00000013218	7	5.49010249639091	2.87496836389162	7.53397717398991	1.37228351910417	14.5254458777052	0.00501	0.0717819327731092
ENSOARG00000013231	3	6.86896070569314	4.11450650270137	6.61961632336524	0.963699838591123	11.8973889374547	0.0063	0.08525
ENSOARG00000013884	10	65.1358583842469	20.1197470408721	85.0661816596312	1.30598081870376	205.977669844395	1e-07	3.32142857142857e-06
ENSOARG00000014496	14	26.868916343664	6.73753879037654	38.5148664435921	1.43343579439423	100.534279311881	1e-07	3.32142857142857e-06
ENSOARG00000014562	21	4.32291389370454	2.79667671495548	6.70073258435468	1.55004997765812	19.8100801406773	8e-05	0.00198640776699029
ENSOARG00000014803	31	7.6268120261413	3.56600179030626	8.13020044764845	1.06600246863064	42.464292201153	1e-07	3.32142857142857e-06
ENSOARG00000014819	11	6.48559775249952	4.20292549459989	6.14976566321178	0.948218791527995	21.5102942862132	1e-05	0.000299122807017544
ENSOARG00000014827	21	3.40838758679395	1.89415755171101	4.64697510666531	1.36339397686764	15.6191941142312	0.00733	0.0954019083969466
ENSOARG00000014838	18	5.94024462534824	1.78213983076552	12.7480776420638	2.1460526369007	25.2023235389441	1e-07	3.32142857142857e-06
ENSOARG00000014965	7	20.7820578653743	9.44163344140681	28.76917882566	1.38432772211617	54.9841568439342	1e-07	3.32142857142857e-06
ENSOARG00000015755	6	7.13728023586088	4.27037488725085	6.86713688126741	0.962150378622356	17.4826947291103	0.00035	0.00727743902439024
ENSOARG00000015810	6	12.1409083209878	1.82372553565516	23.0512140891142	1.89863999296213	29.7390304003306	1e-07	3.32142857142857e-06
ENSOARG00000016010	17	5.40920877068168	5.16103620364264	3.44788705900088	0.637410609420121	22.302739112538	2e-05	0.000555978260869565
ENSOARG00000016081	9	8.23844317630112	9.08066363134667	6.02550137307521	0.731388351431286	24.7153295289034	0.00138	0.0240091836734694
ENSOARG00000016186	8	6.23456511725327	2.45201186205387	9.42667877424934	1.51200261717732	17.6340130886355	0.00075	0.0143143656716418
ENSOARG00000016510	20	9.93153511210699	3.68546483374282	14.6684103256158	1.47695297454412	44.4151752631945	1e-07	3.32142857142857e-06
ENSOARG00000017025	4	6.00365262230213	5.14304779297179	2.62183190316273	0.436706130102074	12.0073052446043	0.00363	0.0552602678571429
ENSOARG00000017070	7	14.6185504647371	2.77145412208715	22.1872867227767	1.51774875192291	38.677049057942	1e-07	3.32142857142857e-06
ENSOARG00000017123	24	3.4048813256268	2.60427352683464	3.3395172699844	0.980802838809553	16.6804437650337	0.00499	0.0716962078651685
ENSOARG00000017281	21	5.72598907420359	1.74446101063095	8.57621549538386	1.49777014664959	26.2397783610281	1e-07	3.32142857142857e-06
ENSOARG00000017405	4	7.4352331592335	5.73283615443535	8.46006218457778	1.13783414768528	14.870466318467	0.00061	0.0119089694656489
ENSOARG00000017578	5	5.28159742083497	5.0774589670203	3.29715233987782	0.624271802101223	11.8100108627746	0.0055	0.0769340599455041
ENSOARG00000017825	2	7.64148429196428	7.64148429196428	7.18652388483174	0.940461775520369	10.8066907223569	0.00692	0.0921765625
ENSOARG00000017909	5	11.4259250383675	8.79858869475332	5.3363095801918	0.467035234545372	25.5491450916066	1e-05	0.000299122807017544
ENSOARG00000017969	3	9.7278673882384	12.7384106365216	5.29220024717435	0.544024711271552	16.8491605657213	1e-04	0.00237906976744186
ENSOARG00000018083	9	5.03297083831914	4.39585456034362	2.97359903184433	0.590823815072495	15.0989125149574	0.00447	0.0658906340057637
ENSOARG00000018177	5	11.0389506217112	5.75659937978812	11.8670540417812	1.07501649825676	24.6838439904098	6e-04	0.0117586206896552
ENSOARG00000018508	2	11.3396705607868	11.3396705607868	4.27419562132079	0.376924144172334	16.0367158999076	0.00113	0.0203519366197183
ENSOARG00000018622	2	34.7668838169495	34.7668838169495	41.7156519862074	1.19986744299097	49.1677986153796	1e-07	3.32142857142857e-06
ENSOARG00000018781	4	7.39833807662025	5.53665977510231	9.0676787542461	1.22563725262856	14.7966761532405	0.00243	0.039086320754717
ENSOARG00000019055	12	18.7713354265708	2.38534935118755	51.5217241391916	2.74470211992816	65.0258133694766	1e-07	3.32142857142857e-06
ENSOARG00000019357	9	11.3314565610685	1.04782277521322	21.9911783306521	1.94071946639299	33.9943696832054	1e-07	3.32142857142857e-06
ENSOARG00000020071	2	9.60042728056278	9.60042728056278	11.9493426268809	1.24466779213815	13.5770544647485	0.00136	0.0238232876712329
ENSOARG00000020280	3	10.2847210019947	11.7287376440311	8.39913566695856	0.816661498676487	17.8136593171256	0.00731	0.0953843112244898
ENSOARG00000020843	5	9.85663361081903	6.75223191077983	5.29274591453277	0.536972979164331	22.0401027831006	2e-05	0.000555978260869565
ENSOARG00000021562	3	27.3419839266385	29.0370207831499	3.35291615830805	0.122628854120618	47.3577053406696	1e-07	3.32142857142857e-06
ENSOARG00000022176	3	26.717606057053	2.89017384886327	43.7971339946498	1.63926116363588	46.2762511474258	1e-07	3.32142857142857e-06
ENSOARG00000022944	5	8.29253543302803	5.55777581713444	7.3664615095253	0.888324393548648	18.5426729340763	0.00012	0.00281559633027523
ENSOARG00000025179	6	16.2644593142322	4.23356844169207	32.0896584316127	1.97299263453122	39.839626262126	1e-07	3.32142857142857e-06
ENSOARG00000025759	2	20.0896263689399	20.0896263689399	21.8680398622295	1.0885239705622	28.411022073963	1e-07	3.32142857142857e-06
ENSOARG00000025861	4	6.85127368393859	8.52403238797657	4.7020560394468	0.686303927760148	13.7025473678772	0.00419	0.0621213043478261
ENSOARG00000025902	2	7.81531793156404	7.81531793156404	0.801049912515074	0.102497418470954	11.0525286130755	0.00593	0.0819782432432433
ENSOARG00000025943	4	7.18443899631789	3.86062026588372	7.28551088533142	1.01406816719654	14.3688779926358	0.00188	0.0314254901960784
ENSOARG00000026030	3	282.638392294394	187.895747920907	216.919633619126	0.767481133253771	489.544055623475	1e-07	3.32142857142857e-06
ENSOARG00000026063	4	7.67758225450395	5.65623452344922	6.58611006544259	0.857836470795078	15.3551645090079	0.00117	0.020925
ENSOARG00000026138	4	13.7032706156724	8.56393346211708	12.1195594877263	0.884428238165656	27.4065412313448	1e-07	3.32142857142857e-06
ENSOARG00000026207	56	3.81013526246039	2.81321925668092	3.25687172120368	0.854791627292665	28.5124414987856	1e-07	3.32142857142857e-06
EREG	11	13.0437830033864	11.0392377715876	10.8113080654372	0.828847586825874	43.2613340690477	1e-07	3.32142857142857e-06
ERI1	2	23.3107633562702	23.3107633562702	22.4809051579634	0.964400213514094	32.966397687707	1e-07	3.32142857142857e-06
F2RL2	2	7.94136105987629	7.94136105987629	0.620805403126104	0.0781736780943914	11.2307805145786	0.0054	0.0760909090909091
FABP5	5	6.82966441808948	2.72341198360104	9.7560783224839	1.42848575350838	15.2715939023596	0.00498	0.0716962078651685
FABP7	7	7.91032494896293	8.15814609026395	5.10504969380726	0.645365358154668	20.9287526046656	6e-05	0.00152686567164179
FAM8A1	14	4.07007507732562	3.40986985805444	3.09434797568538	0.760268033610481	15.2288264777999	0.00402	0.0601236842105263
FARP1	6	5.21608215670895	3.0362407869889	4.80440820922668	0.92107602313112	12.7767397403729	0.00645	0.0868203947368421
FBXL3	16	4.46059166138939	4.6666658620266	2.85851632856571	0.640837930382387	17.8423666455575	0.00105	0.01918125
FBXO44	2	29.9807369087245	29.9807369087245	39.6868945680547	1.32374646723596	42.3991647462578	1e-07	3.32142857142857e-06
FCAR	8	61.764738335885	72.5853246140251	36.421850933719	0.589686800511515	174.697061262068	1e-07	3.32142857142857e-06
FERMT2	2	25.2508541826014	25.2508541826014	3.21801408442059	0.127441791123165	35.7101004465403	1e-07	3.32142857142857e-06
FGR	6	4.80106845213282	4.83047109781348	1.6269434071502	0.33887111241404	11.7601679278992	0.0055	0.0769340599455041
FMO5	14	6.04583769370849	5.2208318176456	5.40391316589363	0.893823724629116	22.6214532659007	1e-05	0.000299122807017544
FOXRED1	17	4.86858145777375	2.40600159884632	5.74195924636943	1.17939060816188	20.0736755973248	0.00019	0.0042438864628821
GAS7	38	4.18365454453589	3.62613040182615	3.25429296989152	0.777858911449042	25.7897786579218	1e-05	0.000299122807017544
GATM	6	15.7244093655608	13.6860929168101	9.20210391515353	0.585211418834449	38.5167794522649	1e-07	3.32142857142857e-06
GBA	11	12.9827310681652	4.52272304174002	17.8246352685395	1.37294958779875	43.058847707194	1e-07	3.32142857142857e-06
GLDN	23	6.73759939925927	4.98378050553736	4.28875921042153	0.636541141180497	32.3123915904205	1e-07	3.32142857142857e-06
GNB4	22	8.39853225058607	4.36127318297632	10.8912853396816	1.29680818203937	39.3926080275342	1e-07	3.32142857142857e-06
GPAT3	3	13.5355797218752	14.040156509594	10.3377018671559	0.763742822957844	23.4443117881869	1e-05	0.000299122807017544
GPD1L	6	6.68189430066532	6.8080323281622	2.92755128651417	0.438131936062304	16.3672315518411	0.00023	0.00507090517241379
GSDME	6	22.336938383109	21.7638798661183	10.2484252215268	0.458810650132632	54.7141014546053	1e-07	3.32142857142857e-06
GSN	5	18.3298972615828	18.8751654908876	11.3064809019898	0.616832748194762	40.9868962974865	1e-07	3.32142857142857e-06
GSTP1	2	14.3701214055437	14.3701214055437	8.35395720636732	0.581342145317194	20.3224205846678	0.00198	0.0327757281553398
HEATR9	4	26.8686011853277	25.7674582434658	14.4990361115261	0.539627500944996	53.7372023706554	1e-07	3.32142857142857e-06
HGSNAT	10	4.27068400270993	2.81115521611988	3.94011390172589	0.922595513792574	13.5050886154081	0.00482	0.069842209631728
HIST1H1C	5	21.6442966508643	5.87711471875702	39.9504953276985	1.84577470786528	48.3981186365037	1e-07	3.32142857142857e-06
HIST1H1D	2	57.703509019952	57.703509019952	78.6694177015115	1.3633385393306	81.6050850525344	1e-07	3.32142857142857e-06
HIST1H2BB	2	200.298049062737	200.298049062737	279.22579471093	1.39405149484742	283.264217501394	1e-07	3.32142857142857e-06
HK2	3	17.3475728592389	8.92648536788371	16.8697406561436	0.972455385720381	30.0468775802048	1e-07	3.32142857142857e-06
HMOX1	50	15.4986482838365	3.85378767655591	61.7410712985517	3.98364232595311	109.59199300726	1e-07	3.32142857142857e-06
HNMT	15	6.07766214772324	2.18641395806165	9.25366803078712	1.52257032488284	23.5386842820073	4e-05	0.00104387755102041
HNRNPLL	12	5.94545516452784	3.5180476912476	5.71194429225763	0.960724475114471	20.59566083817	4e-05	0.00104387755102041
HTRA2	4	5.9914532775144	5.5548072454895	4.93590339687012	0.823824065422374	11.9829065550288	0.006	0.082722371967655
IFITM10	2	28.3983183735283	28.3983183735283	32.1164020740481	1.13092619258701	40.1612869924328	2e-05	0.000555978260869565
IL7R	71	4.42980275618202	2.19315229999806	9.26213159697905	2.09086772183102	37.3261814892191	1e-05	0.000299122807017544
IMPA1	15	4.15633888905936	3.0283473896935	5.16261450673401	1.242106248921	16.0974312985212	0.00331	0.0505392537313433
INCENP	10	4.48258556254863	3.76294518812758	3.43802868286031	0.766974469284993	14.1751801842408	0.0032	0.0493012048192771
IQGAP2	14	6.44192501692643	3.80476876806328	7.43508025124668	1.15417056729327	24.1034763246266	1e-07	3.32142857142857e-06
IRAK4	10	4.45072803103226	3.18909442654895	3.62438479604888	0.81433526622571	14.0744378240185	0.00792	0.0999121621621622
IST1	6	6.80955476070593	3.39873392824374	7.01848385183824	1.03068175504483	16.6799345392695	0.00551	0.0769340599455041
ITFG1	3	7.15837033015192	1.88597417389808	9.20724941630066	1.28622144310118	12.3986611112167	0.00532	0.0751707182320442
ITGAD	4	119.506219669624	16.3186979732793	213.044521524079	1.782706557977	239.012439339249	1e-07	3.32142857142857e-06
ITGB2	32	43.2744941840741	2.28046365620138	119.305488789482	2.75694704326294	244.797506319813	1e-07	3.32142857142857e-06
ITPR2	6	4.50486576054414	3.53774179386657	3.80392711653587	0.844404099641007	11.034622473068	0.00737	0.0956790609137056
ITPRIPL2	11	5.88002738244434	3.16532390610477	5.97397707056658	1.01597776370953	19.5018445845835	8e-05	0.00198640776699029
KIAA0513	4	7.41362937015967	7.39603331915117	4.82316740328834	0.650581134080144	14.8272587403193	0.00132	0.0232820689655172
KLHL6	12	5.21984243538671	4.20898360046704	4.93741374428762	0.945893253561751	18.0820646111877	0.00027	0.00580273109243697
LAMB1	10	10.8527098927446	9.71663113049759	5.3955066171484	0.497157545946701	34.3192820461147	1e-07	3.32142857142857e-06
LCP2	76	3.24482137868757	2.2593719040677	3.7050072522572	1.14182163511132	28.2876969590789	4e-05	0.00104387755102041
LGALS3	75	3.91797996105673	1.944408032628	8.9180024811744	2.27617358174775	33.9307017779349	2e-05	0.000555978260869565
LGMN	81	5.74423409612252	2.41172043961231	10.5786195616232	1.84160662406916	51.6981068651027	1e-07	3.32142857142857e-06
LHFPL2	32	9.81528463742534	2.54464678384419	25.7774639451797	2.62625740336568	55.5236346111968	1e-07	3.32142857142857e-06
LHPP	7	8.40660176839926	8.29198870253535	5.13586865181811	0.610932787505653	22.2417776503402	1e-07	3.32142857142857e-06
LPAR1	6	9.46239906640589	10.1655279269138	4.93698601269114	0.521747812372318	23.1780494552824	1e-05	0.000299122807017544
LRSAM1	9	8.68262970315676	5.60891156625255	8.42106779765682	0.969875266544553	26.0478891094703	1e-05	0.000299122807017544
LY86	3	17.8345979965578	18.0498884827518	2.94799961286433	0.16529666737839	30.8904298626043	1e-07	3.32142857142857e-06
LYL1	5	12.7672317682276	20.255601557973	10.6903149616934	0.837324422064397	28.5483981182517	1e-07	3.32142857142857e-06
LYVE1	22	8.38264475863922	4.42941182025417	8.45784273376169	1.00897067420696	39.3180890849227	1e-07	3.32142857142857e-06
MAATS1	4	6.52610525079646	5.72429712457953	2.9747889552086	0.455829141714433	13.0522105015929	0.00134	0.0235536082474227
MAD2L2	3	7.43370826214367	4.07307157537243	5.91287135800215	0.79541342617837	12.8755603986774	0.00249	0.0399258620689655
MAN2A1	6	6.45076223993441	5.98085918799812	2.80380690971404	0.434647380484225	15.8010759398524	0.00092	0.0172373626373626
MANBA	5	7.26546738623769	6.74220054232692	1.11636019006472	0.153652907750895	16.2460789639352	0.00016	0.00365357142857143
MANBAL	4	8.22077597999618	3.41339315567895	11.3879205455023	1.38526102319451	16.4415519599924	0.00037	0.00766214574898785
MBOAT1	6	7.36485638666406	7.0751853800639	2.05491463944598	0.279016253890153	18.0401401762048	0.00044	0.00903855421686747
MCM5	23	27.809509036703	2.60980671557309	67.0285291609732	2.41027373307846	133.36972008607	1e-07	3.32142857142857e-06
ME2	27	4.08765232926793	3.48125922533672	4.77231403995637	1.16749509389196	21.240064553908	0.00196	0.03255
MED12L	16	6.15844686581187	4.61733179016463	5.6462041765147	0.916822747608517	24.6337874632475	1e-07	3.32142857142857e-06
MEGF10	6	9.66281124299264	8.82523273174553	6.56776160902573	0.679694702076334	23.6689570261604	1e-07	3.32142857142857e-06
METTL6	11	4.42554537039168	2.97565801952496	6.96125638220535	1.57297141924663	14.6778734862836	0.00419	0.0621213043478261
MFSD14B	2	7.86513447453613	7.86513447453613	1.98909327707814	0.252900097705634	11.1229798437772	0.00763	0.097568625
MKLN1	18	4.72398364614098	2.93522157471285	6.39787612647472	1.35433917763478	20.0421652224038	0.00025	0.00544148936170213
MON2	4	11.8945275644116	12.5194538748265	9.57703862352743	0.805163430969875	23.7890551288233	1e-07	3.32142857142857e-06
MPEG1	13	16.1438266516201	13.1885790953702	8.81477858315974	0.546015438184549	58.2073947746184	1e-07	3.32142857142857e-06
MPG	3	27.7278642992013	23.408317475347	29.619363916234	1.06821656354857	48.0260697515919	1e-07	3.32142857142857e-06
MRPL21	10	5.97753734357426	1.96418773144104	7.47965641435805	1.25129396680366	18.9026328044071	0.00024	0.005268669527897
MSRB3	27	3.928330741362	3.70108339003014	2.27622933135756	0.579439329634543	20.4122052989211	1e-04	0.00237906976744186
MTIF2	4	8.96296943725507	0.814227602863041	16.8486315580949	1.87980464242829	17.9259388745101	0.00114	0.02046
MVP	12	15.7346519423574	9.35244180497166	15.6612062393294	0.995332232114379	54.5064332071506	1e-07	3.32142857142857e-06
MX1	20	8.42154901738985	1.46964077110901	15.4014698466876	1.82881674320065	37.6623121574605	1e-07	3.32142857142857e-06
MX2	85	15.508259610617	7.20646812496096	26.797447955238	1.72794682498688	142.979088935323	1e-07	3.32142857142857e-06
MYH9	20	4.96634334182205	3.93466325509456	4.81960103561709	0.970452645718383	22.2101626238352	0.00153	0.026173745819398
MYO10	3	6.14837951221308	4.48341768445044	3.58085790052094	0.582406777819743	10.6493056993686	0.00778	0.0987461538461538
MYO6	10	5.18963598306729	4.29702887296321	3.72232219297034	0.71726074913838	16.4110699336597	0.00057	0.0113445525291829
MYO7B	4	21.8917035340221	19.6370409708681	13.1082875546463	0.598778780932907	43.7834070680441	1e-07	3.32142857142857e-06
NAGA	18	4.70791528437448	2.5884666665093	8.16715276667077	1.73477054563353	19.9739929369979	0.00259	0.0411423913043478
NAV3	48	3.42082692550289	1.97072082766625	3.95888573885227	1.1572891073027	23.7001841554825	0.00093	0.017298
NDFIP2	15	4.1073326645072	2.95668446634163	3.77228635061243	0.918427275981317	15.9076310069701	0.00615	0.0842470588235294
NDRG1	65	7.11223917372914	2.23752825687873	18.9840271665416	2.66920539408516	57.3407053861502	1e-07	3.32142857142857e-06
NDUFB2	6	7.32731987058396	5.70143437052792	6.92364864287148	0.944908747694632	17.9481948650868	0.00033	0.00691782786885246
NEK7	9	6.88523915927571	6.09851627867615	6.10728030303532	0.887010626901416	20.6557174778271	4e-05	0.00104387755102041
NIPAL1	12	6.37821652450786	2.89177514495813	8.35238001991207	1.3095165377059	22.094790164246	1e-07	3.32142857142857e-06
NIPSNAP1	3	17.1411635113908	21.8021010406054	13.8944126635487	0.810587487501384	29.6893661025746	1e-05	0.000299122807017544
NNT	20	13.5323995319862	3.2528979303667	38.775055218428	2.86534957283639	60.518730504415	1e-07	3.32142857142857e-06
NQO2	5	6.66979526226593	5.33780459436993	2.8635524012233	0.429331379543796	14.9141156024327	0.00462	0.067518
NUDT2	2	60.1448682691951	60.1448682691951	84.0377338938887	1.39725526569872	85.0576884134389	1e-07	3.32142857142857e-06
oar-mir-23a	7	6.85693669825695	3.7253181947523	7.33030911696047	1.06903555327029	18.1417492593002	0.00018	0.00407389380530974
oar-mir-27a	6	7.08788229786333	3.99143678012031	6.7230291058501	0.948524372064811	17.3616949866707	0.00019	0.0042438864628821
OGFRL1	25	4.26585246565628	2.67230863938141	3.74518254098442	0.87794469479109	21.3292623282814	0.00756	0.0974040302267002
OSBPL8	21	21.4455703613689	23.1989317557584	8.69667798338866	0.405523277620747	98.2759495024745	1e-07	3.32142857142857e-06
PAGR1	2	26.1496180035449	26.1496180035449	29.2631835975516	1.11906734521264	36.9811444314889	1e-07	3.32142857142857e-06
PCP4L1	5	5.13895335346046	5.21952445605855	0.73252521931597	0.14254365995027	11.4910490315381	0.00659	0.088240445026178
PCSK1	21	4.99713195216722	4.51606011309343	3.44504338630954	0.689404126063841	22.8997354284887	3e-05	0.000825
PDE4D	20	7.71569702891144	4.5236426275505	6.10469814775998	0.791205010368487	34.5056461008783	1e-07	3.32142857142857e-06
PECAM1	20	17.4448845575147	3.14601100383499	59.2375104757954	3.39569518390867	78.0158954604785	1e-07	3.32142857142857e-06
PEX26	10	15.4663214130681	13.0341566369413	11.5512287761073	0.746863359916162	48.9088026895289	1e-07	3.32142857142857e-06
PGPEP1	15	4.83620758234703	3.53499537726877	4.12693752359988	0.853341684228753	18.7305514252321	0.00029	0.006180625
PHOSPHO1	12	4.11521929831091	2.64691249827635	5.24061215518307	1.27347093199482	14.2555378179249	0.00369	0.0558274336283186
PLA2G7	8	11.0563556478199	10.2636006068111	5.71819299477979	0.517186058130042	31.2720962151345	1e-07	3.32142857142857e-06
PLA2R1	58	5.0260525548274	3.93666848492404	3.83377319502291	0.76278016459272	38.2772758757131	1e-07	3.32142857142857e-06
PLAUR	57	17.1781093767762	5.10771294552146	27.710292842809	1.61311656801253	129.691881705632	1e-07	3.32142857142857e-06
PLIN3	7	19.4480386368577	8.16304532539487	22.1490430411788	1.13888312619876	51.4546737211012	1e-07	3.32142857142857e-06
PLPP5	7	7.63129621015782	3.93300187018215	6.51361312956759	0.853539549532554	20.1905119531473	4e-05	0.00104387755102041
PMM2	4	6.42613875893488	3.80011530261175	8.11616479264193	1.2629924589408	12.8522775178698	0.00308	0.0481779816513761
POC1B	27	3.34255975353581	1.14511977526276	6.44256100824827	1.92743330958653	17.3684499613768	0.00301	0.0473727692307692
POGLUT1	14	5.73025906271999	5.23341171011515	3.35151848222174	0.584880796057914	21.4406661501546	6e-05	0.00152686567164179
PPIF	8	8.49553850009261	3.38638013066575	9.93931893239991	1.169945722957	24.0290115329875	9e-05	0.00218175355450237
PPP1R15B	21	5.8725149921198	4.89553795886364	5.76253974797213	0.981272888311865	26.911244471152	1e-07	3.32142857142857e-06
PRELID2	6	4.52991306644277	4.17403472128154	3.52157878719186	0.777405379648329	11.0959755919511	0.00795	0.0999121621621622
PRKACB	7	4.72382695675227	4.60620890428656	2.60990951827089	0.552498967926899	12.4980713640696	0.00408	0.0608431486880467
PRSS23	5	7.71914846674011	10.112688641315	4.06073301996224	0.526059712085981	17.2605407000442	0.00016	0.00365357142857143
PSEN2	9	10.3429048534022	2.92881826261561	14.1910443424555	1.37205596914946	31.0287145602067	1e-07	3.32142857142857e-06
PSTPIP2	8	6.3779882228686	6.52655085508271	3.14176244816062	0.492594582864809	18.0396748908733	0.00252	0.040280625
PTPRC	51	4.67496609770838	1.51348207269889	7.4904435582098	1.60224553540218	33.3859357926487	1e-05	0.000299122807017544
PTRH2	6	4.56861265516879	3.68162621055768	3.73184635631815	0.816844551725359	11.1907698375854	0.00609	0.0837375
PUS7	3	7.77506058513288	6.48897642830391	4.72299925535824	0.607454977828641	13.4667999653764	0.00465	0.0677628205128205
PUS7L	12	4.03255543704524	2.79089946204842	3.25878395552308	0.808118823509807	13.969181802601	0.00568	0.0789489130434783
PXK	10	7.93177802848724	4.15758938367133	11.7634363291671	1.48307684442484	25.0824844648996	1e-07	3.32142857142857e-06
PYGL	5	8.40630356527516	3.49254470302342	14.0749334868809	1.67433086107213	18.7970662114541	0.00767	0.0975921641791045
QDPR	5	5.25020498669669	4.57070241483617	2.01059871284999	0.382956230841382	11.7398152460622	0.0075	0.096875
RAB12	6	8.23579959004315	3.59294967851972	8.91490086624463	1.08245723669897	20.1735066194286	0.00035	0.00727743902439024
RAB18	9	5.98763945091664	1.12903435013942	6.59864893575802	1.10204513645988	17.9629183527499	0.00159	0.0269299668874172
RAB29	20	5.44310336473608	3.56185506221318	4.77355600015157	0.876991613107651	24.3422982642154	1e-07	3.32142857142857e-06
RAB38	5	8.97694849968892	8.56565810322557	4.89604385204779	0.545401797973717	20.0730670758192	0.00027	0.00580273109243697
RASGRP1	6	4.79888848448588	4.63367750229638	1.8117626564228	0.377537978279757	11.7548281195085	0.00624	0.0848872340425532
RASSF6	12	27.0583430704847	6.45179960517026	39.5854585083292	1.46296683448844	93.7328499334176	1e-07	3.32142857142857e-06
RCBTB1	7	4.85202438549455	5.0774589670203	3.64339263849741	0.750901551399778	12.8372498792396	0.00509	0.0725218662952646
RGS2	5	6.03373823167881	6.4586331299016	4.34705982978053	0.720458803956269	13.4918488444732	0.00761	0.0975567669172932
RNF13	9	10.1677700251825	4.09886970767191	13.1735380865309	1.29561723503816	30.5033100755476	1e-07	3.32142857142857e-06
RNMT	31	4.21722204231887	2.44566415994445	4.31735571306934	1.02374398828083	23.4804985973642	2e-05	0.000555978260869565
RPAP3	2	7.82306236884461	7.82306236884461	0.0941650333522329	0.0120368506490816	11.0634809013106	0.00431	0.0637157514450867
RPP38	5	6.35558205911949	6.09851627867615	4.78757694314689	0.753286937154292	14.2115135207693	0.00062	0.012058174904943
S100A4	4	5.25764099033853	4.10246291424248	4.32128212793365	0.821905134997704	10.5152819806771	0.00703	0.0931566062176166
S100B	2	22.0967268674825	22.0967268674825	15.0017511698606	0.678912820881952	31.2494908200477	1e-07	3.32142857142857e-06
SAMD9	8	22.54791818584	5.00269064462924	35.1594174966638	1.55931989848818	63.7751434033877	1e-07	3.32142857142857e-06
SCPEP1	29	8.20417080120637	2.18641395806165	18.7249562115644	2.28237035348057	44.1808118703771	1e-07	3.32142857142857e-06
SEPT9	23	7.76642381435575	4.36911999487155	10.949076547125	1.40979642739639	37.2464601522939	1e-07	3.32142857142857e-06
SERINC3	13	4.09678793728584	3.06336883915592	3.21143706543792	0.783891457063194	14.7711789725865	0.0048	0.06975
SERPINE2	3	6.7116813258028	7.0200670314666	1.23631269294155	0.184203127789843	11.6249730605017	0.00304	0.0476981595092025
SETD2	6	4.6422438884776	3.73951464096396	3.45293422247348	0.743807155639522	11.3711287883238	0.00623	0.0848872340425532
SH2D1B	2	20.0646713101279	20.0646713101279	19.2583675741684	0.959814754824686	28.3757302913413	1e-07	3.32142857142857e-06
SIGLEC1	35	17.551371237712	15.1036820641722	11.3155502972551	0.644710327415432	103.835312545104	1e-07	3.32142857142857e-06
SKAP2	24	6.34734477808135	6.76039100828969	4.41790143938628	0.696023549034579	31.0955118556373	4e-05	0.00104387755102041
SLAMF6	29	13.6367621849428	6.99060467267212	14.6851832933749	1.0768819675971	73.4362118016168	1e-07	3.32142857142857e-06
SLC15A4	11	8.23177651783526	7.63436106997754	5.86641564127048	0.712654872075317	27.3017140677179	1e-05	0.000299122807017544
SLC16A7	9	6.13496922454228	5.50070699578073	2.3756829781619	0.387236331790913	18.4049076736269	7e-05	0.00176379310344828
SLC23A2	50	4.59022392524856	1.86290393649738	9.41147031474855	2.05032923622325	32.4577846470799	1e-07	3.32142857142857e-06
SLC25A24	3	43.6861834122193	43.4590749654917	37.912858148767	0.867845510582244	75.6666892587366	1e-07	3.32142857142857e-06
SLC2A8	3	6.83970586224531	8.4457688575156	4.81776307208198	0.704381616565661	11.8467180622356	0.00685	0.0914823759791123
SLC37A2	18	3.72001420226031	1.11076205470784	7.45428000862127	2.00383106174487	15.7826836111712	0.00722	0.0949365038560411
SLC37A3	5	9.62874246674225	1.95688998744813	17.2248155171021	1.78889565035068	21.5305226934747	1e-05	0.000299122807017544
SLC7A6OS	2	8.18454608913644	8.18454608913644	8.56827713702285	1.0468848294954	11.5746960811244	0.0031	0.0481960486322188
SMIM20	4	8.08461317520687	1.76008611272176	12.8469333248005	1.5890597418066	16.1692263504137	0.00018	0.00407389380530974
SMIM3	4	11.552273917919	10.9886864059768	3.07256699151878	0.265970752888126	23.104547835838	9e-05	0.00218175355450237
SNORA41	2	48.2566672098901	48.2566672098901	44.8082874557745	0.928540863812308	68.2452332431516	1e-07	3.32142857142857e-06
SNORD89	2	8.41184879004837	8.41184879004837	4.63507481434467	0.551017372046463	11.8961506435181	0.00711	0.0937310567010309
snoZ196	3	22.5900150277556	5.26946341588413	34.0856351674813	1.50888058841933	39.1270537718171	1e-07	3.32142857142857e-06
SOD2	55	11.4811080975037	4.88141836488006	17.9948949936649	1.56734827691219	85.1461765028883	1e-07	3.32142857142857e-06
SORT1	8	8.00180945880171	7.71783597179249	3.12936848013005	0.391082604033749	22.6325349203254	0.00014	0.003255
SPTLC2	15	9.31939843342005	2.90326595882121	17.2123759412614	1.84694066513312	36.0938749293073	1e-07	3.32142857142857e-06
SRC	8	5.50485001838456	3.85828917910097	5.76618978506776	1.04747445721689	15.5700671096584	0.00093	0.017298
SRPRB	13	9.39714239396307	6.46082923521912	10.8729900800721	1.15705281714759	33.8818787442703	1e-07	3.32142857142857e-06
SRRD	9	5.6102540321395	4.82072708173531	5.44104956936007	0.969840142387473	16.8307620964185	0.00071	0.0136528195488722
ST14	9	68.9286957488148	51.9447396229714	39.4850976743691	0.572839762096442	206.786087246445	1e-07	3.32142857142857e-06
STARD4	17	18.508436240126	3.52143707405469	30.7922746948466	1.66368861719876	76.3122375830495	1e-07	3.32142857142857e-06
STEAP4	6	6.65821236491777	7.0608309124647	1.4367090269076	0.215779994413762	16.3092228931382	0.00015	0.00347171945701357
STX2	2	18.7251718791139	18.7251718791139	19.2107796501273	1.02593342128704	26.4813920292102	1e-07	3.32142857142857e-06
STXBP6	4	13.8301726518721	15.9609401823095	7.05991752530568	0.510472117956535	27.6603453037441	1e-07	3.32142857142857e-06
SUCLA2	5	8.5026601776588	8.24875359176587	8.9291414086857	1.05015856474513	19.0125261468255	0.00043	0.00886875
SUPT4H1	9	5.93007109080562	6.00664346107407	4.44723725733459	0.749946702026876	17.7902132724169	0.00186	0.0311931147540984
SYK	101	2.9864352726083	2.09967151460726	3.79670507465126	1.27131671309765	30.0133030402417	0.0014	0.0241925675675676
SYTL2	10	20.5056509733669	24.3625592026475	11.9388143221764	0.582220693099808	64.8445619802881	1e-07	3.32142857142857e-06
TAOK1	14	3.91170938956386	3.0708590768631	5.39046731427246	1.3780336874344	14.6362763323746	0.00656	0.0880692913385827
TBC1D9	10	8.71429363641334	6.92014660013333	5.44625367940917	0.624979362257382	27.5570160905774	1e-07	3.32142857142857e-06
TBXAS1	2	13.5318917603625	13.5318917603625	13.3912332925493	0.989605409923155	19.1369848520694	0.00013	0.00303630136986301
TCIRG1	11	8.59212356380452	4.88821957752702	8.30433297140375	0.966505301016256	28.4968500135108	1e-05	0.000299122807017544
TF	13	13.452070889016	2.86513053069237	23.0728516821499	1.71518956988173	48.5021313515236	1e-07	3.32142857142857e-06
TFAM	8	5.56116811771524	5.44655064464679	3.1680791971531	0.569678731175399	15.7293587494195	0.00113	0.0203519366197183
THUMPD1	9	9.53441107924556	5.61048978736147	9.26503050951299	0.971746490948041	28.6032332377367	1e-07	3.32142857142857e-06
TKT	14	9.36699140098627	2.56965323124958	23.2560365299888	2.48276479975632	35.0480725673483	1e-07	3.32142857142857e-06
TLR3	2	9.30348166870766	9.30348166870766	1.394589674589	0.149899760568102	13.1571099531758	0.00397	0.05955
TLR4	30	8.52239091077355	2.00679622957939	13.3427587161129	1.56561214520748	46.6790574570767	1e-07	3.32142857142857e-06
TLR6	22	6.57022531995663	3.81951810244239	7.23569567809918	1.10128577419122	30.8170883863155	1e-07	3.32142857142857e-06
TMEM183A	12	4.37852632400706	3.0003622134605	3.87517197366441	0.885040236578503	15.167660110916	0.00315	0.0486774924471299
TMEM184B	2	9.90257838222381	9.90257838222381	2.69900733791281	0.272556018618122	14.0043606506035	0.0015	0.025746644295302
TMEM204	2	7.84739485729721	7.84739485729721	5.68384676738545	0.724297282186597	11.0978922364866	0.00788	0.0997678217821782
TMEM87B	29	7.93895097096531	1.58288244301902	14.8821992981285	1.87458007393627	42.7525593744087	1e-07	3.32142857142857e-06
TMOD3	31	3.76377645216448	3.53588234068823	2.87156909566406	0.762948897778631	20.9558204000202	0.00159	0.0269299668874172
TMTC1	6	5.50909983594419	3.94165459551653	3.92881211457673	0.713149558289567	13.4944835401138	0.00315	0.0486774924471299
TMX4	13	5.49537177463235	1.67574483076901	8.77454234776544	1.59671496444887	19.8138447111745	0.001	0.0183992805755396
TNFAIP6	28	9.20022745027421	2.59830928254108	14.8189542204359	1.61071607202431	48.6830276773109	1e-07	3.32142857142857e-06
TNFRSF1B	88	4.76542236608012	2.69298678477502	7.09017023311822	1.4878366886397	44.7036243361545	1e-04	0.00237906976744186
TNKS2	8	6.7797166213072	4.52015090696858	6.3325909604328	0.934049505923421	19.1759343897979	2e-05	0.000555978260869565
TOMT	2	7.99951166161514	7.99951166161514	8.82910844296487	1.1037059281169	11.3130178842179	0.00511	0.0726045833333333
TP53INP1	9	7.01529967305801	6.78536117754107	3.07579795025249	0.438441419981669	21.045899019174	2e-05	0.000555978260869565
TPST2	5	6.27330703306432	5.81506733782423	4.37842042965646	0.697944546086999	14.0275409696593	0.00616	0.0842470588235294
TRAF1	64	9.61160211383354	3.01153363616321	26.5359545541221	2.7608253275414	76.8928169106683	1e-07	3.32142857142857e-06
TRIM11	6	7.58442088660091	4.30248216485862	8.40553131535773	1.10826277194182	18.5779611666794	3e-04	0.00636721991701245
TRIM2	6	10.7948452811493	6.50060459018324	7.46295708978163	0.691344516332618	26.4418627911067	1e-07	3.32142857142857e-06
TRIM25	32	3.77570212357452	2.99036348140387	2.68153524187204	0.710208367638225	21.3585966025599	0.0012	0.0213125
TSN	4	9.20502585150273	9.45740357992395	0.822742740316622	0.0893797316367458	18.4100517030055	0.00012	0.00281559633027523
TTC4	20	6.13597547603864	2.29515667646586	8.30408447304492	1.35334381720932	27.440916545388	1e-07	3.32142857142857e-06
TTLL7	9	5.18008172441813	3.76250862496159	2.95973283391355	0.571367980540116	15.5402451732544	0.00154	0.026257
TVP23B	12	4.97267384515539	1.56895148095009	12.3171579797324	2.47696880255526	17.225847498556	0.00226	0.0369325878594249
TYW5	17	5.22662641717685	4.06285989074985	4.59395039725119	0.878951359935267	21.5499327836637	4e-05	0.00104387755102041
U1	19	5.74599598174733	2.39587044179794	7.46421106457858	1.29902824302163	25.0462158144274	2e-05	0.000555978260869565
U6	68	5.58954560609099	2.69168168633273	7.19587170396971	1.28738044397174	46.0925738662404	1e-07	3.32142857142857e-06
UBAC2	4	9.16151646676628	6.67103489766651	8.67957045155708	0.947394515203081	18.3230329335326	0.00025	0.00544148936170213
UBASH3B	23	3.58432253984184	3.04411118080109	2.76621868830897	0.77175495719507	17.1898070262938	0.00231	0.03751
UBE2J1	3	26.8935521742644	3.53901141115306	43.5520870145671	1.61942486185384	46.5809987618303	1e-07	3.32142857142857e-06
UCHL1	3	13.8771284727728	2.63091145372532	21.4906296480762	1.54863664267728	24.0358915780033	1e-05	0.000299122807017544
UGDH	4	10.1655667776341	4.18746775792484	13.3811188753136	1.31631803400812	20.3311335552683	2e-05	0.000555978260869565
ULK4	18	4.07664037312443	1.42579946951914	7.72199050685806	1.89420449195516	17.2957203137708	0.00265	0.0419651702786378
UST	6	6.23261483782112	5.63929766565343	2.94156231752517	0.471962794760717	15.2667261159611	0.00031	0.00652530864197531
VCAN	57	7.82581852493275	8.05311269583937	6.11786206435013	0.781753633164232	59.083634183717	1e-07	3.32142857142857e-06
VIM	34	9.85645664786557	5.26887428226265	13.7885164414342	1.39893238859019	57.4725245673323	1e-07	3.32142857142857e-06
VPS37B	2	10.8149417944231	10.8149417944231	0	0	15.2946373619488	0.00189	0.0314897394136808
VWA5A	8	6.93784848343101	5.05332887306105	6.56887501832089	0.946817307124636	19.6231988379155	0.00051	0.0102702755905512
WLS	4	6.95599028008473	6.77004830700565	2.77293478247956	0.398639829963331	13.9119805601695	0.00106	0.0192950177935943
WNT5A	8	9.44921041127039	9.94982378969015	2.60470941862305	0.27565365837513	26.7264030346713	1e-07	3.32142857142857e-06
WWP2	13	7.19142215537006	2.66148683163569	7.80057645892505	1.08470567996069	25.9290413246945	1e-07	3.32142857142857e-06
XDH	81	3.86103159520214	2.29250894494599	4.10682079407209	1.0636589452351	34.7492843568193	1e-05	0.000299122807017544
ZNF582	4	7.6195774757453	7.26832139333292	6.70971212121133	0.880588476535574	15.2391549514906	0.00107	0.0194079787234043
ZZEF1	3	6.39029308054022	0.353793718710198	10.7633716977145	1.68433146368376	11.0683122907515	0.00456	0.0670241379310345
