# Supplementary material for: Elimination of Reference Mapping Bias Reveals Robust Immune Related Allele-Specific Expression in Crossbred Sheep
Source: Front Genet. 2019 Sep 19;10:863. doi: 10.3389/fgene.2019.00863 (PMC6761296; doi:10.3389/fgene.2019.00863)
Supplement: Supplementary file 2 [file Supplementary_file2.zip › f1_tissues_pervasive.csv]

Gene	ileum	liver	spleen
AHNAK	110.037755557389	70.4723218537833	249.277630173055
C1orf105	68.8921231928845	52.3209141821134	60.4581759131866
ENSOARG00000003373	67.4701791356436	114.43361494937	79.7234139807815
ENSOARG00000006103	27.6962632654333	14.8805332158027	18.40513716532
ENSOARG00000009395	34.5708351533988	15.2174751905011	45.4020555121545
ENSOARG00000016510	70.5270466848056	30.6804868967544	87.7249105351127
HBP1	38.5368591683732	46.4877538125507	135.845798275595
MTIF2	18.8550699283622	17.0674257013501	26.8312097340196
NAA50	255.074699256964	182.999446276872	202.996790874532
SNORA41	34.9187510044395	29.1363669892025	37.0531777082727
snoZ196	29.7437902063203	20.5955730437155	23.8997382894818
UBB	127.451662542115	200.61064797583	203.279482134018
YWHAQ	75.2791094191028	116.008894240452	223.958758851001
