# Supplementary material for: Elimination of Reference Mapping Bias Reveals Robust Immune Related Allele-Specific Expression in Crossbred Sheep
Source: Front Genet. 2019 Sep 19;10:863. doi: 10.3389/fgene.2019.00863 (PMC6761296; doi:10.3389/fgene.2019.00863)
Supplement: Supplementary file 2 [file Supplementary_file2.zip › f2_BMDM_0_static_FDR.csv]

feat	n.vars	mean.s	median.s	sd.s	cv.s	liptak.s	p.nom	fdr
ABCB10	5	6.37202681007085	3.57595351908734	5.7793682498014	0.906990573339589	14.2482851017696	0.00051	0.0124015841584158
ACTR6	2	7.76427309889233	7.76427309889233	7.23441366874959	0.931756724242694	10.9803403184221	0.00503	0.0779411987381703
ADAMTSL4	2	7.20599994044373	7.20599994044373	3.29614342723533	0.457416521576097	10.1908228462352	0.00583	0.0881137230769231
ADGRF5	7	23.5528642427173	7.38998104806166	38.3307274099803	1.62743380231695	62.3150214494957	1e-07	4.30877192982456e-06
AHCYL2	3	8.93146335303441	7.98523989231568	5.07469539005658	0.56818185211861	15.4697483133951	0.00161	0.0318883870967742
AHNAK	3	50.5403059406536	10.8149417944231	70.3285955855754	1.39153482110215	87.5383777192872	1e-07	4.30877192982456e-06
ALDH9A1	3	9.00664515147605	10.9204136227313	5.07071160133005	0.562996711433562	15.5999670081004	0.00028	0.00747478260869565
ALG12	3	7.12040194784398	8.59474549081346	4.58204697217934	0.643509594787238	12.3328979439782	0.00283	0.0489470422535211
ANKFY1	18	4.93745143730412	2.82046213586126	5.59523127490556	1.13322254323996	20.9478323585821	3e-05	0.00100931506849315
AOAH	20	4.01646057896196	1.69613516269571	8.56166972296673	2.1316454013796	17.9621577670142	0.00242	0.0441897397769517
AP2S1	5	19.135707286508	21.737086481498	16.4321222218852	0.858715174508913	42.78874229017	1e-07	4.30877192982456e-06
ARHGAP25	22	4.63677916753033	2.18978312902986	8.30999703819361	1.79219167830668	21.7484220822052	0.00131	0.0268113333333333
ARSB	3	10.3319173509701	11.2809575638406	2.69492639440038	0.260835070863912	17.8954057914827	0.0011	0.0231896995708155
ARSG	15	3.88670385825036	3.43591932612444	3.60616171812549	0.927820037142949	15.0531393146438	0.00345	0.0572513513513513
ASAH1	21	4.30637943724893	2.50839500877384	5.27766905083722	1.22554668666373	19.7343097423945	0.00682	0.0994060534124629
ASAP1	8	5.54675428068519	1.52887174033015	6.95561613644046	1.2539975244011	15.688590261792	0.00222	0.0417802298850575
ATIC	2	16.0990285918861	16.0990285918861	1.48520564863116	0.0922543643024337	22.7674645756776	1e-07	4.30877192982456e-06
ATP1B1	2	8.18081579451912	8.18081579451912	2.73208078071904	0.333961899319313	11.569420647885	0.00366	0.0599264
ATP5J	7	5.95104488414678	1.28063326167805	12.700611661995	2.13418179651588	15.7449848044356	0.00217	0.0411545945945946
BDH2	4	7.25017097972269	4.69804131997808	7.050538094905	0.972465079047649	14.5003419594454	0.00261	0.0462827436823105
BMP1	3	7.35796926932556	6.37602440620761	2.79288463487339	0.379572750665944	12.7443766150023	0.00177	0.0345009523809524
BOLA1	3	12.5590373225902	14.5312421206014	4.38913888169475	0.349480519004425	21.75289073688	6e-05	0.00193894736842105
BPI	4	6.09439204488279	6.42301528210382	2.95080094733271	0.484182987507405	12.1887840897656	0.00682	0.0994060534124629
BTG2	7	6.86558389408146	6.42125278895543	3.0657078400751	0.446532718465203	18.1646275889899	0.00052	0.0125207843137255
C1QB	9	26.6687717638826	26.7796022809476	5.31647247539222	0.19935198075347	80.0063152916479	1e-07	4.30877192982456e-06
C1QC	2	33.794046782845	33.794046782845	10.8579785752773	0.321298560218279	47.7919992877702	1e-07	4.30877192982456e-06
C3AR1	16	4.60429303472369	3.32479621864962	5.43038915103871	1.17941866646735	18.4171721388947	0.00017	0.00482682080924856
C9orf64	2	13.7863147685332	13.7863147685332	0.464149656266174	0.0336674204861172	19.4967933208041	2e-05	0.000733134328358209
CAPG	44	4.33952035832481	2.16121676761603	13.1317334083157	3.02607945671326	28.785121597344	0.00062	0.0145714832535885
CARHSP1	8	7.27733721578258	4.53822504914752	6.99759024354611	0.961559157705407	20.5834179770444	2e-05	0.000733134328358209
CAVIN1	17	6.39845742690372	6.41080486735152	3.77223159616519	0.589553285187773	26.3815158121418	1e-07	4.30877192982456e-06
CCDC80	6	14.4272657947027	13.3402495993894	10.1223335130524	0.70161135568522	35.3394395805308	1e-07	4.30877192982456e-06
CD164	2	22.7907259597657	22.7907259597657	27.2422833402228	1.19532319366727	32.2309537486293	0.00246	0.0447537777777778
CD1E	16	16.0954391999422	13.1757117845979	7.50949855280103	0.466560648610818	64.3817567997689	1e-07	4.30877192982456e-06
CD276	3	6.61319013223684	2.16088041231094	8.98650353890256	1.35887572551358	11.4543813091473	0.00418	0.06704
CD82	6	11.4061176182177	6.14858645981617	9.66195310088046	0.847085171684409	27.9391681108026	1e-07	4.30877192982456e-06
CD86	19	21.6346751191798	5.6342734433271	41.1881801738744	1.90380396040058	94.3033625208383	1e-07	4.30877192982456e-06
CDCP1	7	8.24665024365989	9.64201180119156	5.16883191371836	0.626779572432116	21.8185856940543	1e-05	0.00038984126984127
CDHR3	7	14.2158914188136	7.69973159306062	14.8501646824318	1.04461719950806	37.6117133592779	1e-07	4.30877192982456e-06
CDK8	4	13.7654445175512	3.69626994584335	20.7150126949759	1.50485606683924	27.5308890351023	1e-07	4.30877192982456e-06
CDKN2AIPNL	2	26.8806940779167	26.8806940779167	35.8746552573726	1.33458813055146	38.0150421309919	1e-07	4.30877192982456e-06
CERS6	27	4.65681701728944	2.2625378028765	6.0827592056014	1.30620532930923	24.19753102649	1e-07	4.30877192982456e-06
CGGBP1	18	6.29087724456376	2.97822026675129	8.9529841168285	1.42316941958535	26.6899317554591	1e-07	4.30877192982456e-06
CHML	7	5.08856906378882	4.59397066488522	3.78455830391496	0.743737238597499	13.463088271962	0.00196	0.0377549803921569
CHRNA2	8	4.6438708824246	3.42539882619552	3.98908660314084	0.859000326266201	13.1348503676688	0.0032	0.0538301369863014
CLEC4D	8	8.50658200452595	5.12815662248252	10.1042239585788	1.18781244372919	24.060247280479	9e-05	0.00285212903225806
CLEC4E	26	4.78768308292116	3.48491770189423	3.42548371476726	0.715478375539684	24.4124894647131	1e-05	0.00038984126984127
CLEC5A	6	6.13853006373945	0.744687032369455	12.690163805318	2.0672968403754	15.036266426896	0.00219	0.0413741538461539
CLMP	3	6.54933039811976	6.16142686309467	3.9798469527906	0.607672343715194	11.3437730050987	0.00362	0.0594696989966555
CNIH2	2	26.555294210068	26.555294210068	37.4262524050623	1.40937065539544	37.5548572246858	1e-07	4.30877192982456e-06
CNPY1	18	7.38998641572206	3.57526766575029	11.0019910803478	1.48877013588838	31.3530570446012	1e-07	4.30877192982456e-06
CNRIP1	3	10.1838228076096	10.0325274751718	4.05984229478142	0.398656022544678	17.6388985180586	0.00023	0.00627644444444444
CNTN5	2	24.0625219772084	24.0625219772084	25.8059172393792	1.07245272394233	34.0295449250687	1e-07	4.30877192982456e-06
COMMD9	12	5.2283015557011	2.88712230839122	4.76777519837318	0.911916642064047	18.1113678635314	0.00031	0.00823091891891892
CORT	2	14.5631744119809	14.5631744119809	3.04505671584198	0.209092923678567	20.5954387646282	0.00022	0.00607101123595506
COX15	10	8.93012564109672	1.39901414566386	13.8378817596759	1.54957302011447	28.239536817337	1e-07	4.30877192982456e-06
CREG1	23	9.19143064167549	3.97641330024093	11.2147829453978	1.22013464308245	44.0805528156898	1e-07	4.30877192982456e-06
CROT	2	13.893946548828	13.893946548828	2.86726864036738	0.206368192816262	19.6490076442394	1e-07	4.30877192982456e-06
CTSC	22	4.67265975273171	1.82733322369908	8.81492797979466	1.88649044575551	21.9167169445055	0.00076	0.0172033179723502
CYP1B1	21	5.96306600094534	4.58040133401946	3.72275961557155	0.624302936607003	27.3262013233496	1e-07	4.30877192982456e-06
DAO	8	4.62387286883249	4.54407823417296	0.496065903286658	0.107283638058136	13.0782874435838	0.00233	0.0430261654135338
DARS2	10	4.68287795005247	4.04422928358582	3.18828957499288	0.680839776094774	14.808560326746	0.00101	0.021759298245614
DCP2	23	3.45635787298211	3.124816869207	2.3379600415346	0.676423023151081	16.5761100430977	0.00565	0.0856567901234568
DDX54	8	7.70856097680711	8.06100961875002	5.74770142900098	0.745625733038137	21.8031029595612	1e-05	0.00038984126984127
DFFA	17	7.69530946038437	7.42103845305265	5.94948586670403	0.77313146369644	31.7285737269796	1e-07	4.30877192982456e-06
DHRS11	4	7.54393558675834	9.19843105105211	4.42939633702006	0.587146627390995	15.0878711735167	0.00079	0.0178003669724771
DKKL1	2	12.0925263173975	12.0925263173975	1.29452972195724	0.107052049173116	17.1014147214172	0.00128	0.0264174789915966
DMP1	8	6.16131613293369	4.37887819575429	3.58325333449989	0.581572712256487	17.426833674526	5e-05	0.00164832214765101
DOCK1	11	4.09083225778169	0.795861810691008	6.79404955416932	1.66079886097639	13.5677556793443	0.00507	0.0783139622641509
DOCK4	2	9.52154458976749	9.52154458976749	1.48733654593916	0.156207486287209	13.4654974935894	0.00119	0.0246636286919831
DTX3L	33	3.36895619184591	2.00255882445196	3.27192043249643	0.971197084846535	19.353179897501	0.00267	0.047007311827957
DUSP4	5	8.31133208665247	6.24435694522573	5.50388559643229	0.662214617229796	18.5847035293301	5e-05	0.00164832214765101
DYNLT1	2	8.40757357127493	8.40757357127493	1.12607868250927	0.133936227017578	11.8901045711466	0.00263	0.0464696402877698
EBPL	2	17.5788052381239	17.5788052381239	11.9261672770354	0.678440150822687	24.86018477807	3e-05	0.00100931506849315
ECHS1	3	13.3543572105709	10.9803061340482	5.50738158479798	0.412403345062427	23.1304251911326	0.00023	0.00627644444444444
ECM1	3	7.58023205630188	8.97755914525398	6.69108784172448	0.882702243417706	13.1293470546772	0.00417	0.06704
EDIL3	5	5.11998582753556	4.42844642460668	3.92298800545796	0.766210715732828	11.448636354205	0.00642	0.0952720241691843
EDNRB	3	23.8745422432902	8.81651060289922	26.294611554168	1.10136610311588	41.351920172828	1e-07	4.30877192982456e-06
EFHD2	13	20.3984952999973	4.09886970767191	30.4917566983707	1.49480421226828	73.5478207464513	1e-07	4.30877192982456e-06
EIF2AK3	13	4.67203934512366	1.74477457455977	6.84378538563238	1.46483898787698	16.8452774198286	0.00039	0.0099775
ENDOG	7	14.2467061787559	11.3749723742407	10.5714003100876	0.742024168776026	37.6932415507955	1e-07	4.30877192982456e-06
ENOSF1	12	4.70624908359822	2.22331005493338	5.88185049386226	1.24979583302574	16.3029250517332	0.00404	0.0657101986754967
ENPP1	43	12.7387720285137	8.33496419958276	13.5695608154762	1.0652173368911	83.5337144520768	1e-07	4.30877192982456e-06
ENSOARG00000000443	3	17.6574191924039	17.2951852904634	1.16520441147808	0.0659895083636766	30.5835471717853	1e-07	4.30877192982456e-06
ENSOARG00000000710	2	17.9849395328689	17.9849395328689	25.2951524597825	1.40646302499675	25.4345454058433	9e-05	0.00285212903225806
ENSOARG00000001048	6	14.7614473103652	18.0656452914295	8.0826825531327	0.547553527997027	36.1580137753739	1e-07	4.30877192982456e-06
ENSOARG00000001628	5	5.99886183689603	6.53451943246134	3.26201280957969	0.543771951792032	13.4138628549288	0.00442	0.0702622653721683
ENSOARG00000002108	13	5.04244808196959	4.39585456034362	3.53205687725861	0.700464698860911	18.1808051134064	0.00064	0.0149699047619048
ENSOARG00000002217	4	52.2042030368223	21.0457611381219	77.8657622983603	1.4915611726404	104.408406073645	1e-07	4.30877192982456e-06
ENSOARG00000002277	9	6.98244650021063	2.89017384886327	12.1537664068629	1.74061719004882	20.9473395006319	0.00014	0.0040691124260355
ENSOARG00000002305	5	11.9819104775893	3.43343630546829	19.0635424955472	1.59102695110293	26.7923663282066	1e-07	4.30877192982456e-06
ENSOARG00000002513	3	17.8960355355637	6.74487096366646	20.0424346795789	1.11993713019567	30.9968428016545	1e-07	4.30877192982456e-06
ENSOARG00000002534	26	15.4289069077187	3.12088232375713	31.4264220054092	2.03685343319347	78.672297395864	1e-07	4.30877192982456e-06
ENSOARG00000004004	2	16.5285327971382	16.5285327971382	16.2586403540844	0.983671119126767	23.3748752478414	1e-05	0.00038984126984127
ENSOARG00000004164	3	32.3917424046083	38.2269410752582	26.6661479218656	0.823239070895792	56.1041435904649	1e-07	4.30877192982456e-06
ENSOARG00000004367	8	18.406190508743	10.1360211835438	20.3267609967951	1.10434372539716	52.0605684981745	1e-07	4.30877192982456e-06
ENSOARG00000004374	6	5.28630842083774	5.34604936297027	2.33068907288012	0.440891617994315	12.9487582540304	0.00464	0.0735215483870968
ENSOARG00000004593	7	9.25691204327739	10.6534379457375	3.04757429118233	0.329221480871211	24.4914871749107	1e-05	0.00038984126984127
ENSOARG00000004700	5	7.67610795907562	4.3931662378181	8.99207279809277	1.17143646832914	17.1642991991203	0.00134	0.0273115352697095
ENSOARG00000004721	3	17.3655561950355	17.8430297625616	8.88505754292157	0.511648313657908	30.078025631494	1e-05	0.00038984126984127
ENSOARG00000004909	12	6.10566717675671	2.86395456662504	6.73864364474304	1.10367031966563	21.1506515284965	0.00039	0.0099775
ENSOARG00000005825	3	8.52182670997279	6.20174306180548	9.00139407266005	1.0562751835972	14.7602368349704	7e-04	0.0160672897196262
ENSOARG00000006103	2	74.3817020034656	74.3817020034656	18.4372844879503	0.247873925862725	105.191611765695	1e-07	4.30877192982456e-06
ENSOARG00000007143	2	7.10856514876882	7.10856514876882	4.73855017542636	0.666597277545816	10.0530292424016	0.00667	0.0978001194029851
ENSOARG00000007215	3	7.47241903065734	8.18012227669632	3.58760959894824	0.480113546125991	12.9426094165431	0.0036	0.0593395973154362
ENSOARG00000007389	6	14.0907584761253	7.2058105484035	21.1626283182511	1.50187999844778	34.515168355304	1e-07	4.30877192982456e-06
ENSOARG00000007603	5	13.881724039632	6.71418175766073	13.0050364917212	0.936845917307692	31.04047859751	1e-07	4.30877192982456e-06
ENSOARG00000008728	4	9.54057222438687	9.52121907869907	1.73382206833371	0.181731454629299	19.0811444487737	0.00492	0.0767207619047619
ENSOARG00000008949	20	7.34407718765433	5.12067652800336	5.9094060120959	0.804649224279646	32.8437116472011	1e-07	4.30877192982456e-06
ENSOARG00000008981	13	4.85848029500548	4.70815259126877	5.08788819791344	1.04721803711827	17.5174998244737	0.00276	0.0482459786476868
ENSOARG00000009963	6	181.959846428762	58.7926642435292	309.686781708054	1.70195121498576	445.708777425654	1e-07	4.30877192982456e-06
ENSOARG00000010292	2	41.8525642832092	41.8525642832092	55.0523874607989	1.31538863636332	59.1884640294062	1e-07	4.30877192982456e-06
ENSOARG00000010376	3	6.93374368072593	4.97287285369189	6.37522682979472	0.919449452323462	12.0095963416769	0.00338	0.0562798644067797
ENSOARG00000011377	24	76.1842040161643	1.6244208892013	365.359434837162	4.79573737831062	373.224852599391	1e-07	4.30877192982456e-06
ENSOARG00000011405	13	258.859400812043	2.76201631997072	625.940907272279	2.41807292031388	933.330842763706	1e-07	4.30877192982456e-06
ENSOARG00000011538	2	7.32878728678766	7.32878728678766	9.51806538689469	1.29872310580686	10.3644703767226	0.00558	0.0848574613003096
ENSOARG00000012547	16	4.35332553228791	3.36135597774678	2.86331642612074	0.657730832413976	17.4133021291516	0.00101	0.021759298245614
ENSOARG00000012641	5	8.15861621844514	1.35165069132102	9.77604564984135	1.19824801021275	18.2432204667756	0.00028	0.00747478260869565
ENSOARG00000013007	2	77.3651785079951	77.3651785079951	36.2511451222203	0.468571853918413	109.410884701422	1e-07	4.30877192982456e-06
ENSOARG00000013232	26	3.27193373713676	2.7500086554509	2.9953750455175	0.915475460740452	16.6836539728429	0.00595	0.089377370030581
ENSOARG00000013884	5	7.11931009983051	5.19173854420118	7.40834981391727	1.04059939938473	15.9192613361218	0.00087	0.0195134246575342
ENSOARG00000014496	12	15.327953309006	7.37485114454408	16.962624917862	1.10664643712709	53.0975878144839	1e-07	4.30877192982456e-06
ENSOARG00000014528	8	5.13706005823365	1.47942720507739	7.21977882024119	1.40543009783765	14.5298000101583	0.00226	0.0423706870229008
ENSOARG00000014562	10	12.5666582939088	2.36930749116241	32.3246950398084	2.57225861353106	39.7392627857974	1e-07	4.30877192982456e-06
ENSOARG00000014803	39	3.40525196880018	1.69370789882307	4.21036558813402	1.23643290620209	21.2657917291994	0.00153	0.030550243902439
ENSOARG00000014827	21	7.13487126698523	2.19315229999806	10.5703617680869	1.48150700587949	32.6960876547253	1e-07	4.30877192982456e-06
ENSOARG00000014838	17	15.7550423090478	2.12664862755447	37.5347000390338	2.38239284305053	64.9597035762794	1e-07	4.30877192982456e-06
ENSOARG00000014875	6	6.35357235185567	7.18560030891604	3.92800192010978	0.618235175831836	15.5630103059013	0.00088	0.0195590950226244
ENSOARG00000015730	3	8.71203068516502	4.17158654201445	8.06316368022144	0.925520578566317	15.0896797838049	0.00056	0.0132246153846154
ENSOARG00000015755	7	9.39695592043564	3.86944417931162	8.46323594955786	0.900635910311422	24.8620084465088	2e-05	0.000733134328358209
ENSOARG00000016510	15	8.00704313142045	3.52752267488889	8.67898588029075	1.08391896207397	31.0111447003559	1e-07	4.30877192982456e-06
ENSOARG00000017070	3	7.02074920738468	9.85601089052096	5.91316289166392	0.842241008330598	12.1602943343892	0.00228	0.0425831178707224
ENSOARG00000017281	7	15.7898703474388	3.33970106247639	33.3463020437205	2.11187940812505	41.7760701732762	1e-07	4.30877192982456e-06
ENSOARG00000017481	5	6.97917927397391	3.26360482801612	8.72021602213133	1.24946153119321	15.6059192837633	0.00095	0.0209255605381166
ENSOARG00000017810	8	8.61383149470306	7.49990291812606	5.74717177833711	0.667202717149882	24.3635946476111	0.00013	0.0038237125748503
ENSOARG00000018678	4	6.80185521355784	6.56867596226084	3.92605890940236	0.577204128305572	13.6037104271157	0.00109	0.0231778354978355
ENSOARG00000019055	15	25.2015857126784	5.0463749341281	79.5176165153479	3.15526242760765	97.6053217632223	1e-07	4.30877192982456e-06
ENSOARG00000019357	15	14.2958752944509	1.12903435013942	43.5121365437778	3.04368467460454	55.3676869348663	1e-07	4.30877192982456e-06
ENSOARG00000020598	8	9.31188518294501	10.3238116650807	7.59856021999118	0.816006648568667	26.3379886339638	1e-07	4.30877192982456e-06
ENSOARG00000022944	5	7.41780075913882	3.82232304475278	8.50402209668199	1.14643441807262	16.5867067409839	0.00018	0.00508137931034483
ENSOARG00000025266	3	8.84232144508045	8.99403482059314	7.30450237722729	0.826084238465596	15.3153499997352	0.00032	0.00845075268817204
ENSOARG00000025730	15	7.46526238903071	3.84957265904678	9.66269284276971	1.29435408150795	28.9128369077845	1e-07	4.30877192982456e-06
ENSOARG00000025906	2	8.38174575677234	8.38174575677234	0	0	11.8535785255906	0.00604	0.0904526829268293
ENSOARG00000025943	5	10.1725997945826	5.51259680742775	10.884479669895	1.0699801318923	22.746624648587	5e-05	0.00164832214765101
ENSOARG00000025947	5	8.67447327788998	7.9750072300827	6.825118416996	0.786804938853436	19.3967119183674	3e-05	0.00100931506849315
ENSOARG00000026030	2	62.5689641353075	62.5689641353075	22.7250757895198	0.363200447755153	88.4858776637876	1e-07	4.30877192982456e-06
ENSOARG00000026150	4	6.66126928789712	5.43103915159481	4.53757494199791	0.681187735532962	13.3225385757942	0.00239	0.0439688389513109
ENSOARG00000026864	2	12.1089539242082	12.1089539242082	9.6898571474483	0.800222480661715	17.1246468657662	0.00096	0.0210514285714286
ENSOARG00000026937	4	6.24190244996047	4.40681296776315	5.04509586353795	0.808262529570596	12.4838048999209	0.00292	0.0499727777777778
ENSOARG00000026944	2	7.47429907392413	7.47429907392413	3.76089011042907	0.503176294289565	10.5702551195762	0.00476	0.0744621656050956
EPB41L3	2	24.2399030066717	24.2399030066717	1.29794471516275	0.0535457883146442	34.2803995826435	1e-07	4.30877192982456e-06
EPM2AIP1	9	5.7416342013307	4.15851817625753	5.7270554672857	0.997460873762801	17.2249026039921	0.00037	0.00956547368421053
ESYT2	11	4.3052025332145	1.53479993668396	4.98648140259115	1.15824548650629	14.2787414491601	0.00233	0.0430261654135338
F13A1	2	61.7023092293364	61.7023092293364	21.6200688272899	0.350393187829194	87.2602425418661	1e-07	4.30877192982456e-06
FABP7	6	34.3768486491755	30.5392403576723	25.1372592849562	0.731226400112712	84.2057381553651	1e-07	4.30877192982456e-06
FAM129A	8	5.79073069513269	5.84470016557523	3.01641481298575	0.520904005347918	16.3786597702137	0.00019	0.00530272727272727
FAM184A	3	7.72734543108194	7.42436989960497	5.28575394910317	0.684032310480403	13.3841548942692	0.00474	0.0743861980830671
FAM198B	12	9.97156634685857	8.97815784396439	7.09735906253057	0.711759699093465	34.542519087606	1e-07	4.30877192982456e-06
FAM20B	4	5.69732984199963	4.66671106257931	3.54635924642225	0.622459879412135	11.3946596839993	0.00502	0.0779411987381703
FCAR	8	11.1325472475319	6.91983695642723	12.2716741402767	1.10232401151474	31.4875986024377	1e-07	4.30877192982456e-06
FIP1L1	3	9.08785631972878	9.31543911574118	1.30194588129136	0.143262155065654	15.7406288776562	0.00037	0.00956547368421053
FKBP9	5	11.0502797757624	7.52974975606738	10.6862182336696	0.967054088269211	24.7091767489958	3e-05	0.00100931506849315
FN1	5	77.6524123319574	9.85811617262958	97.9979540853809	1.26200785194474	173.6360725911	1e-07	4.30877192982456e-06
FOXJ2	14	5.68530355483574	2.85866584199072	10.2342599626396	1.80012551026139	21.2724580420033	2e-05	0.000733134328358209
FOXRED1	16	7.51281137780618	4.64326438386559	5.65343926200804	0.752506482288247	30.0512455112247	1e-07	4.30877192982456e-06
FRMD8	10	4.11379052047184	3.74838618136593	2.75848458681293	0.670545710357788	13.0089478615006	0.00468	0.0739169131832797
GABRB2	6	5.61992001939163	4.93178130033674	3.79269523616953	0.674866407899538	13.7659364427616	0.00147	0.0295927868852459
GALNT2	11	5.81080315370145	2.40787252830738	5.64522924238676	0.971505847481821	19.2722537914416	6e-05	0.00193894736842105
GLCE	6	6.98692418340985	7.68642394473931	4.17356385187219	0.597339221424806	17.1143991208662	0.00035	0.00919358288770053
GNB4	24	5.25759719109831	3.50840269210691	5.92878148439967	1.12765989270493	25.7568607825619	0.00076	0.0172033179723502
GNG12	15	7.05528927458772	2.53851798522783	12.9814202945048	1.83995578200632	27.325017863154	1e-07	4.30877192982456e-06
GOLGA4	2	7.2178370403236	7.2178370403236	5.82828269626003	0.807483275626673	10.2075630334245	0.00623	0.0930144680851064
GPD1L	12	6.29428829663329	7.09996160405712	4.17280571668214	0.662951158261069	21.8040542545101	1e-05	0.00038984126984127
GSN	6	9.27572630889691	5.45108600605524	11.1815310793995	1.20546151395979	22.720796450507	1e-05	0.00038984126984127
GSTP1	2	18.9251267465547	18.9251267465547	3.73966446391496	0.197603139677559	26.7641709146075	0.00175	0.0342470119521912
HACD4	7	6.10711111767321	2.01922574346728	8.05268758128551	1.31857557953744	16.157897246401	0.00116	0.0241437288135593
HCST	4	11.9874349828168	5.99276245402824	15.1588446395635	1.26456115601817	23.9748699656335	0.00304	0.0514913103448276
HEBP1	6	8.19726156744113	3.88279261764621	11.6169140924812	1.41717011186061	20.0791081283578	0.00292	0.0499727777777778
HNRNPLL	9	11.3967115550821	10.0325274751718	6.23183557508733	0.546809976278498	34.1901346652463	1e-07	4.30877192982456e-06
HSD17B11	16	6.57550804080752	6.40104605505354	2.53166544834633	0.385014425141729	26.3020321632301	0.00111	0.0233005128205128
IDNK	5	9.18357499353403	6.67251984214384	6.96723688971372	0.758662818632091	20.5350979620093	1e-04	0.00308930817610063
IFITM10	2	26.4366846236475	26.4366846236475	26.8874733348466	1.01705163554419	37.3871179389425	2e-05	0.000733134328358209
IFT27	4	10.9720775055313	9.99326873345635	8.16473030780885	0.744137133892171	21.9441550110627	0.00011	0.00329463414634146
IGSF6	4	7.01448333609483	2.75563189733138	9.47706812057871	1.35107144268374	14.0289666721897	0.00323	0.0541493515358362
IL7R	11	4.95372895578764	2.63907450908654	7.06272968518781	1.42574003305856	16.4296602594666	0.00293	0.0499727777777778
IQGAP2	5	16.3984648775706	18.0293009036111	7.18563332468604	0.438189390185808	36.6680821928906	1e-07	4.30877192982456e-06
ITGB2	32	35.6417503626887	2.91678107626723	93.9547718540757	2.63608747881337	201.620186998522	1e-07	4.30877192982456e-06
KANK2	17	6.08744846399486	5.35809486280231	4.08952918428389	0.671796929119324	25.0991930075548	2e-05	0.000733134328358209
KDSR	5	32.104165479753	2.99547478553409	66.5099274567331	2.07169152235646	71.7870963736299	1e-07	4.30877192982456e-06
KIF13B	8	4.6035162876576	3.68108968845024	3.58835041493394	0.779480334316313	13.0207103372216	0.00407	0.0659242105263158
KIF20B	11	5.82845479575241	4.70327005251952	4.43905247431686	0.761617380570902	19.3307976650583	1e-07	4.30877192982456e-06
KMO	36	6.57992839054482	6.65276266494385	5.53434968202613	0.841095731372828	39.4795703432689	1e-07	4.30877192982456e-06
KY	27	4.46778824458418	4.28155988767708	2.12015029485687	0.474541356660513	23.2153087112363	3e-05	0.00100931506849315
LAMB1	7	9.69868213520605	5.98368877541614	7.24314625030456	0.746817572669184	25.6603009748201	1e-07	4.30877192982456e-06
LGMN	55	8.01511414537267	2.3803428662894	13.0095297375891	1.62312469936561	59.4416773988119	1e-07	4.30877192982456e-06
LPXN	10	4.64508434234539	4.52039462521713	1.62136235069402	0.349049065893897	14.6890464453967	0.00145	0.0293102880658436
LRRC8C	8	5.87235050962366	2.81967061231369	6.17303271608151	1.05120304143376	16.6095154674367	0.00043	0.0107763265306122
MAATS1	8	6.14294281348727	6.44753991838476	2.16651808767417	0.352684072350052	17.3748660794321	0.00011	0.00329463414634146
MAN1C1	63	3.19648053140419	1.92870913052087	3.17493815285852	0.993260594477576	25.3712776702652	0.00088	0.0195590950226244
MANBAL	3	8.84361678397083	2.26860201633557	11.6794921345552	1.32066918093109	15.3175935925063	0.00047	0.0116012060301508
MCUR1	17	5.27525078988828	5.68647994342543	2.3152867055987	0.43889604453246	21.7504162083324	1e-04	0.00308930817610063
METTL22	5	5.36039905890925	2.6823674146269	4.19916664898832	0.783368290838178	11.986216682247	0.00658	0.0967693413173653
MFSD1	7	9.64649789833531	7.29923091753097	10.2334218853973	1.0608432192955	25.5222344617025	1e-07	4.30877192982456e-06
MMS22L	4	9.80905556488831	3.3453616420109	13.9647064114134	1.42365453218557	19.6181111297766	1e-04	0.00308930817610063
MSH3	9	6.69452837542465	5.89836243622835	5.35084291866247	0.799286016667762	20.0835851262739	0.00012	0.00357236363636364
MSR1	93	7.8345721722407	2.18641395806165	17.8540568843968	2.27888090017946	75.5538778908832	1e-07	4.30877192982456e-06
MTIF2	5	9.44614901964898	2.7736313477266	13.4605324153492	1.42497565805387	21.1222313335281	0.00046	0.0114117171717172
MYBPH	5	6.35032494115497	7.72017656016235	5.11084620832657	0.804816486665804	14.1997582476349	0.00637	0.0948164848484848
NAGA	48	4.88196880264409	2.96006128735155	4.51111958122945	0.924036953858903	33.8232720285831	1e-07	4.30877192982456e-06
NAGLU	35	3.99852618888316	3.50215674710211	2.96334132056891	0.741108393589541	23.655599948246	0.00106	0.022736768558952
NAIP	18	4.04095190402594	2.64488461802941	4.86840509481269	1.20476689909681	17.1443069627126	0.00115	0.0240374468085106
NARS	7	47.9182167027468	2.10416025565654	122.935602312915	2.56552957877225	126.779684665169	1e-07	4.30877192982456e-06
NDRG1	95	2.78273024539408	1.64500960838496	4.41344818952651	1.58601366295981	27.1226994189359	0.00509	0.0783764263322884
NEK4	4	9.70103765441798	8.66436100561744	2.31189165810163	0.238313852647378	19.402075308836	0.00049	0.0119745273631841
NIFK	5	10.6879109272558	0.990207383775444	17.3670723972206	1.62492675279805	23.8988953708068	2e-05	0.000733134328358209
NIPSNAP3A	8	11.4814495010735	0.779208674187715	30.3214822448238	2.6409106482582	32.4744432002399	1e-07	4.30877192982456e-06
NQO1	7	5.30566566156684	2.22936088681275	8.30192444337196	1.56472815532072	14.0374718801608	0.00131	0.0268113333333333
NSUN6	11	6.32239273175085	2.51747195985716	8.41802308772444	1.3314615913449	20.9690044684877	9e-05	0.00285212903225806
NUDT9	29	13.3744279165504	10.8622704878885	10.1888930929426	0.761818984446749	72.0234985317643	1e-07	4.30877192982456e-06
OSBPL8	22	9.86535707450436	10.5339376713684	5.35646527558122	0.542957060259305	46.2726262985408	1e-07	4.30877192982456e-06
PARP4	8	4.88259555832546	2.91491336480598	6.58955670096738	1.34960117467262	13.810065716333	0.00248	0.0449511439114391
PBXIP1	15	4.37975723049494	3.82830826485372	3.91567331224041	0.894038894433862	16.9627268141384	0.00152	0.0304744489795918
PCP4L1	12	4.91494264806692	4.90993597537601	0.940559647967759	0.191367369940255	17.0258607654781	0.00021	0.00582779661016949
PDE4D	14	4.89008722856759	3.61907254312769	3.87495785125893	0.792410783313162	18.2970310007388	0.00055	0.0130512077294686
PEX26	15	11.4982528032594	8.09805132603634	10.5485369099197	0.917403460370045	44.5325416175064	1e-07	4.30877192982456e-06
PFKFB3	19	10.0222752520337	1.78219573284885	23.9414748322508	2.38882631240771	43.6860850079637	1e-07	4.30877192982456e-06
PGLYRP1	2	9.30539179190635	9.30539179190635	9.24144611140613	0.993128104444153	13.1598112753092	0.00391	0.0638070431893688
PIGF	4	10.1541457554446	1.41915812995779	17.9651276086671	1.76924066694968	20.3082915108892	0.00011	0.00329463414634146
PIGT	4	9.13946080333001	5.06939674534213	11.1494394269338	1.21992310781304	18.27892160666	1e-04	0.00308930817610063
PLAUR	37	11.4958337193796	3.99922745338614	17.2033796932835	1.49648821592488	69.9264266027813	1e-07	4.30877192982456e-06
PLD3	7	9.19295709038563	1.55344573403387	15.2945521440015	1.66372495744565	24.3222782744483	0.00037	0.00956547368421053
PLIN2	33	5.23132876294621	1.81776120317886	7.89219164820967	1.50863996621862	30.0516958033808	1e-07	4.30877192982456e-06
PMM2	5	9.77553385478142	2.70980415347574	14.7155827531928	1.50534824714407	21.8587582156418	1e-05	0.00038984126984127
PNKD	12	8.22245465480774	6.07235636661298	7.03348885200581	0.85540013867918	28.4834184501164	3e-05	0.00100931506849315
POLR3C	3	6.41743408159549	3.42256854700796	7.23109496814135	1.12678913039081	11.1153218835475	0.00546	0.0835499065420561
PPP1R16B	11	5.02134027958665	4.19835374207161	3.20781228959676	0.638835870701203	16.6539016520872	0.00014	0.0040691124260355
PPP3CA	4	5.86603411940255	3.25480831017098	7.26287810592357	1.23812408146431	11.7320682388051	0.00352	0.0582162962962963
PRIM2	4	9.29738716097533	1.44783697346175	16.1311182023331	1.73501629253879	18.5947743219507	2e-05	0.000733134328358209
PRR13	5	7.60125026325356	5.25719022651858	7.38120952494456	0.971052033456558	16.9969123026231	0.00048	0.0117888
PRUNE1	7	6.67156279729322	7.38211024953005	4.51175335227169	0.676266339590207	17.6512960177883	0.00027	0.00728703296703297
PSD3	11	4.3126431522035	4.15502610344665	3.46308847809864	0.803008353781649	14.3034191905546	0.00336	0.0561371428571429
PTGES3L-AARSD1	2	9.17967873860502	9.17967873860502	7.54714816696992	0.822158202032767	12.9820261703632	0.00208	0.0396006201550388
PTPRC	31	33.6426986130599	4.24067056937852	120.101985788752	3.56992722760146	187.314618407226	1e-07	4.30877192982456e-06
RAB38	4	10.0476642255035	9.05618736700255	4.61929175529007	0.459737870575448	20.0953284510069	0.00015	0.00433411764705882
RARRES1	6	7.58588000581804	2.4808798954033	13.1400509651281	1.73217226677066	18.5815352642353	0.0025	0.0451470588235294
RASAL2	16	6.19213427577125	3.59102099897491	5.45961441624517	0.881701554439428	24.768537103085	1e-07	4.30877192982456e-06
RASGEF1A	4	9.470655806042	8.36121051122112	4.24336360717375	0.448053830070206	18.941311612084	3e-05	0.00100931506849315
RBBP9	8	5.23594444863565	3.74187205653469	3.52048598164154	0.672368856502839	14.8094873021853	0.00066	0.0152920754716981
RBFA	22	3.39907803786541	2.75142523712891	3.00422842164497	0.883836260355941	15.9430891976736	0.00593	0.0893501840490798
REEP5	6	38.828122796597	5.34077689414231	62.2300331381622	1.60270516975949	95.1090885217901	1e-07	4.30877192982456e-06
RGS18	2	13.501459319273	13.501459319273	13.4342712634742	0.995023644910521	19.0939468811445	0.00011	0.00329463414634146
RHOQ	5	42.9473043890292	2.73992452634752	56.9875429361793	1.32691780652796	96.0330920642443	1e-07	4.30877192982456e-06
RIOK2	4	6.24578285558928	6.0998861275198	6.96383453894855	1.11496584174659	12.4915657111786	0.00195	0.0377102362204724
RNASE4	3	27.8841080488276	34.6140117349816	14.6285726555715	0.524620426443459	48.2966918643098	1e-07	4.30877192982456e-06
RPS6KC1	2	8.96593659086071	8.96593659086071	7.09605921502922	0.791446509030911	12.6797491261724	0.0017	0.0335357429718875
RSC1A1	7	5.67719339919627	2.83123981546344	6.00246489616896	1.0572944189322	15.0204418790908	0.00054	0.0129389268292683
RUBCNL	11	4.46592399972604	4.6935303811372	3.79280862816212	0.84927746831222	14.8117942493345	0.00205	0.0391813229571984
RUNDC1	3	7.55553775288071	5.75659937978812	3.81475978846336	0.504895867538866	13.0865752664942	0.00256	0.0457385507246377
S100A4	4	9.32684965536579	9.39417726274738	6.33227741197762	0.678929933038496	18.6536993107316	0.00011	0.00329463414634146
SCAMP1	7	7.75997919027519	8.55918487405643	2.60044019359794	0.335109171021594	20.5309751165045	0.00016	0.00459602339181287
SCCPDH	4	13.7892698580752	5.12104150316469	17.3582444870074	1.25882259653089	27.5785397161505	1e-07	4.30877192982456e-06
SEMA4D	12	18.5647161376356	17.0722823540812	16.5475769071714	0.891345538735443	64.3100631569574	1e-07	4.30877192982456e-06
SERINC5	9	6.71910829485399	4.93532742878773	4.57426162358826	0.680784030090954	20.157324884562	3e-05	0.00100931506849315
SESN3	7	12.8795349036476	8.22766369276632	7.84638674431522	0.609213516094674	34.0760463572277	1e-07	4.30877192982456e-06
SH2D1B	2	45.1439998966594	45.1439998966594	57.3397932158552	1.27015313988822	63.8432569136253	1e-07	4.30877192982456e-06
SLC1A5	22	6.42554927915844	5.34639242830996	5.69570419028559	0.886415144112249	30.1384976044868	1e-07	4.30877192982456e-06
SLC23A2	9	9.70714583205385	7.24628865084228	6.83902000195659	0.704534589289217	29.1214374961615	1e-07	4.30877192982456e-06
SLC25A24	17	14.9062486170683	1.78977849974341	31.8032199254997	2.13354954304758	61.4600375298898	1e-07	4.30877192982456e-06
SLC25A3	9	5.76505720446817	4.01549481853817	5.89468167334746	1.02248450696705	17.2951716134045	0.00026	0.00705591160220994
SLC27A4	2	10.7648162514958	10.7648162514958	2.4797193340828	0.230354079080379	15.2237491393196	0.00043	0.0107763265306122
SLC35F6	25	4.81748542664884	3.63194271133202	5.48358964460665	1.13826802968061	24.0874271332442	0.00042	0.0106342268041237
SLC36A4	13	5.7070844689713	2.19315229999806	8.86494953240863	1.5533236945425	20.5771856862802	3e-05	0.00100931506849315
SLC38A10	23	6.48203418096524	4.75828432639514	5.50243502773588	0.848874731931221	31.0867438602637	1e-07	4.30877192982456e-06
SLC38A9	14	4.12471028157665	3.87994007155639	3.68072844144395	0.892360478718766	15.4332526933637	0.00172	0.03379456
SLC43A3	16	5.32104057774987	5.63936317411956	2.93387467327693	0.551372354788091	21.2841623109995	0.00161	0.0318883870967742
SLC46A3	38	5.40117720395035	4.15189037875115	3.92913285730627	0.727458609288464	33.2950923885484	1e-07	4.30877192982456e-06
SMIM20	6	6.00430800640419	2.27511905868988	10.1724064661829	1.6941846513092	14.707490874198	9e-04	0.0199135135135135
SMIM3	4	7.64196127932716	8.91792093581468	3.90227482523284	0.510637869337179	15.2839225586543	0.001	0.0217345132743363
SMPDL3A	6	6.22492363432179	5.04876154703202	6.05267548765168	0.972329275539959	15.2478865918798	0.00135	0.027401652892562
SNORD75	2	13.7813684720184	13.7813684720184	19.1038136289462	1.38620585232407	19.4897982011893	6e-05	0.00193894736842105
SNORD77	8	5.45545575475857	4.04294801954968	4.58850899843844	0.841086282193028	15.4303590346118	0.00109	0.0231778354978355
SNX24	5	6.22310594644716	4.15282830104005	4.26107872862301	0.684718975587376	13.915287927439	0.00419	0.06704
SOD2	10	13.5254298881519	13.4179215012699	6.55372245311486	0.484548181263785	42.7711647794765	1e-07	4.30877192982456e-06
SPOCK2	10	8.11441903942294	7.6406016257838	4.53178011495527	0.558484851834513	25.6600460536121	1e-07	4.30877192982456e-06
SPTLC2	23	9.55027917652427	2.01606673411842	24.1703068297784	2.5308481964791	45.8015299312122	1e-07	4.30877192982456e-06
SRPRB	11	4.8038331428325	2.6823674146269	7.42802153917291	1.54626968054788	15.9325120902492	0.00312	0.0526647422680412
SSH1	2	8.58881929904222	8.58881929904222	1.94299302783646	0.226223530870319	12.1464247374773	0.00229	0.0426078787878788
ST14	16	11.4547741816271	7.46916355137982	12.0529943227596	1.05222452504494	45.8190967265085	1e-07	4.30877192982456e-06
STAMBP	8	5.45312277592026	2.39599182478247	9.30859709580751	1.70702136708019	15.4237603739841	0.00257	0.0457385507246377
STARD4	4	22.1265611429945	19.6411432629456	20.9368035149853	0.94622943798992	44.253122285989	1e-07	4.30877192982456e-06
STEAP3	16	6.97385022555502	3.8159764021366	8.25763889791316	1.18408606879078	27.8954009022201	1e-07	4.30877192982456e-06
STIL	10	5.49868356686231	4.49979253528834	5.38366435337867	0.979082409073912	17.3883642038236	0.00013	0.0038237125748503
SUPT4H1	5	6.45381142700561	5.88001771516017	4.70415577341418	0.728895758207299	14.4311610647495	0.00076	0.0172033179723502
SVOP	4	13.7542755958368	5.532074693343	17.0173394603102	1.23723996525569	27.5085511916735	1e-07	4.30877192982456e-06
SYNE1	22	3.47147726973639	2.4591925883143	3.72942063922423	1.074303631983	16.2826716958404	0.00472	0.0743097435897436
SYNE3	9	4.39529143279003	3.81985928999704	2.47818747151514	0.563827793767488	13.1858742983701	0.00435	0.069374025974026
SYTL2	10	15.4710448259096	19.9491275121374	9.20215292166392	0.594798413760198	48.9237394324374	1e-07	4.30877192982456e-06
TARS	8	5.23073172834149	3.06462393188681	5.16983129711674	0.988357187027051	14.7947435027116	0.00556	0.084815900621118
TBC1D13	5	10.099198347469	7.52974975606738	7.34267112300423	0.727054848352828	22.5824940231943	1e-05	0.00038984126984127
TCN2	19	4.24155458743695	4.0487580582112	3.70264283426372	0.872944755970032	18.488507810149	0.001	0.0217345132743363
TEAD2	2	8.53034345119712	8.53034345119712	8.67545492790401	1.01701121151066	12.0637274003835	0.00289	0.0498094035087719
TF	10	22.7032290590146	13.4180243976968	17.8727765128742	0.78723499932172	71.7939140670073	1e-07	4.30877192982456e-06
TIPIN	2	26.8759298221564	26.8759298221564	28.5719363999177	1.06310503818786	38.0083044558811	1e-07	4.30877192982456e-06
TLR6	15	4.35062301263646	2.3331065642714	5.32433158318457	1.22380899648624	16.8498904735677	0.00187	0.0363060869565217
TMEM106C	7	5.636441386307	4.71421333022306	1.87519628179826	0.332691525250987	14.9126221875605	0.0011	0.0231896995708155
TMEM144	16	22.1594733258803	9.66328623487015	20.1683364406576	0.910145116901436	88.6378933035213	1e-07	4.30877192982456e-06
TMEM150B	5	9.29420141953574	7.17779046577681	5.5573357710785	0.597935801068114	20.782466170657	1e-07	4.30877192982456e-06
TMEM183A	10	7.48960725560933	5.11625681399896	7.13751088603505	0.952988673830583	23.6842177078484	1e-07	4.30877192982456e-06
TMEM248	7	5.74357649279272	2.62448745988678	8.89872183597582	1.54933460834766	15.1960750360061	0.00278	0.0484232624113475
TMEM254	6	4.72709542633065	3.40308691622631	5.00690701836986	1.05919313379641	11.5789717599542	0.00685	0.0995479289940828
TMEM87B	29	6.382611435116	1.92870913052087	14.3354010083573	2.24600873076597	34.3714144780009	1e-07	4.30877192982456e-06
TMOD3	5	5.40108301778175	4.2764792577777	4.43694051329256	0.821490893342134	12.0771887798797	0.00654	0.0964699099099099
TMPPE	19	3.94425605862288	3.36169452709829	3.05863292719325	0.775465102096125	17.1926135669852	0.00065	0.0151317535545024
TMTC1	9	5.40290430411213	1.79468021068131	5.8141513306819	1.07611591903576	16.2087129123364	0.00069	0.0159121126760563
TMX1	7	9.46428653203021	11.6305413737922	6.92207294145481	0.731388775902788	25.0401485004099	3e-05	0.00100931506849315
TP53INP1	9	11.0718598646574	14.3196071076297	7.59021463484375	0.685541067862731	33.2155795939722	1e-07	4.30877192982456e-06
TRAF3IP2	3	6.84002720586045	8.91597493486779	4.93112959153407	0.720922511435209	11.8472746457037	0.00283	0.0489470422535211
TRAK1	29	4.11089038318269	1.83056614575414	5.52507232397465	1.34400867183841	22.1378222175031	1e-07	4.30877192982456e-06
TSEN34	2	7.36358009845907	7.36358009845907	6.03439450569694	0.81949193531007	10.4136748428614	0.00534	0.081969
TTC21B	7	5.56437465005046	2.18566123045522	5.70982015418669	1.0261386972092	14.7219515256256	0.00257	0.0457385507246377
TVP23B	10	6.011223113438	2.6490273800055	9.07438112857325	1.50957316960796	19.0091565619128	0.00019	0.00530272727272727
TYW5	13	5.02483302697759	3.57133700700438	5.16825765164042	1.02854316230864	18.1172931294126	0.00044	0.0109709644670051
U6	67	3.88581575833782	1.92870913052087	5.27676865790936	1.35795647196781	31.8067727884961	1e-07	4.30877192982456e-06
UBAC2	3	6.49138263478354	6.20475675824829	5.1860552094093	0.798913806377743	11.2434045348154	0.00408	0.0659242105263158
UBE2O	14	5.37306275420814	3.93440227610612	4.51126282305531	0.839607320707751	20.1041599438828	0.00052	0.0125207843137255
UGDH	3	11.0902135572661	1.06529374692885	17.9845965602786	1.62166368279675	19.208813347974	3e-05	0.00100931506849315
USP24	16	4.40308921354991	2.43056187952294	7.36873937944729	1.67353851399853	17.6123568541997	0.00042	0.0106342268041237
USP3	5	6.50276671730997	2.87496836389162	8.99630063655176	1.38345738477811	14.5406284217282	0.00055	0.0130512077294686
VASH1	15	3.88151738742279	1.83091073828532	3.75677062837525	0.967861342202985	15.033052199503	0.00301	0.0511595847750865
VCAN	31	4.6115848628135	4.36242368144913	2.40520693613107	0.521557557256719	25.6762178553394	1e-05	0.00038984126984127
VLDLR	3	6.76983836736002	7.59324698781772	3.08468555199716	0.455651285098565	11.7257040112967	0.00242	0.0441897397769517
WDR7	9	5.76459317216387	6.54150139107231	3.80179446903976	0.659507853459269	17.2937795164916	0.00017	0.00482682080924856
WFS1	12	4.99967700504778	2.52602949321867	7.52629204846718	1.50535565414895	17.3193891883531	0.00199	0.038183125
XPC	2	9.8549166178272	9.8549166178272	6.31061868836339	0.640352316827085	13.9369567369872	0.00253	0.0455214652014652
YTHDC2	6	8.09877426235272	3.75915147802437	8.51494699583679	1.05138712600235	19.8378644847494	3e-05	0.00100931506849315
YWHAH	9	4.69593519191464	4.97287285369189	0.863935399599094	0.183975153891945	14.0878055757439	0.00648	0.0958727710843373
ZDHHC6	2	12.6310153683422	12.6310153683422	4.36713760651596	0.345747153270161	17.8629532404525	0.00268	0.0470148571428571
ZNF691	20	5.20010928493851	5.41121276731521	3.65504766748171	0.702879010267749	23.2555957031007	1e-05	0.00038984126984127
