# Supplementary material for: Elimination of Reference Mapping Bias Reveals Robust Immune Related Allele-Specific Expression in Crossbred Sheep
Source: Front Genet. 2019 Sep 19;10:863. doi: 10.3389/fgene.2019.00863 (PMC6761296; doi:10.3389/fgene.2019.00863)
Supplement: Supplementary file 2 [file Supplementary_file2.zip › f2_BMDM_7_static_FDR.csv]

feat	n.vars	mean.s	median.s	sd.s	cv.s	liptak.s	p.nom	fdr
5S_rRNA	35	3.56009774172388	2.78965975123715	3.74475379955763	1.05186825509581	21.0618222756712	0.00075	0.0160714285714286
ABCG1	16	3.8269182768872	4.11814862276541	3.43100799481573	0.896545927185698	15.3076731075488	0.00696	0.087125
ACADL	4	7.51706356410463	7.3254057993734	4.85134248164371	0.645377339205933	15.0341271282093	0.00194	0.0328401253918495
ACADS	3	6.15737796163925	1.40403782613278	9.22076105245869	1.49751421951104	10.6648914709641	0.00467	0.064469387755102
ACBD7	2	20.987880995943	20.987880995943	14.6823666978369	0.699564034152616	29.6813459499351	1e-07	3.91304347826087e-06
ACTR6	2	24.606060991909	24.606060991909	3.70988748608605	0.150771287094913	34.7982251713373	1e-07	3.91304347826087e-06
ADCYAP1R1	8	5.40355520313782	5.50312619091531	1.03155291794798	0.190902633390136	15.2835621066184	0.00024	0.00611320754716981
ADGRF5	12	37.9687618689029	7.69588033249881	71.3354731683397	1.87879376774634	131.527649314847	1e-07	3.91304347826087e-06
ADORA3	6	11.915658912021	6.09606438856141	13.0843278465072	1.09807841455643	29.1872842834983	5e-05	0.0015
ADSS	14	5.14989767941192	1.92870913052087	9.29876155226691	1.80562064163744	19.2691526933016	0.00247	0.0395786350148368
AHCYL2	3	7.9618724800257	5.59401367639913	4.64036179740245	0.582822923758692	13.7903676587889	0.00393	0.0564414893617021
AHNAK2	5	5.42387753475849	5.59277312475587	1.48612692406323	0.273997138493542	12.128158869354	0.00342	0.051876404494382
AIFM2	2	9.68533523944968	9.68533523944968	9.97646179249874	1.03005849006271	13.6971324517598	0.00112	0.0216774193548387
ALDH7A1	8	6.95308010372087	3.11257526398751	8.30178950812253	1.19397294210373	19.6662803658972	3e-05	0.000964285714285714
ALG12	4	5.89150414302497	4.76655953929641	4.44861146361103	0.755089253205023	11.7830082860499	0.00295	0.0455142857142857
ANTXR2	13	5.48034189310867	5.87945789482009	4.85184508035586	0.885317955519688	19.7596537026767	0.00074	0.0159203187250996
AP2B1	22	3.97752128310975	3.69905419168034	2.31160138081492	0.581166313460337	18.6562285113311	0.00354	0.0531
AP2S1	7	17.7670846928578	7.13506035410695	20.0040271986336	1.1259037452934	47.0072876199241	1e-07	3.91304347826087e-06
APC	5	5.60254136037733	2.89684862435052	6.3157112131318	1.12729399158	12.5276633285578	0.00246	0.0395786350148368
APMAP	9	5.07175503972797	3.80872220108089	3.75082564943936	0.739551815901689	15.2152651191839	9e-04	0.0183396226415094
ARAP2	25	3.6518417298081	2.08832837589279	4.94053188417019	1.35288773438432	18.2592086490405	0.00501	0.0684911392405063
ARHGAP25	23	4.91987988171185	2.76586319120096	8.8492686122915	1.798675745151	23.5949150276257	0.00027	0.00671889400921659
ARHGEF1	7	4.91841780660694	4.19835374207161	3.43008540672177	0.697396102078622	13.0129103601937	0.00797	0.096714606741573
ARSB	3	9.53785993659054	10.1858171377596	1.88006550936233	0.197116074450805	16.5200580056505	0.00366	0.0538528610354223
ARV1	4	5.3462123361636	5.12547981928721	1.3883696523965	0.259692201711685	10.6924246723272	0.00662	0.0841129411764706
ASNSD1	11	5.64277119169945	5.65823111705075	2.02410595452163	0.3587077848379	18.7149548206937	0.00072	0.015552
ASPA	3	6.51595229170295	4.37780023744809	4.7069955852212	0.722380302141687	11.2859604289244	0.00359	0.0537008310249307
ATG16L2	10	7.53449481678042	2.78851930963541	9.92173342039181	1.31684122979216	23.8261646397591	3e-05	0.000964285714285714
ATIC	2	14.914005022181	14.914005022181	3.73325183741972	0.250318531599487	21.0915881716688	4e-05	0.00122727272727273
ATP1B1	2	19.7532797282064	19.7532797282064	13.8738276101691	0.702355649343547	27.935356092979	1e-05	0.000357615894039735
B3GNT3	2	11.021774316934	11.021774316934	8.7981916100585	0.798255467501348	15.5871427204235	0.00026	0.00653023255813953
BEND5	2	10.5522568627944	10.5522568627944	2.01259059354696	0.190726080658919	14.9231447690085	0.00157	0.027980198019802
BMP1	6	5.85761696509902	4.48298685657056	4.71504844115875	0.80494311411143	14.3481726731628	0.0069	0.0866511627906977
BTG2	8	6.19453102693614	6.18705685827281	2.5031856141705	0.404096065268817	17.5207795816681	0.00095	0.0191417910447761
C12orf10	7	4.75468118247451	2.67960207799539	4.35865557051578	0.91670827196186	12.5797039722261	0.00519	0.0705527638190955
C1QB	8	25.9764622201877	22.0047045261561	8.0601492127748	0.31028664120824	73.4725303485236	1e-07	3.91304347826087e-06
C1QC	2	32.575215122425	32.575215122425	6.05574920729829	0.185900513152083	46.0683110233545	1e-07	3.91304347826087e-06
C3AR1	8	5.9703535539103	6.93983579147713	4.13408316895876	0.69243523547297	16.8867099362047	0.00097	0.0194721189591078
C7orf57	9	4.57698010993059	4.79562598035931	1.86536316991982	0.407553261127915	13.7309403297918	0.00387	0.0560268096514745
CACYBP	2	322.552554820587	322.552554820587	454.676352425695	1.40961944225988	456.158197605365	1e-07	3.91304347826087e-06
CAPG	48	4.12203944467971	1.74323924536684	13.6688269809327	3.31603497840734	28.5583269959531	0.00149	0.02682
CARHSP1	8	9.2525612606992	5.73389828415758	9.935370289401	1.07379675848266	26.1701952431374	1e-07	3.91304347826087e-06
CARS	4	6.16757701908564	5.99569833173723	6.31857108429988	1.02448190995378	12.3351540381713	0.00272	0.0424508670520231
CASP3	3	6.19956097408084	7.0200670314666	1.4718240887955	0.237407793059688	10.7379545917292	0.00548	0.0728402948402948
CAVIN1	17	4.65600926585497	5.15907755146845	2.40637923165835	0.516832998874301	19.1972179969746	0.00024	0.00611320754716981
CCBE1	5	11.0724502295652	5.63531875720272	10.4382630315022	0.942723861032166	24.7587513907909	1e-07	3.91304347826087e-06
CCDC80	11	13.0484691911105	12.8927144366775	10.3679993230359	0.794575913172959	43.2768763954258	1e-07	3.91304347826087e-06
CCDC93	6	8.89078160235348	5.56525773446341	11.1218684314837	1.25094383473997	21.7778783402903	2e-05	0.000666666666666667
CCL8	6	11.2228099887647	10.1946392707791	8.50270652071383	0.757627236781699	27.4901579526837	0.00462	0.064298969072165
CCSER2	9	5.36398416536533	3.75421679110308	4.46380467825716	0.832180808265518	16.091952496096	0.00054	0.0120995850622407
CD164	2	23.5590235601046	23.5590235601046	32.7099163802128	1.38842411260221	33.3174906349672	0.00202	0.033981308411215
CD1E	17	8.98707667614384	8.54732080781576	5.25608762700602	0.584849536330127	37.0546664012659	1e-07	3.91304347826087e-06
CD276	3	9.23174536054616	1.61297590997328	14.4575916067955	1.56607348254894	15.9898520070042	3e-04	0.00713656387665198
CD300E	18	7.55468402001413	6.37220624885212	5.94561078156799	0.787009855847931	32.0518098016418	1e-07	3.91304347826087e-06
CD82	6	15.1297400340209	7.87874665065162	12.5166800903138	0.827289831958027	37.0601430243103	1e-07	3.91304347826087e-06
CD86	21	9.27827688315413	2.32315355349858	15.0646252619803	1.62364471891672	42.5184061358127	1e-07	3.91304347826087e-06
CDA	20	10.8244439182232	3.22760166482703	34.4650781721327	3.18400450244931	48.4083848395625	1e-07	3.91304347826087e-06
CDADC1	4	9.25379076041789	10.3900427498119	4.62380099990963	0.499665609437319	18.5075815208358	0.00023	0.00594258373205742
CDCA2	5	6.28924237448656	3.06806889284847	5.94558642413627	0.94535813220613	14.0631734763241	0.00103	0.0204485294117647
CDCP1	7	7.69264002225156	7.52801709964263	3.05066050971455	0.396568733346456	20.35281242442	2e-05	0.000666666666666667
CDHR3	8	14.4144845059082	11.8769092101825	11.3272535979434	0.785824397209665	40.7703189657445	1e-07	3.91304347826087e-06
CDK8	4	8.68387259828389	1.9905081227768	14.7996363992263	1.70426687307124	17.3677451965678	1e-04	0.00278350515463918
CENPQ	5	6.04225087435685	1.78493868961357	9.49987292953027	1.57224073066007	13.5108836921695	0.00143	0.0258260869565217
CEP83	6	6.54969769610152	3.71287726814154	7.69989517424261	1.17561077342939	16.0434173249313	0.00071	0.0154596774193548
CGGBP1	17	6.14761819431644	2.04939980855998	8.3678526941614	1.36115360936006	25.3472791611356	1e-07	3.91304347826087e-06
CHD1L	8	4.24521621298582	2.43045914468099	5.52531894287954	1.30154005489237	12.0072846872214	0.00528	0.0714586466165413
CLEC4D	10	14.616538213919	3.15637870223781	19.9390019760062	1.3641398314834	46.2215522628736	1e-07	3.91304347826087e-06
CLEC4E	40	5.76047393674123	3.57487020282486	4.62898613258204	0.80357730690484	36.432436084278	1e-07	3.91304347826087e-06
CLEC5A	22	3.98728701460024	1.8755182004665	7.47489466834264	1.87468186788958	18.7020338522203	0.00424	0.0597806788511749
CLEC7A	3	8.55522638024041	1.42579946951914	12.7825673359403	1.4941237984612	14.81808676083	0.00378	0.0551675675675676
CMPK1	8	5.41506849484702	1.50916689407916	10.0468715152891	1.85535446594069	15.3161266131838	0.00601	0.0782024096385542
CMSS1	5	10.8327152144142	6.8053091925816	6.29545126388822	0.581151737055855	24.2226876003265	2e-05	0.000666666666666667
CNIH2	2	29.3460071471588	29.3460071471588	35.2006311770269	1.19950325782003	41.5015213090097	1e-07	3.91304347826087e-06
CNOT11	20	3.67743451385198	2.22889011607755	4.10100145523452	1.11518000926653	16.4459871115538	0.00533	0.0717755610972569
CNPY1	16	10.5790581578506	3.99167564938792	15.4660786344189	1.46195232161963	42.3162326314025	1e-07	3.91304347826087e-06
CNTN5	2	28.8235893331899	28.8235893331899	29.5073053932735	1.02372071195506	40.7627109512697	1e-07	3.91304347826087e-06
COMMD2	10	6.38108752529586	3.96830348198148	6.04126726040851	0.946745713243983	20.1787705288222	4e-05	0.00122727272727273
COMMD9	14	7.35930530945418	4.20880349973535	6.71247288932367	0.912106864312376	27.5359990726439	1e-07	3.91304347826087e-06
CORT	2	11.5887227605197	11.5887227605197	12.8415226573118	1.10810508825529	16.3889288985088	0.00184	0.0320516129032258
COX18	8	5.21288718868562	4.21940747238354	6.13272848398411	1.17645524677668	14.7442715227203	0.00231	0.0379148936170213
CPT1A	8	9.0970757199595	8.51212085275336	5.23141645302536	0.575065725961512	25.7304157222034	2e-05	0.000666666666666667
CREG1	30	7.31259400910436	2.07746441241122	11.8883943284917	1.62574242651655	40.052726926636	1e-07	3.91304347826087e-06
CROT	2	8.24284247584309	8.24284247584309	3.53000414092919	0.42825083110279	11.6571396218423	0.00248	0.0396213017751479
CRYBG1	4	6.95182173344899	4.09886970767191	8.13754770037744	1.17056334474506	13.903643466898	0.00493	0.0675685279187817
CSGALNACT2	2	8.72669723850997	8.72669723850997	11.4594007364283	1.3131429248925	12.3414135894246	0.00545	0.0726666666666667
CSNK1G1	4	5.45578223545528	5.5083069189821	4.02335635587316	0.737448120587865	10.9115644709106	0.00468	0.064469387755102
CTSC	50	4.72497089117565	1.93815819381092	12.5118355693692	2.64802384131853	33.4105895805935	1e-07	3.91304347826087e-06
CYB5A	10	12.6743949697453	5.48120520854514	16.3726076686001	1.29178613319868	40.0799560689761	1e-07	3.91304347826087e-06
CYP1B1	25	4.56888921272682	4.24645268316057	2.19774224708522	0.481023317650889	22.8444460636341	0.00054	0.0120995850622407
DAO	11	5.27518228550431	5.95209800349885	1.83503012455677	0.347860988538587	17.4958003417473	0.00037	0.00868695652173913
DDHD2	8	5.88954533600951	3.61281434840077	8.16746701411147	1.38677377422913	16.6581497807917	0.00013	0.00354545454545455
DDX24	15	6.16725698132293	2.8498084394821	11.5086646503996	1.86609130854328	23.8856835804451	1e-07	3.91304347826087e-06
DDX54	8	6.55928755048415	6.23179106541651	5.33698877179585	0.813653728506219	18.5524668267994	2e-05	0.000666666666666667
DFFA	22	6.75979800941157	5.25719022651858	3.83708209211209	0.56763265511333	31.7062631165671	1e-07	3.91304347826087e-06
DHX57	4	7.09669400025132	7.35114266038025	1.94910804605982	0.274650146390812	14.1933880005026	0.00116	0.0222127659574468
DMP1	7	5.51787432054676	5.24749152153902	4.92722700983534	0.892957454918456	14.5989232178762	0.00072	0.015552
DPH3	13	6.20242548005457	6.08011107259668	3.91461504543173	0.631142616387756	22.3631631005811	1e-07	3.91304347826087e-06
ECE1	12	5.275113206945	4.46104470941405	3.85965546686534	0.731672537716134	18.2735281802127	6e-05	0.00175135135135135
ECHS1	3	15.2475248361973	8.4635890815779	11.8916998324334	0.779910179533061	26.4094877059621	2e-05	0.000666666666666667
EDNRB	9	49.7197312227646	75.2114554913907	39.4828645780477	0.7941085683096	149.159193668294	1e-07	3.91304347826087e-06
EFHD2	26	16.5970584187016	3.81754938202291	36.6333609148298	2.20722009832484	84.6287247451991	1e-07	3.91304347826087e-06
EHD4	9	5.5897168674574	3.29563156738918	4.13997692603732	0.740641614629843	16.7691506023722	0.00587	0.0769368932038835
EIF2S2	2	11.5872905777997	11.5872905777997	16.3869034862824	1.4142135623731	16.3869034862824	0.00396	0.0567214854111406
ENDOG	6	12.324641591456	10.7926272879926	4.79202804800308	0.388816827852026	30.1890831617505	1e-07	3.91304347826087e-06
ENOSF1	10	7.30401266310652	4.64643755120105	7.27692373214427	0.996291226177758	23.0973160741287	4e-05	0.00122727272727273
ENPP1	105	12.502009253565	5.831588590828	13.8785698452243	1.11010714867827	128.107473296852	1e-07	3.91304347826087e-06
ENSOARG00000000154	25	3.51750974068687	2.95668446634163	2.6393078394544	0.750334194935026	17.5875487034344	0.00177	0.0310324675324675
ENSOARG00000000710	2	19.5713308704851	19.5713308704851	25.4675630295681	1.30126884053526	27.6780415507313	1e-05	0.000357615894039735
ENSOARG00000000912	6	6.40277642695122	7.58970985325236	3.33159578088607	0.520336110263412	15.6835351831509	0.00766	0.0937959183673469
ENSOARG00000001206	2	7.08869232914529	7.08869232914529	1.33094219482673	0.187755672418527	10.0249248313674	0.00651	0.0832924528301887
ENSOARG00000001628	11	4.99246404850126	3.43343630546829	3.80488992346106	0.762126654593193	16.5581300282174	0.00464	0.0643846153846154
ENSOARG00000001774	2	10.0312725763075	10.0312725763075	12.3649562167107	1.23264083621005	14.1863617252754	0.00326	0.049728813559322
ENSOARG00000002099	11	11.1342026693578	3.6535575113224	15.3829293348128	1.38159235929375	36.9279725940334	1e-07	3.91304347826087e-06
ENSOARG00000002108	39	15.2330528761163	5.34467717420292	22.0365311992662	1.44662605575387	95.1303847208434	1e-07	3.91304347826087e-06
ENSOARG00000002217	14	40.8928914600087	5.42724384512261	65.7821849755641	1.60864596820931	153.007189397887	1e-07	3.91304347826087e-06
ENSOARG00000002277	11	4.66849820420023	3.26360482801612	5.9159628997827	1.26720899120409	15.4836568777802	0.00221	0.0366073619631902
ENSOARG00000002305	4	19.2066343137314	4.34090603582881	32.8043427629591	1.70796935200179	38.4132686274628	1e-07	3.91304347826087e-06
ENSOARG00000002513	7	31.4066851879071	6.20174306180548	69.1481528049977	2.20170172023193	83.0942785120981	1e-07	3.91304347826087e-06
ENSOARG00000003884	3	6.97591192154834	4.87280721417794	4.04006791192362	0.579145487695163	12.0826338772472	0.00423	0.0597806788511749
ENSOARG00000004004	2	33.8365056339175	33.8365056339175	38.5311534490366	1.13874505440695	47.8520451707998	1e-07	3.91304347826087e-06
ENSOARG00000004057	7	10.2034865374204	5.8594387969338	10.0340185418421	0.983391167817314	26.99588788381	1e-07	3.91304347826087e-06
ENSOARG00000004367	10	18.8939723570843	17.4041111645927	21.3344272202194	1.12916578986208	59.7479866966467	1e-05	0.000357615894039735
ENSOARG00000004700	5	8.33142514544526	2.72792408305986	8.85571203596733	1.06292883646788	18.6296329746667	0.00083	0.0173720930232558
ENSOARG00000004721	6	9.59873539559088	6.12142107528517	11.532257805473	1.20143511933564	23.5120038951897	0.00106	0.0208905109489051
ENSOARG00000004807	2	10.7078926709855	10.7078926709855	8.37245293645333	0.781895485293726	15.1432470397431	0.00366	0.0538528610354223
ENSOARG00000005918	2	11.502369831973	11.502369831973	12.4095703752278	1.0788707506807	16.2668074158074	0.00118	0.0225159010600707
ENSOARG00000007389	7	12.3606593534475	6.80742175250501	18.1329474466393	1.46698868791185	32.7032306900065	1e-07	3.91304347826087e-06
ENSOARG00000007603	12	30.0490892980847	20.7255319842936	29.0750586010141	0.967585350510684	104.093098770914	1e-07	3.91304347826087e-06
ENSOARG00000008949	22	7.60236113063049	4.39118456390907	8.81047455984789	1.15891292303253	35.6582344589783	1e-07	3.91304347826087e-06
ENSOARG00000008981	13	5.33349282211112	2.83144279218331	5.59010958430508	1.04811420409719	19.2301818474408	0.00023	0.00594258373205742
ENSOARG00000009204	2	26.7575808442985	26.7575808442985	33.4826175636974	1.25133201534667	37.8409337263015	1e-07	3.91304347826087e-06
ENSOARG00000009373	8	6.89062822722769	6.63704558492245	3.79864971054115	0.551277704336324	19.4896397844326	0.00612	0.0792517985611511
ENSOARG00000009963	5	70.1313936542596	27.8392704655683	75.7215372167296	1.07970957471669	156.818563567722	1e-07	3.91304347826087e-06
ENSOARG00000010257	3	7.59637109610639	5.49392799785578	8.83719745133612	1.16334462067891	13.157300691604	0.00483	0.0663664122137405
ENSOARG00000010314	4	5.72512900030289	4.2806393190869	4.58769075614453	0.801325307412604	11.4502580006058	0.00688	0.0866013986013986
ENSOARG00000010372	8	5.56228316769614	5.64549889301562	2.04870296138743	0.368320507896039	15.7325125870309	0.0013	0.0240612244897959
ENSOARG00000011377	27	72.3613348955488	2.12664862755447	364.215801670002	5.03329301754501	376.000525627792	1e-07	3.91304347826087e-06
ENSOARG00000011405	13	282.828620949958	3.21828620383221	677.052030629291	2.39385967500469	1019.75309500384	1e-07	3.91304347826087e-06
ENSOARG00000012547	18	8.2233086914307	4.88087304161236	8.84339372756641	1.0754057836576	34.8885440370055	1e-07	3.91304347826087e-06
ENSOARG00000013007	3	77.2092967446164	41.1581492850007	94.0776149512275	1.21847522148021	133.730424778338	1e-07	3.91304347826087e-06
ENSOARG00000013232	32	3.13669144897435	2.37001635866644	3.45964001133205	1.10295834563623	17.743806352477	0.00706	0.0878433179723502
ENSOARG00000013884	5	8.32828852912277	4.11267454309592	9.77464641180735	1.1736680804978	18.6226192873503	0.00042	0.00973390557939914
ENSOARG00000014335	6	5.0874676455964	3.75823172587552	5.88726306403548	1.15720894444044	12.4616998146297	0.0037	0.0542934782608696
ENSOARG00000014441	10	7.07770528600636	6.57310840100358	3.88032505323315	0.548246203597246	22.3816693111936	1e-07	3.91304347826087e-06
ENSOARG00000014493	2	23.5444557483447	23.5444557483447	28.8996693566557	1.22745115306764	33.2968886380022	1e-07	3.91304347826087e-06
ENSOARG00000014496	12	14.0630890830058	9.83351729028025	14.1287480248385	1.0046688847269	48.7159696062666	0.00115	0.0220996441281139
ENSOARG00000014528	13	4.55894601116584	2.66946974407909	5.25206793900881	1.1520355639539	16.4375136053305	0.00273	0.0424841498559078
ENSOARG00000014562	12	11.5753189762256	2.36872040524765	31.3938324639745	2.71213540883443	40.0980811612778	1e-07	3.91304347826087e-06
ENSOARG00000014635	24	8.59345226326604	4.81489036601254	9.31961574276751	1.08450195070095	42.0991463479341	1e-07	3.91304347826087e-06
ENSOARG00000014907	2	7.45545918944866	7.45545918944866	8.51961058032522	1.14273452028047	10.5436114994374	0.0068	0.0857943925233645
ENSOARG00000014965	8	18.4409128691073	14.9666857394983	18.9907492396208	1.02981611455009	52.158778164064	1e-07	3.91304347826087e-06
ENSOARG00000015607	10	15.5133094143656	12.5667220364239	9.89370503011554	0.637755927239727	49.0573917963282	1e-07	3.91304347826087e-06
ENSOARG00000015730	3	7.32959808525467	7.04318510112504	4.61138622815368	0.629145851452706	12.6952362827207	0.00243	0.0394054054054054
ENSOARG00000015781	3	13.5923353273312	8.41273020800332	15.3559441101661	1.12975024087941	23.542615380451	3e-05	0.000964285714285714
ENSOARG00000016510	16	11.3959208934643	2.88724377394386	17.4190554442607	1.52853425423923	45.5836835738572	1e-07	3.91304347826087e-06
ENSOARG00000016787	2	9.95768900638775	9.95768900638775	2.19966062026227	0.220900714899934	14.082298842727	0.00365	0.0538528610354223
ENSOARG00000016858	3	16.8773589451112	17.3287582160818	0.898470784977245	0.0532352714603787	29.2324431905097	0.00107	0.0210109090909091
ENSOARG00000017281	6	22.9995639960273	4.28942606317121	46.2141582604318	2.00934931933554	56.3371960967543	1e-07	3.91304347826087e-06
ENSOARG00000017481	5	6.4524245131315	4.58671583761284	4.84145508240437	0.750331146463069	14.428059831048	0.00092	0.0186766917293233
ENSOARG00000018199	20	5.18647615558401	3.71503778513606	4.31494303118884	0.831960449011833	23.1946264951353	1e-05	0.000357615894039735
ENSOARG00000019055	18	37.9268375221518	2.25976026116653	148.296134325185	3.91005799622946	160.909944005243	1e-07	3.91304347826087e-06
ENSOARG00000019357	27	8.93987427210588	1.35165069132102	34.099221511533	3.81428423640465	46.4529493576957	1e-07	3.91304347826087e-06
ENSOARG00000020598	10	6.80365799819492	3.91445540856055	5.71577296758678	0.840102922443079	21.5150556951177	1e-04	0.00278350515463918
ENSOARG00000021075	22	4.31745844025551	3.83943152662605	2.20499255254882	0.510715408859459	20.2506751105571	0.00016	0.00427722772277228
ENSOARG00000021562	3	85.3076171228889	87.7630936218616	4.25301005301195	0.0498549859490897	147.757127129476	1e-07	3.91304347826087e-06
ENSOARG00000022370	5	5.63236597666604	3.97933604119276	5.70641654264221	1.01314732854416	12.5943531979822	0.00186	0.0320894568690096
ENSOARG00000022944	5	8.85904162013133	6.52090870909919	6.15196045449068	0.694427311472489	19.8094192781135	3e-05	0.000964285714285714
ENSOARG00000023732	6	4.9315384920383	4.25831593937704	3.40324784920786	0.690098608112299	12.0797529523882	0.00533	0.0717755610972569
ENSOARG00000024077	2	9.80347173480488	9.80347173480488	6.44670883552606	0.657594473663709	13.8642026857024	0.00268	0.0423157894736842
ENSOARG00000024873	3	7.75346584107049	7.16311874738328	3.27385722629653	0.422244360574177	13.4293967714839	0.00085	0.0175862068965517
ENSOARG00000025179	5	24.4665723867515	3.25945455858716	48.5677513395819	1.98506560591548	54.7089190331956	1e-07	3.91304347826087e-06
ENSOARG00000025266	4	7.02192623117445	6.58180482057213	2.86657326407116	0.408231754321879	14.0438524623489	0.00271	0.0424173913043478
ENSOARG00000025278	5	18.1601261343992	2.99430622578057	32.9489245657022	1.8143554908074	40.6072765164871	1e-07	3.91304347826087e-06
ENSOARG00000025710	2	12.3321165316818	12.3321165316818	14.3481901794172	1.16348155992169	17.4402464518698	0.00087	0.0177954545454545
ENSOARG00000025943	4	6.33066851944089	3.82452276673378	5.35970478077768	0.846625402091189	12.6613370388818	0.00365	0.0538528610354223
ENSOARG00000025947	8	4.7917008502419	4.18052736239438	2.62856097064695	0.548565332602983	13.5529766584936	0.00362	0.0538528610354223
ENSOARG00000026030	2	60.0407861858502	60.0407861858502	21.2203346529099	0.353431991833426	84.9104941195725	1e-07	3.91304347826087e-06
ENSOARG00000026714	5	8.30009066976241	4.09886970767191	7.86174636975803	0.947188010656162	18.5595669570005	5e-05	0.0015
ENSOARG00000026805	2	8.13198339109876	8.13198339109876	3.68678256208689	0.453368186428224	11.5003612006846	0.00271	0.0424173913043478
ENSOARG00000026937	5	13.3329617167526	3.2576634838163	24.4029938025612	1.83027554724764	29.8134087400612	1e-05	0.000357615894039735
EPM2AIP1	9	5.13751966317915	5.38817278373186	3.85967689893298	0.751272433387549	15.4125589895375	0.00122	0.023034965034965
EVI5	23	3.7489316851974	1.96770110303155	3.7846408386652	1.00952515448836	17.9792447546156	0.00381	0.0553064516129032
F13A1	2	54.6425543628144	54.6425543628144	9.21258355047275	0.168597234479619	77.2762414626013	1e-07	3.91304347826087e-06
F2RL2	2	8.58753516854434	8.58753516854434	0.17074678391872	0.0198830957390609	12.1446087027113	0.00372	0.0544390243902439
FABP7	13	41.6891898297403	13.4623180330076	50.0800487353077	1.20127181506371	150.31251156368	1e-07	3.91304347826087e-06
FAM129A	8	5.93159180637097	5.16788280703962	3.80447154237031	0.641391327414678	16.7770751580619	0.00025	0.00633802816901408
FAM162A	6	6.36553176962231	2.03618700264835	11.8245094207914	1.85758391423329	15.5923047770503	0.00172	0.0303529411764706
FAM198B	7	8.72090427645001	9.27480801030445	4.91925686219836	0.564076465726422	23.0733439230864	2e-05	0.000666666666666667
FAM234B	5	7.40389692743005	6.42125278895543	6.32115699757517	0.853760804550975	16.5556168281354	0.00143	0.0258260869565217
FBXO2	2	21.903901635542	21.903901635542	21.8903706192955	0.999382255432315	30.9767947618697	1e-07	3.91304347826087e-06
FBXO44	2	20.62097562303	20.62097562303	28.6042964034986	1.38714563881025	29.162463395454	4e-05	0.00122727272727273
FCAR	13	5.41409534844016	5.25719022651858	3.37446363637484	0.623273773216249	19.5207983890521	0.00192	0.0327066246056782
FGFR1OP	2	17.2951852904634	17.2951852904634	0	0	24.459085601529	0.00013	0.00354545454545455
FKBP9	5	11.9443159253774	13.158070753604	8.3201578731297	0.696578851824604	26.7083023538771	1e-05	0.000357615894039735
FN1	6	88.8449731743936	10.2303059516183	136.949289036685	1.54144105337134	217.624850488524	1e-07	3.91304347826087e-06
FOXRED1	16	8.18247773162055	4.86498137150042	8.31840443593227	1.01661192474578	32.7299109264822	1e-07	3.91304347826087e-06
GABPB2	14	3.76786052497114	2.98003133475506	3.11428342239139	0.826538934164831	14.0980431655922	0.00347	0.052340782122905
GABRB2	6	4.79548849742505	4.02880792115356	3.69409874937178	0.770327934548344	11.7464998860774	0.00706	0.0878433179723502
GALC	19	3.77226501402703	3.72819902356209	2.86623415442784	0.759817813374684	16.4429219843978	0.00191	0.0326392405063291
GALNT2	13	7.85940205291129	4.33456289380943	10.9851491487678	1.39770800307877	28.3374770962586	1e-07	3.91304347826087e-06
GCHFR	2	10.7982419664381	10.7982419664381	13.405357552312	1.24143889292137	15.2710202387231	0.00131	0.0240612244897959
GCNT4	8	21.6654507026453	21.3088156492429	9.12154104140115	0.421017830027762	61.2791484372132	1e-07	3.91304347826087e-06
GLCE	6	19.2081092271232	18.6880857050438	7.58160654866669	0.394708633682744	47.0500665300971	1e-07	3.91304347826087e-06
GNB4	23	6.61682334589634	4.33794126145458	6.81891083068627	1.03054146593097	31.7331699864412	1e-05	0.000357615894039735
GPAT3	8	4.35108814080427	2.37230779895268	4.13615443672879	0.95060230978549	12.3067357196123	0.00535	0.071865671641791
GPD1L	12	5.06013514023549	2.87978905812423	6.02401625152024	1.19048525080298	17.5288223121051	0.00014	0.00379899497487437
GPR65	8	5.83105603001862	4.13522812484318	3.64296366291738	0.624751956448916	16.4927170412195	0.00028	0.00687272727272727
GSN	6	7.29707087955067	7.37916456032317	2.96070001817374	0.405738147133916	17.8741002718212	0.00077	0.0163058823529412
GSTP1	3	21.7654818920992	24.2643674668723	20.6298614242305	0.947824703652396	37.6989204883361	3e-05	0.000964285714285714
HACD4	9	11.3614680666218	9.10559238970361	10.0006188390312	0.880222413194246	34.0844041998655	1e-07	3.91304347826087e-06
HAUS5	7	4.54561903959071	4.20292549459989	2.26517740571648	0.498320995663648	12.0265775335973	0.00668	0.0846760563380282
HCST	4	13.7295017877617	11.437290896068	12.6434873309625	0.920899208610235	27.4590035755233	0.00138	0.0252610169491525
HIST1H1C	6	7.08262396756633	5.73914952955588	7.3185775950743	1.03331443665349	17.348814760544	0.00589	0.0770121065375303
HIST1H2BN	3	8.95716153505306	5.28186720469023	7.22068358938786	0.806135242859063	15.5142588703135	0.00102	0.0203247232472325
HK2	3	6.4612216429268	6.69591641745835	6.14891756566302	0.951664856195476	11.1911641645129	0.00762	0.0935181818181818
HMGXB3	10	5.86373756641279	2.01501935226399	8.52768975042242	1.45430958562481	18.5427663113573	0.00169	0.0299213114754098
HPCAL4	19	5.02308339199794	5.89799596502654	2.03394074234028	0.404918768734851	21.8951128906965	6e-05	0.00175135135135135
HSD17B11	22	5.12977832257278	5.43422600585261	2.72118351528667	0.530468052257255	24.060793088596	0.00256	0.0407787610619469
HSPA13	5	8.5878428611678	0.975264312992169	16.5950865975822	1.93239290306781	19.2030004176575	0.00021	0.00550485436893204
IFIT3	10	5.22551297924694	5.29156823928131	3.25528901744567	0.622960660584714	16.5245229571925	0.00024	0.00611320754716981
IFITM10	2	18.1349933966444	18.1349933966444	22.1880621910778	1.22349436284787	25.646753615081	0.00085	0.0175862068965517
IFT27	5	8.45282927578955	9.35996836957574	5.4586425465658	0.645776978153381	18.9011008628657	0.00038	0.00888311688311688
IGSF6	5	7.19274717729041	1.54210501327889	12.1981525877382	1.69589619752676	16.0834716333911	0.00128	0.023916955017301
IL1A	21	5.47914261923616	2.45072642234627	7.50336683242397	1.36944178201918	25.1085857961083	9e-05	0.00258510638297872
IL1RN	19	15.1949548636936	11.9705293347922	14.634971222872	0.963146738779756	66.2332727025021	1e-07	3.91304347826087e-06
IMPAD1	14	5.15015839708275	3.27460563729772	5.37168636616646	1.0430138166642	19.2701282095005	0.00016	0.00427722772277228
IQGAP2	5	19.8564882430178	7.48798711737652	27.1241339935939	1.36600861449565	44.4004575058132	1e-07	3.91304347826087e-06
ITFG1	2	11.7051380039835	11.7051380039835	12.7876568569134	1.09248236565528	16.5535649146822	0.00188	0.0323312101910828
ITGA2	14	13.1625435593243	11.9102387638383	8.98608235797139	0.682701053749272	49.2497283374795	1e-07	3.91304347826087e-06
ITGB2	38	38.2409321522575	1.48294861261355	111.070913133741	2.90450328698864	235.732937645963	1e-07	3.91304347826087e-06
ITPR2	11	3.99229395716393	5.39263534980289	2.13409473435471	0.53455350664377	13.240941108716	0.00621	0.0800334128878282
KANK2	8	4.772391027094	4.95755877802283	1.70508269017301	0.357280591739622	13.498360230928	0.00724	0.0896697247706422
KCNAB1	6	5.81911236540672	4.29093631687917	3.41450653918125	0.586774464002396	14.2538560511665	0.00085	0.0175862068965517
KDSR	6	13.5096196243517	4.035518531657	19.7577046866179	1.46249156053245	33.0916746987518	1e-07	3.91304347826087e-06
KIF13B	10	5.9578897406897	4.67429609128775	3.89032570811948	0.652970410236079	18.8405016287294	1e-04	0.00278350515463918
KIF20B	11	5.44935975983904	4.3827758473164	3.52320120402368	0.646534888371502	18.0734816710473	0.00011	0.00303061224489796
KLHL11	5	6.16617606422683	1.50817561720252	9.82498114845674	1.59336694997351	13.7879888408433	0.00083	0.0173720930232558
KMO	40	6.71949825246863	4.20359987981768	6.76132622392827	1.00622486529322	42.497838422644	1e-07	3.91304347826087e-06
LAMB1	8	8.97652065379983	7.25511444721729	4.7760949121537	0.532065272988811	25.3894345030518	1e-07	3.91304347826087e-06
LGALS8	22	4.1029706849362	2.85669703384883	3.61992210992679	0.882268577549703	19.2446383627183	0.00285	0.0440974212034384
LGMN	67	4.99494317518127	1.66266187498724	9.80713216036443	1.96341215833922	40.8853719643154	7e-05	0.00203225806451613
LIAS	4	7.16056484633679	7.12679329411863	2.58776225647062	0.361390799748775	14.3211296926736	0.00139	0.0253581081081081
LIPT1	6	4.49778165869226	2.80032711395664	4.52476256121192	1.00599871326958	11.017270038245	0.00786	0.0958103837471783
LMAN1	8	5.4333962494198	3.66718815905053	6.24883867918066	1.15007969092038	15.3679653313532	0.00082	0.017296875
LPXN	10	5.20984252884242	3.43343630546829	4.33847808111619	0.83274649033973	16.4749686419535	0.00154	0.0275364238410596
LRRC32	20	4.35102210004933	3.3680447732252	4.5411740074658	1.04370281351003	19.4583623746284	0.00028	0.00687272727272727
LRSAM1	10	5.43404022660685	2.06943883887014	5.37840757466591	0.989762193575869	17.1839440130551	0.00247	0.0395786350148368
LYRM9	17	4.26742756214246	3.25124218596974	4.92820419667469	1.1548419100055	17.5950545883854	0.00077	0.0163058823529412
MANBA	4	6.77285348109684	6.36090730581621	3.6976756430422	0.545955357422463	13.5457069621937	0.00162	0.0287763157894737
MANBAL	3	9.84880776124125	1.71501172025554	14.529721701983	1.47527721671682	17.0586354364485	0.00027	0.00671889400921659
MB21D2	7	9.04659198302295	8.03211965311839	5.28958748628111	0.584704991250592	23.9350325997494	1e-07	3.91304347826087e-06
MBLAC1	3	7.02708135729048	1.42049606959635	10.3411084306422	1.47160789876347	12.1712619397472	0.00265	0.0419648093841642
MCAT	8	4.21946456707279	4.38090362430275	2.31254594500883	0.548066207986465	11.9344480334141	0.0052	0.0705527638190955
MCUR1	17	4.54588995844517	4.80533561931629	2.37633224378408	0.522743019630166	18.7431844611041	0.00191	0.0326392405063291
MDFIC	18	6.44875540580184	8.03442910039857	5.30067871055141	0.821969260267255	27.3597520659353	5e-05	0.0015
METTL1	7	5.78289460282744	2.69626191289408	8.3967689752502	1.45200103960822	15.300100977179	0.00209	0.0350496894409938
METTL22	4	7.77463298515662	5.35815075230078	5.83329050421487	0.750297861693514	15.5492659703132	5e-04	0.0113445378151261
MIPEP	3	8.36809887900554	2.82048305963092	11.692808578269	1.39730764984203	14.4939724211978	0.00101	0.0202
MMP25	8	7.73876170042771	6.34027781970017	5.71494687458848	0.738483377033385	21.8885235054367	1e-05	0.000357615894039735
MOCOS	6	6.78555392634815	4.158629273458	6.859875002826	1.01095283852793	16.6211447416919	0.00029	0.00699107142857143
MPDU1	4	17.1126220624393	4.36408641782545	27.9279270430558	1.6320074703429	34.2252441248786	0.00458	0.0639069767441861
MREG	5	6.81135341071209	5.25719022651858	6.36900430715038	0.935057091169865	15.2306492451273	0.00465	0.0643846153846154
MRPL21	9	15.5201223223562	2.66076034226546	20.9054413829068	1.34698947267917	46.5603669670687	1e-07	3.91304347826087e-06
MRPL46	2	35.8055046084106	35.8055046084106	9.66002961637798	0.269791746325755	50.6366302248267	1e-07	3.91304347826087e-06
MSH3	8	6.15247341770019	4.5116182350528	5.610815952789	0.91196102313049	17.4018226989031	0.00019	0.00502941176470588
MSR1	108	6.69470744271463	2.22340027056287	15.1256588060319	2.25934574967754	69.5734405955474	1e-07	3.91304347826087e-06
MTBP	14	5.06650299804648	3.71118923542037	3.75361408611979	0.740868817716498	18.9571183677529	1e-04	0.00278350515463918
MTIF2	5	11.8545581970098	1.8624374809763	23.1071400214058	1.94921983910244	26.5075979717412	1e-07	3.91304347826087e-06
MVK	3	6.81864631882787	7.24889010635574	2.3118037699301	0.339041455126756	11.8102418630524	0.0026	0.0412941176470588
MYH15	10	11.3733179045041	6.34887089148545	9.92934236144818	0.873038320463715	35.9655891314064	1e-07	3.91304347826087e-06
NAGA	49	5.02839852392427	2.72341198360104	5.8972077598115	1.17278050491694	35.1987896674699	1e-07	3.91304347826087e-06
NAIP	18	3.49207832100456	1.91414135985348	6.53588971180657	1.87163319691134	14.8156335673012	0.00709	0.0880137931034483
NAPEPLD	9	6.92922382097703	3.86853474408905	13.2254248336946	1.90864448535446	20.7876714629311	5e-05	0.0015
NAV3	68	3.26213581528522	2.14304273633446	4.65034758096904	1.42555302546851	26.9002610630627	0.00086	0.0177251908396947
NDRG1	81	3.89956889694729	1.78214493080104	9.42260896834908	2.41632067988987	35.0961200725256	1e-07	3.91304347826087e-06
NIFK	5	14.0857715246425	5.6422591618183	19.6109420952836	1.39225189482699	31.4967426446315	1e-07	3.91304347826087e-06
NMNAT1	3	14.1548043721371	2.41172043961231	21.3612167793277	1.50911423554365	24.5168403437396	8e-05	0.00231016042780749
NMRK1	13	4.57681151414937	1.07210355608816	8.98029534225974	1.96212916229931	16.5019285923995	0.0013	0.0240612244897959
NOD2	18	3.63195211139924	2.85296348449609	3.66882275543237	1.01015174289259	15.4090678014912	0.00218	0.0364458204334365
NOS2	14	7.40813842803455	7.44628100175485	7.01008305197079	0.946267826940517	27.7187158714994	1e-07	3.91304347826087e-06
NOV	3	6.52868921503481	3.8000933676358	5.24449840456423	0.80330036119452	11.3080214272673	0.00418	0.05955672823219
NPHP3	8	4.92190999131935	3.14876845544979	4.47655759647167	0.909516347183688	13.9212637250069	0.00347	0.052340782122905
NQO1	10	4.65835101467977	3.78487357718602	6.00318755639841	1.2886936895654	14.7309993469445	0.00316	0.0484772727272727
NR1D2	9	4.30613525420639	2.82921636758468	4.76575608750413	1.10673627421451	12.9184057626192	0.00391	0.0564414893617021
NRP1	4	9.70734531098692	6.08527785378702	11.1581444154352	1.14945374435236	19.4146906219738	0.00036	0.00848908296943231
NT5DC4	19	4.46615738685936	2.64984668746494	5.65396139356764	1.26595659396221	19.4675287152676	0.0014	0.0254545454545455
NUDT9	27	11.2108553854415	9.1135984445929	8.87897754908001	0.791998223490628	58.2533133716755	1e-07	3.91304347826087e-06
NUF2	2	8.16076190207654	8.16076190207654	0.0427155510862141	0.00523426018290583	11.5410601612143	0.00421	0.0597806788511749
NUP160	2	7.61524814133901	7.61524814133901	7.4940935189256	0.984090522046718	10.7695872023181	0.00586	0.0769368932038835
OCIAD2	9	9.39978826185525	8.53988625758525	5.62195043377266	0.598093305631871	28.1993647855658	1e-07	3.91304347826087e-06
OSBPL8	20	14.3957394430711	13.8598630263934	7.62659458657543	0.529781371546443	64.3797039621639	1e-07	3.91304347826087e-06
OXER1	2	7.4512475245648	7.4512475245648	5.54898489743201	0.744705484435789	10.5376553058385	0.00697	0.087125
PCP4L1	12	4.63027494535821	5.06896799284056	1.38085094245552	0.298222234910652	16.0397429167473	0.00052	0.0117489539748954
PDE12	12	4.24401517761715	2.97234294294136	4.92092625646983	1.15949779878797	14.7016998314527	0.00237	0.0385481927710843
PECAM1	49	6.0796714232128	5.85818477133546	4.58677076108657	0.754443857537072	42.5576999624896	1e-07	3.91304347826087e-06
PEX26	16	18.9267627449357	11.6502799382725	22.1667380914907	1.17118486611884	75.7070509797429	1e-07	3.91304347826087e-06
PFKFB3	28	17.8806920411684	1.94106590660408	59.337655596727	3.31853238454688	94.615728821327	1e-07	3.91304347826087e-06
PFKP	9	4.72554275296589	5.37894254122448	3.00035827740012	0.63492352820573	14.1766282588977	0.00749	0.092132118451025
PHOSPHO1	11	5.03099571848366	2.09967151460726	5.86587276345564	1.16594668166873	16.6859251200948	0.00108	0.0211304347826087
PIGF	4	8.99526922375676	2.4724778658606	14.2053551056076	1.57920288456635	17.9905384475135	3e-04	0.00713656387665198
PITPNM2	2	9.3166065123519	9.3166065123519	12.4100933345004	1.33204008541599	13.1756712850616	0.00452	0.0632331606217617
PLA2G6	11	5.24844988197742	3.1160196007862	4.34292408192556	0.827467953316782	17.4071389895042	0.00112	0.0216774193548387
PLA2R1	87	3.67918547956138	2.40692615306148	3.66569346092718	0.996332878918674	34.3171575744894	4e-05	0.00122727272727273
PLAUR	47	16.4083699608599	5.25719022651858	24.7728236766432	1.50976749888841	112.490117007251	1e-07	3.91304347826087e-06
PLBD1	4	10.2026207424528	10.6542400594236	5.08931514973161	0.498824299971782	20.4052414849057	0.00019	0.00502941176470588
PLCL1	9	4.2678952456136	4.68940019300684	2.45365332648961	0.57490945425884	12.8036857368408	0.00815	0.098677130044843
PLD3	7	12.3523196896676	1.96770110303155	18.492817039525	1.49711289086809	32.6811660136269	1e-05	0.000357615894039735
PLEKHB2	11	10.6673968124626	7.77988702718685	4.72011230508178	0.442480240311986	35.3797527167717	4e-05	0.00122727272727273
PLIN2	51	6.34633930035292	2.30150738568303	11.1212375112571	1.75238621588332	45.3219278967191	1e-07	3.91304347826087e-06
PMM2	6	10.1581597082456	7.25532333719593	11.9374583472082	1.17515954563289	24.882308010901	1e-07	3.91304347826087e-06
PMS1	3	10.8990776971208	14.41053189276	7.35485765029044	0.674814682001338	18.877756327054	0.00048	0.0109367088607595
PNKD	12	6.38811321601349	5.28056836863928	4.16281976938903	0.651650906711206	22.1290733092752	0.0041	0.0585714285714286
POFUT2	16	4.34830933583478	2.63684012393289	5.15284286179538	1.18502214626967	17.3932373433391	0.00056	0.0124444444444444
POLE2	4	8.55060325746319	8.8120376980295	4.82078061846962	0.563794211158367	17.1012065149264	0.00095	0.0191417910447761
PPID	4	10.5400737101549	6.70831933965414	12.1009085293458	1.14808575937065	21.0801474203099	1e-04	0.00278350515463918
PPIL3	4	6.72754186116819	6.85911462201032	2.55409983879646	0.379648301192876	13.4550837223364	0.00131	0.0240612244897959
PPP1R15B	18	5.32755865616444	2.78051150199937	4.47788170399176	0.840512886481403	22.6029171176578	0.00048	0.0109367088607595
PPP1R16B	15	5.53089479801189	3.22073833700975	4.85230209086123	0.877308693813053	21.4210634423253	2e-05	0.000666666666666667
PPP1R7	6	5.24754419648631	1.36549999929082	9.70462574761237	1.8493652238528	12.8538056840946	0.00231	0.0379148936170213
PPP3CA	4	6.74094631792438	1.35997029417955	11.3393957510575	1.68216674874057	13.4818926358488	0.00121	0.0229263157894737
PRADC1	2	16.6478277461903	16.6478277461903	20.2230397519983	1.21475546601725	23.5435837827134	2e-05	0.000666666666666667
PRMT3	3	8.18809128777691	6.54744200080661	4.75547526141476	0.580779463037214	14.1821901274417	0.00055	0.0122727272727273
PRUNE1	7	4.75603119920203	5.37998559520814	3.88143339520033	0.816107639464509	12.5832757807529	0.00447	0.062859375
PTPRC	87	8.22610341767373	1.82191844882069	35.4052020066784	4.30400643038483	76.7279847065523	1e-07	3.91304347826087e-06
PTRH2	6	6.11214976669102	4.5031835879752	5.55645629829917	0.909083793819947	14.9716481598642	0.00039	0.00907758620689655
PYGL	4	11.2608712517298	4.47054279146851	16.482454251589	1.4636926293831	22.5217425034596	0.00104	0.0205714285714286
QTRT2	14	4.05205748924957	4.45048800991355	3.1322376164237	0.772999303374588	15.1614108362833	0.00543	0.0726666666666667
RAB18	9	5.26545070066743	1.6244208892013	5.45117816438844	1.03527285208415	15.7963521020023	0.00558	0.0736723716381418
RAB29	15	6.03381411468606	3.71423839325034	8.14259093072048	1.34949316898937	23.3688615802904	1e-07	3.91304347826087e-06
RAB38	4	16.1135332630206	14.9659197674868	5.99908060179845	0.372300755140148	32.2270665260411	1e-07	3.91304347826087e-06
RAB39A	5	4.86410027182917	4.4653007280109	1.28807373573006	0.264812331931158	10.8764588571852	0.00654	0.0832924528301887
RASGEF1A	5	10.8354869553309	12.4030123482984	5.74700190534077	0.530387044812352	24.2288854014322	3e-05	0.000964285714285714
RASSF2	21	6.06176642919156	4.31562211908432	4.02857484482123	0.664587606909577	27.7785035069125	3e-04	0.00713656387665198
RASSF8	4	12.1179057935757	14.4102760678309	6.07414703379997	0.501253858320979	24.2358115871514	1e-07	3.91304347826087e-06
RAVER2	93	2.78613140838644	1.96770110303155	2.6704230250596	0.958469875836239	26.8684782767123	0.00554	0.0733235294117647
RBM26	14	4.63946540692223	3.56411634546337	3.52207486386659	0.759155323932698	17.3592900104927	0.00114	0.0219857142857143
RBM47	5	9.15131675725997	3.41037967918179	14.949016134482	1.63353717623451	20.4629663528662	1e-07	3.91304347826087e-06
REEP5	5	42.2322845032317	11.8598772643062	50.3875323743655	1.19310458733318	94.4342589943369	1e-07	3.91304347826087e-06
REX1BD	3	14.8005959431054	2.77070257856102	22.754439432778	1.53740021822416	25.6353841557564	0.00178	0.0311067961165048
RFTN1	4	6.22101291075253	5.59883615741726	3.55720108536681	0.571804163791151	12.4420258215051	0.00233	0.038012084592145
RGS18	3	8.95541883627635	4.79963262471895	11.6054681804666	1.29591573466732	15.51124042749	0.00219	0.0365
RGS2	4	7.16517399076861	8.75789445194258	3.61596995683651	0.504659058034768	14.3303479815372	0.00131	0.0240612244897959
RHOQ	5	32.7053954477329	6.48897642830391	41.5646172141922	1.27087951835401	73.131487452143	1e-07	3.91304347826087e-06
RIOK2	4	11.500696188926	10.2238467562534	7.29098626246097	0.633960426628905	23.0013923778521	1e-05	0.000357615894039735
RNASE4	3	18.6118121474188	20.6390548651817	4.46718716495989	0.240018926130169	32.236604260257	1e-07	3.91304347826087e-06
RRAS2	2	14.0741347125422	14.0741347125422	14.489786720042	1.02953304171015	19.9038321891431	0.00076	0.0162213438735178
RRM1	3	8.43654221759869	11.3104981959949	6.38526494610946	0.756858056466517	14.6125197610807	0.00392	0.0564414893617021
RSC1A1	7	4.78527656479381	4.50037679683747	3.07237234446368	0.642046975313341	12.6606517451099	0.00366	0.0538528610354223
RUBCNL	7	5.03104937181658	4.37780023744809	2.15184916742772	0.427713784619598	13.3109054715144	0.00193	0.0327735849056604
RUNX3	18	4.76817291922232	3.46545460851608	3.8425846440056	0.805881982281868	20.2296444303129	1e-04	0.00278350515463918
S100A4	5	7.18247590990321	9.15285969415146	5.47867314561739	0.76278336528263	16.0605043812982	0.00062	0.013609756097561
SCCPDH	4	16.160023413069	6.28992508449048	20.4234058451403	1.26382278806746	32.320046826138	1e-07	3.91304347826087e-06
SEC22C	25	3.49311632581266	3.09998065507724	2.45169942197908	0.701865953865334	17.4655816290633	0.00322	0.049257790368272
SEMA4D	12	10.3576549019919	6.97345278278896	8.10028598537654	0.782057913883454	35.8799690750297	1e-07	3.91304347826087e-06
SEMA6A	3	7.95325384031844	7.69973159306062	5.38677932299124	0.677305091871122	13.7754397369238	0.00353	0.0530974930362117
SERINC5	10	8.85126779815666	6.90618715789355	6.35569352352154	0.71805459607099	27.9901664222786	1e-05	0.000357615894039735
SESN3	7	17.9466665180055	9.3988533169554	14.9938246557729	0.835465719537939	47.482416469252	1e-07	3.91304347826087e-06
SFXN3	3	7.27539215855126	8.46809204614177	3.93353215730657	0.540662561080399	12.601348863599	0.00226	0.0373211009174312
SFXN4	3	7.38072662653282	4.81132710250185	5.287866288424	0.716442507085245	12.7837935139313	0.00232	0.0379636363636364
SH2D1B	2	21.5962495355439	21.5962495355439	24.5558375479676	1.13704175845684	30.5417089895598	1e-07	3.91304347826087e-06
SH3TC1	13	4.0931165193097	3.25124218596974	3.50296184001663	0.855817767095327	14.7579414868198	0.00545	0.0726666666666667
SLC10A5	7	4.28262368322292	4.02598967253856	2.77877261042732	0.648848186524793	11.3307572246833	0.00743	0.0916027397260274
SLC13A3	19	4.10818819225184	2.44662019335071	3.58089391315609	0.871647973651683	17.9071771710728	0.00128	0.023916955017301
SLC1A5	33	10.4793314812385	5.57683928076151	12.0365711235827	1.14860104818061	60.1991761878128	1e-07	3.91304347826087e-06
SLC23A2	20	7.96868724958002	3.05797691530842	8.61765806886389	1.0814401166664	35.6370527629935	1e-07	3.91304347826087e-06
SLC25A24	15	9.91698051281089	3.22203735358924	18.4178557147517	1.85720398370847	38.40830037078	1e-07	3.91304347826087e-06
SLC25A29	15	4.51507860480698	2.56676733853946	8.02315965532343	1.77697009455861	17.4868242432348	0.00119	0.0226267605633803
SLC27A4	2	8.27006779880732	8.27006779880732	0.164592004259363	0.0199021348147956	11.6956420428183	0.00279	0.0432931034482759
SLC35C1	13	4.49356911776366	3.29350064346113	4.80157438357559	1.06854356920746	16.2017938639384	0.00126	0.0237073170731707
SLC36A4	15	10.5746742066559	4.75610903876232	16.5430381840936	1.56440168848711	40.9555370939474	1e-07	3.91304347826087e-06
SLC38A9	13	5.65962805317369	3.70186130030302	5.95470896486067	1.0521378629328	20.4060791457722	4e-05	0.00122727272727273
SLC43A3	20	4.75222386998484	5.00903181840886	3.69698425441451	0.777948252346602	21.2525912351665	0.00331	0.0503492957746479
SLC46A3	37	4.30514458701849	3.18832385644941	2.8365546810655	0.658875590292298	26.1871721814323	1e-07	3.91304347826087e-06
SLC7A11	91	3.19113286993993	1.71077433334494	5.13783525690057	1.61003488927031	30.4414674156586	0.0057	0.0750731707317073
SLC9A9	12	5.31678826945512	2.19497817496184	6.70112479289937	1.26037082036861	18.417894831565	0.00045	0.0103404255319149
SMPDL3A	28	4.0262776780083	2.82100802669023	3.06694780430432	0.761732808707189	21.3050588906011	0.00069	0.015085020242915
SNRPA1	2	9.15184056106897	9.15184056106897	0.596266794904521	0.0651526642018854	12.9426570421399	0.00424	0.0597806788511749
SOAT1	10	7.77988048762134	2.6129108466263	12.4176932883621	1.59612905469692	24.6021422647849	6e-05	0.00175135135135135
SOD2	18	9.16647673008858	8.55822300239316	7.05518388069407	0.769672371232419	38.890067132606	0.00087	0.0177954545454545
SPECC1	10	5.26064307800234	3.97972059122048	5.96050066422094	1.13303650824461	16.6356140836862	0.00045	0.0103404255319149
SPHK1	8	5.85774376192763	4.87323808141051	3.66003397159272	0.624819746363965	16.5682013460489	0.00627	0.0806142857142857
SPOCK2	10	6.17842305172889	4.80405550702439	5.72189839639396	0.92610984202398	19.5378891915516	0.00011	0.00303061224489796
SPR	2	8.02964856394794	8.02964856394794	9.15888168969014	1.14063294510949	11.3556379002248	0.00452	0.0632331606217617
SPTLC2	28	10.387839546339	1.80811681905485	31.3598304055181	3.01889822860907	54.96728019771	1e-07	3.91304347826087e-06
SRGN	12	4.2110329250566	3.32812057170385	3.22023407013401	0.764713581547389	14.5874459570868	0.00653	0.0832924528301887
SRPRB	12	21.6414164329801	6.6741331895246	39.0097289078975	1.80254970965991	74.9680656193552	1e-07	3.91304347826087e-06
ST14	11	10.6776782713043	7.73478796289214	8.9178094807919	0.835182448300399	35.413852458047	1e-07	3.91304347826087e-06
ST3GAL1	17	4.37328953097944	3.32153823355443	6.09963572318272	1.39474774765636	18.0315346676362	0.00029	0.00699107142857143
ST3GAL4	4	8.94956612043617	8.34604797495738	6.95904554034154	0.77758468362513	17.8991322408723	0.00035	0.00828947368421053
ST8SIA4	9	4.27598279654998	1.66538092740087	6.07649125689214	1.42107476713771	12.8279483896499	0.00679	0.0857943925233645
STARD4	5	42.3340965511441	32.822423025062	44.8308857299988	1.05897820863706	94.6619176543977	1e-07	3.91304347826087e-06
STEAP3	15	4.60940985863695	3.46873138968861	3.84553955183101	0.834280237550449	17.8521676183452	0.00023	0.00594258373205742
STEAP4	12	6.26120093712501	5.53534673380709	4.90661853595791	0.783654539317646	21.6894362789968	2e-05	0.000666666666666667
STX2	3	8.58095392067885	1.21901028168274	12.8665118922392	1.49942675501762	14.8626481680231	0.0022	0.0365538461538462
SULT1C4	4	5.33043322667948	3.50102560023937	4.84595721726058	0.90911132569975	10.660866453359	0.00794	0.0965675675675676
SUN2	2	7.34947589797024	7.34947589797024	2.17270300259152	0.29562693078449	10.3937284912437	0.00507	0.0691363636363636
SUSD1	13	4.39878977905562	2.78965975123715	3.95750915021413	0.899681355325821	15.8600620983719	0.00109	0.0212490974729242
SVOP	6	7.71451336395924	6.24493119808272	6.32544871750162	0.819941377903748	18.8966213555819	2e-04	0.00526829268292683
SYTL2	14	19.8212683512209	16.9042714422803	17.1608173275622	0.865777962513946	74.1643951415743	1e-07	3.91304347826087e-06
TBC1D13	2	15.5179430399075	15.5179430399075	0	0	21.9456855071703	6e-05	0.00175135135135135
TBC1D7	2	14.7334200192879	14.7334200192879	4.74956220814574	0.322366578969985	20.8362024114162	0.00028	0.00687272727272727
TEAD2	2	21.8204817277707	21.8204817277707	27.4705487244481	1.2589341091167	30.8588211969276	1e-05	0.000357615894039735
TF	11	18.5253493256205	11.9344937105285	18.829637053375	1.01642547853787	61.4416328233467	1e-07	3.91304347826087e-06
TGM2	33	22.8835500559555	22.2436163417015	7.40925218735814	0.323780714497568	131.455986871625	1e-07	3.91304347826087e-06
THADA	11	4.34090828979627	1.92870913052087	7.39814826348602	1.70428577836489	14.3971640465976	0.00303	0.0466153846153846
TLR6	22	3.62742704007874	1.67938292650812	6.57528720082434	1.81265870496505	17.014140956395	0.0073	0.0902059496567506
TMEM106C	8	8.81613432436799	4.54770473180538	13.1563923077548	1.49230851342524	24.9357934584483	1e-07	3.91304347826087e-06
TMEM144	10	32.3478654516579	32.4261678231065	23.4789460548891	0.725826750144522	102.29293227191	1e-07	3.91304347826087e-06
TMEM150B	5	9.43567089298906	9.84099513405327	2.00126970707107	0.212096175223541	21.0988015300397	2e-05	0.000666666666666667
TMEM183A	12	8.12110771572796	3.39434503658776	9.66180379590806	1.18971501599422	28.1323423547609	1e-07	3.91304347826087e-06
TMEM206	6	5.60646682023231	5.15755411976123	3.75123407201011	0.669090568497234	13.7329829694133	0.00174	0.0306058631921824
TMEM242	2	7.4154357044305	7.4154357044305	7.02696628469884	0.947613405979697	10.4870097441113	0.00606	0.0786634615384615
TMEM248	7	6.02590014532438	3.2446435996325	9.39675133755307	1.55939380191094	15.9430332098363	0.00186	0.0320894568690096
TMEM87B	45	8.74619357362054	1.96770110303155	17.1359887148641	1.95925102395951	58.671250124962	1e-07	3.91304347826087e-06
TMOD3	6	5.90777031397017	1.3051154966799	7.79406395677468	1.3192902808601	14.4710227867889	0.00247	0.0395786350148368
TMPPE	21	4.57799271463658	3.6792414043618	5.09169359136772	1.11221094238284	20.9789981457785	4e-05	0.00122727272727273
TMX3	17	6.93885503071027	5.32988617322701	5.75801965651441	0.829822734590985	28.6096322124669	0.00026	0.00653023255813953
TNFRSF1B	81	5.2947424234141	2.40692615306148	7.5469285074034	1.42536272851155	47.6526818107269	1e-07	3.91304347826087e-06
TP53INP1	10	15.1560630808115	15.7047158977016	6.15814056448288	0.406315316296055	47.9276796965529	1e-07	3.91304347826087e-06
TRAF3IP1	13	4.1143058148262	2.64877013581084	3.88315958092569	0.943818898180208	14.8343405782955	0.002	0.03375
TRAPPC11	6	5.21053071486562	5.58418015288477	3.02653316917337	0.5808493097524	12.76314154052	0.00549	0.0728402948402948
TRAPPC4	4	5.9310548853291	5.40787775022845	5.45955586551904	0.920503345707297	11.8621097706582	0.00591	0.0770869565217391
TRIM11	10	9.70758725503274	4.53434710229945	13.2896173839074	1.36899283362276	30.6980863107253	1e-07	3.91304347826087e-06
TRIM2	2	13.3974473137496	13.3974473137496	11.885975287569	0.887182088439389	18.9468516922836	0.00015	0.00405
TTC39B	15	5.49507583607098	3.31254474950516	5.38976321181966	0.980835091745227	21.2823371992497	6e-05	0.00175135135135135
TTLL7	14	11.0357212646936	11.2980910669229	7.78281633358961	0.705238574526979	41.2918879884193	1e-07	3.91304347826087e-06
TVP23B	15	4.4827109638009	1.40884111822734	9.61638775130317	2.14521699680352	17.3614649086623	0.00269	0.0423498542274053
TYW5	17	3.95031784743279	3.15497675867466	3.18593606466987	0.806501195021643	16.287577739728	0.00151	0.0270897009966777
U1	18	6.33719264064506	4.3706392191119	7.3572238561046	1.16095947737447	26.8864313393136	1e-07	3.91304347826087e-06
U6	79	4.80163315898305	2.16088041231094	8.48244561572327	1.76657510785764	42.6778490376705	1e-07	3.91304347826087e-06
UBAC2	3	11.4743462648219	10.8429535494113	10.6290020515413	0.92632746182044	19.8741507143096	1e-05	0.000357615894039735
UBE2J1	3	40.0934418123917	6.4586331299016	61.7337372323912	1.53974651318937	69.4438782693689	1e-07	3.91304347826087e-06
UBE2O	20	4.80717902375324	2.03919082284554	6.24612098892916	1.29933188634453	21.4983581542467	0.00061	0.0134448979591837
UGDH	3	18.0232451003882	3.4183535263	26.4834661341618	1.46940609122557	31.2171762311391	1e-07	3.91304347826087e-06
UNC119B	7	5.87363653859629	2.00385533451091	7.87000721888341	1.33988665576577	15.540181572708	0.00029	0.00699107142857143
USP3	5	5.27303327992604	1.03860723598649	7.0310948228223	1.33340611552539	11.7908608615333	0.0038	0.0553064516129032
VASH1	18	18.0096418526211	9.62924003273104	15.0468684456065	0.835489598779365	76.4084392843767	1e-07	3.91304347826087e-06
VIM	13	9.44070666819999	4.88275202934705	8.34920746981355	0.884383739825003	34.0389519688099	0.00029	0.00699107142857143
VLDLR	3	7.87933411471391	9.66978271719348	4.28840880899188	0.54426030760438	13.6474070164952	0.00061	0.0134448979591837
VMP1	24	6.12072014734252	4.88087304161236	5.06417657256926	0.82738247308497	29.9852824387237	1e-07	3.91304347826087e-06
WWC1	10	3.91120520737434	4.47227445033163	1.69413147387729	0.433148194495934	12.3683168516141	0.00618	0.0798373205741627
WWP2	15	7.44344662106116	5.35809486280231	5.76184267458425	0.774082621655561	28.8283448017538	1e-07	3.91304347826087e-06
XAF1	3	6.01471205722574	3.17887493751944	5.01166527561479	0.833234447124373	10.4177868760121	0.00634	0.0813206650831354
XPO4	2	10.3310645494203	10.3310645494203	12.7992426724509	1.23890840205515	14.6103315995421	0.00185	0.0320894568690096
ZDHHC6	4	7.21989864052666	2.97561041345269	9.55364154219189	1.32323762671203	14.4397972810533	0.00769	0.0939502262443439
ZNF330	5	4.83642810911896	3.79306998844576	5.15288095155048	1.0654311064471	10.8145820202808	0.0082	0.0990604026845638
ZNF746	3	26.5400735490905	4.30193521019737	38.5175854687083	1.45129912309637	45.9687558236396	1e-07	3.91304347826087e-06
