# Supplementary material for: Elimination of Reference Mapping Bias Reveals Robust Immune Related Allele-Specific Expression in Crossbred Sheep
Source: Front Genet. 2019 Sep 19;10:863. doi: 10.3389/fgene.2019.00863 (PMC6761296; doi:10.3389/fgene.2019.00863)
Supplement: Supplementary file 2 [file Supplementary_file2.zip › f2_tissues_pervasive.csv]

Gene	ileum	liver	spleen	thymus
C1orf105	76.8689392323993	23.9574604893378	30.5098939179331	44.3629384081098
ENSOARG00000006103	52.0288165988226	29.8265403995697	35.8548202594877	39.8790296650863
ENSOARG00000008211	58.275832054243	17.0528752028337	88.8139675438669	77.4491639532449
ENSOARG00000016510	97.7185547466642	40.3744732633707	163.537030441569	127.315848143615
FN3KRP	16.0933601404919	18.8910850753886	28.3242496036505	19.2610179479687
HBP1	46.7367922417996	104.331237675794	100.385523935337	72.4819553970375
MTIF2	17.520925432494	21.469304042162	30.5440501451127	31.0195626065844
NAA50	92.5956843093441	122.336297671543	115.32997500976	205.01219977393
SENP6	47.7116195872314	30.1100293677076	59.4062766595373	79.9355719815127
UBB	175.736390228508	159.580308455204	150.664982145828	174.473064489727
