# Supplementary material for: Elimination of Reference Mapping Bias Reveals Robust Immune Related Allele-Specific Expression in Crossbred Sheep
Source: Front Genet. 2019 Sep 19;10:863. doi: 10.3389/fgene.2019.00863 (PMC6761296; doi:10.3389/fgene.2019.00863)
Supplement: Supplementary file 2 [file Supplementary_file2.zip › f3_BMDM_0_static_FDR.csv]

feat	n.vars	mean.s	median.s	sd.s	cv.s	liptak.s	p.nom	fdr
7SK	3	9.19150744973298	7.41637310446865	8.82681275991956	0.960322646550864	15.9201579010854	0.0016	0.0292305454545455
AAED1	9	5.60365834162533	2.3331065642714	6.9432764867071	1.23906135303267	16.810975024876	0.00066	0.0136454320987654
AARS	11	9.90198092635965	4.41586419495284	18.7783487592587	1.89642344283553	32.8411554139907	1e-05	0.000332715231788079
ABHD13	6	7.07367475698606	4.40152858568639	6.79083426106507	0.960015055026151	17.3268937610216	0.00035	0.00788520179372197
ADAMTS2	9	13.1561070171684	15.8739589435914	7.78740897915843	0.59192350510649	39.4683210515053	1e-07	3.69411764705882e-06
ADAP2	43	15.7395885902658	3.47550270475787	42.8919226051958	2.72509807732346	103.211384578473	1e-07	3.69411764705882e-06
ADGRE5	48	14.9929317519741	3.42103938510103	25.3606452697672	1.6915067506012	103.874078195327	1e-07	3.69411764705882e-06
ADGRF5	15	6.89285017347653	6.59086326445157	4.97920930177563	0.722373064329103	26.6958939297775	1e-07	3.69411764705882e-06
ADSS	4	8.52053518675037	5.22476895320956	8.77475027716206	1.0298355777941	17.0410703735007	0.00089	0.0171975384615385
AHNAK	12	8.87619680300011	1.97876372673635	22.5717742307743	2.54295558466495	30.7480476815533	1e-07	3.69411764705882e-06
ALAS1	6	7.63950129372032	9.07895526865086	4.09383680812576	0.535877493926324	18.7128800589467	0.00239	0.0383621725239617
ALOX5AP	2	11.2181970715726	11.2181970715726	5.4546413232342	0.486231547585884	15.8649264439922	0.00057	0.0122379487179487
ANKFY1	16	7.33747533201079	4.17483273065988	7.25728093306524	0.989070573280745	29.3499013280432	1e-07	3.69411764705882e-06
ANKH	4	8.08012626856226	5.89397359503155	6.69507061894189	0.828584900336362	16.1602525371245	0.00257	0.0402233021806854
ANXA7	26	7.98945525906648	2.94844295050895	22.6829523380105	2.83911125383295	40.7383882689565	1e-07	3.69411764705882e-06
AOAH	5	25.9879370963269	25.678871384195	3.80838744434716	0.146544430603745	58.1107939423755	1e-07	3.69411764705882e-06
AP2B1	20	4.17457309382479	4.03415130988254	2.70199565143925	0.647250770488641	18.6692584296677	0.00202	0.0345186394557823
AP5B1	15	4.3693726108814	4.48341768445044	2.81077686612794	0.643290723049813	16.9225073553185	0.00047	0.0103564912280702
ARAP2	23	5.21582440886174	3.75790418673214	7.76255996437571	1.48827095313773	25.0142151200831	1e-07	3.69411764705882e-06
ARFGAP2	3	13.6831271731072	2.26879687196385	20.5013963936876	1.49829758463263	23.699871470248	1e-07	3.69411764705882e-06
ARHGAP1	6	5.03159134624972	4.7873699980738	2.28165583786158	0.453466046991715	12.3248313925153	0.00462	0.0628338544474394
ARHGAP25	23	4.75202715705363	2.19132179951918	6.74780332091549	1.41998416631509	22.7899216394359	0.00054	0.0116937931034483
ARL11	29	7.20513918344702	4.66464921072812	10.4131159342457	1.44523452901072	38.8008619612047	1e-07	3.69411764705882e-06
ARRB1	83	3.19835452194879	1.83056614575414	8.62406215329567	2.69640594690577	29.1383964347702	0.00773	0.0946125547445255
ARSG	12	5.06220546623411	2.00327241523014	8.74745993039001	1.7279938534177	17.5359941317407	0.00057	0.0122379487179487
ARSK	4	20.6158468995867	19.0989936196313	20.4891745940844	0.993855585651207	41.2316937991735	1e-07	3.69411764705882e-06
ATG2B	22	4.46601736042888	2.93178443912072	4.20520886801997	0.941601549801439	20.9474782110007	9e-05	0.00245739130434783
ATP5A1	18	6.23988467571575	5.03878648836935	4.9129248343143	0.787342249037762	26.4735886081238	1e-05	0.000332715231788079
ATP6V1F	8	16.5889319648872	5.8892911712835	19.8512864263612	1.19665849907512	46.9205851400561	1e-07	3.69411764705882e-06
ATXN10	6	6.01862528950675	5.40306356657072	2.97506129632599	0.4943091076816	14.7425609123022	0.0023	0.0378859016393443
AUH	2	7.13120246570506	7.13120246570506	6.78293926283254	0.951163467234682	10.0850432430286	0.00619	0.0788577215189873
BMP1	5	7.35804714328116	5.24641963767417	3.41747833533473	0.464454531044331	16.4530935940248	0.00016	0.00388328502415459
BNIPL	4	22.3665715793971	3.59770245256539	39.460810260794	1.76427621554406	44.7331431587942	1e-07	3.69411764705882e-06
C12orf10	7	5.89311416250526	4.95814569143904	4.69673878091979	0.796987577604151	15.5917145217016	0.00101	0.0192936882129278
C17orf67	4	57.7726580456701	57.3345496748145	54.2640825647313	0.939269273742516	115.54531609134	1e-07	3.69411764705882e-06
C1GALT1	32	6.97718021202946	3.40324486926602	7.88209603016041	1.12969649494946	39.468891531893	1e-07	3.69411764705882e-06
C1QB	11	31.5434195556617	33.0704954486	14.1224211961141	0.447713703683699	104.617687270889	1e-07	3.69411764705882e-06
C5AR1	8	32.057019263528	8.91396931716167	46.8728927651609	1.46217252389679	90.6709428234737	1e-07	3.69411764705882e-06
CACTIN	2	8.69795649456004	8.69795649456004	4.73420676709426	0.544289543188124	12.300768039538	0.00212	0.0352678145695364
CACYBP	2	222.351766786751	222.351766786751	312.155606154933	1.40388183402342	314.452884207443	1e-07	3.69411764705882e-06
CAVIN1	17	5.13390282709211	4.37961694272311	4.73671407103038	0.922634149994868	21.1676236277579	2e-05	0.000631949685534591
CCDC80	6	32.0864078872754	26.798310517674	15.715010496277	0.489771574041143	78.5953270026384	1e-07	3.69411764705882e-06
CCDC93	11	5.41361601284599	3.3116452755554	4.64596487619188	0.858199928692293	17.95493307367	0.00243	0.0385120504731861
CD164	9	13.2870426413442	8.32903615295352	13.0965362669309	0.985662244070736	39.8611279240326	1e-07	3.69411764705882e-06
CD1E	16	9.02283254458222	7.4556520543582	3.75479874467619	0.416144123934868	36.0913301783289	1e-07	3.69411764705882e-06
CD276	4	9.09256268348045	1.94683004940462	15.5159495136371	1.70644405254712	18.1851253669609	2e-05	0.000631949685534591
CD86	19	19.7434156072717	6.54580627321911	33.6404687587222	1.70388292623147	86.0595534324209	1e-07	3.69411764705882e-06
CDA	6	30.3099692342824	6.68850537962061	61.9985365814248	2.04548332273795	74.2439587434484	1e-07	3.69411764705882e-06
CDC34	3	7.46644578482685	5.25986581361635	6.52282839205104	0.873618931956432	12.9322634512786	0.00414	0.0585897464788732
CDC42SE1	10	13.7103647373014	1.38888946639361	38.1240359129507	2.78067262566893	43.3559801215287	1e-07	3.69411764705882e-06
CDCP1	29	4.57223573027309	3.56600179030626	4.05995538748315	0.88795845774134	24.6222429445896	1e-07	3.69411764705882e-06
CDK19	7	7.88158783514096	6.32144944790956	7.92122758096505	1.00502941116095	20.8527213480949	4e-05	0.00115494252873563
CDV3	7	11.1255805638751	2.39557400624198	14.2588254979995	1.28162529731689	29.4355193632274	1e-07	3.69411764705882e-06
CFAP70	5	5.35066070921843	5.74258239594982	0.831700408766498	0.155438824093928	11.9644410703497	0.00788	0.0958574334140436
CHKA	6	8.22296934330245	6.46683450394362	9.21970377306546	1.12121344348375	20.1420790616399	0.00024	0.00560818604651163
CHML	8	4.38097158081187	3.59981948024982	3.55236677430292	0.810862775248726	12.3912588519105	0.00536	0.070678845144357
CHST15	8	5.03485409689597	4.96622098734605	1.57823886025062	0.313462680323472	14.2407178968	0.00154	0.0282370802919708
CLDND1	12	4.77979405283589	4.204706847162	3.32399461098586	0.695426324699849	16.5576922984546	0.00238	0.0383621725239617
CLEC4D	24	16.052167401806	3.45891945538985	30.6313192351959	1.90823572097496	78.6392388003245	1e-07	3.69411764705882e-06
CLEC7A	4	50.781915954936	10.7318686791472	82.7163637957572	1.62885472594535	101.563831909872	1e-07	3.69411764705882e-06
CMTM3	10	9.47162602830445	5.58641143592028	7.88623207574653	0.832616496067284	29.9519113947765	1e-05	0.000332715231788079
CNPY1	17	9.96613359423151	3.67380151588635	13.8555441595125	1.39026273614596	41.0914214880331	1e-07	3.69411764705882e-06
COG6	8	4.51029156961929	4.84033395733264	3.42851041963386	0.76015272332455	12.7570310160253	0.00556	0.0719934020618557
COL5A3	2	10.3789041410717	10.3789041410717	11.9263157810173	1.14909200614178	14.6779869988739	0.00232	0.0380904575163399
COMMD2	16	3.80090455634115	2.02853429200374	6.0925669203075	1.60292552206898	15.2036182253646	0.00176	0.0316926164874552
COMMD6	9	11.8144790399575	9.55905480039609	5.87676479998337	0.497420561677555	35.4434371198725	1e-07	3.69411764705882e-06
COQ2	2	8.51401404562892	8.51401404562892	1.63188694865547	0.191670690218473	12.0406341335634	0.00234	0.038293680781759
COX15	9	4.22119601650772	3.39701965156479	4.70256516122408	1.11403619799551	12.6635880495232	0.00554	0.0719934020618557
CP	4	15.6935379957715	4.25466906561377	23.5786169471549	1.50244112917737	31.387075991543	1e-07	3.69411764705882e-06
CREG1	28	5.46062138108019	2.12599124629345	7.82425473167244	1.43285062003781	28.8948923564405	0.00019	0.00452398104265403
CRMP1	3	11.1173771117348	3.86944417931162	14.1222747867153	1.2702883643129	19.255862004428	0.00013	0.0033840414507772
CTSC	24	4.91449697621977	3.72971372308694	4.00333539693879	0.814597183864411	24.0760198683786	0.00309	0.045793982300885
CTSH	43	3.96533677317692	1.93047951111037	6.57430268572371	1.65794308574113	26.0024521182617	1e-05	0.000332715231788079
DBR1	2	7.64000555051487	7.64000555051487	2.86623566061604	0.37516146312523	10.8045994661439	0.00406	0.0576198870056497
DCSTAMP	10	4.65934708081249	3.5109452635648	3.82542279488168	0.821021213602015	14.7341491846241	0.00266	0.0411195076923077
DDX11	3	6.01254489311482	7.14870388287724	2.82469960328691	0.469800999992794	10.4140332376637	0.00764	0.0938468459657702
DDX19B	32	20.9052727460528	3.22969886626921	41.1698762388952	1.96935370033231	118.258080970306	1e-07	3.69411764705882e-06
DDX55	11	5.01282844366636	2.37021986489086	8.86816595362143	1.76909424555038	16.6256710860625	0.00081	0.0161485714285714
DGKE	4	15.3531231491305	15.0609285220216	1.50165905967933	0.0978080515015195	30.706246298261	1e-07	3.69411764705882e-06
DKKL1	2	10.7923186171203	10.7923186171203	6.18162057621629	0.572779658896481	15.2626433577831	0.00204	0.0346248648648649
DOCK1	14	6.42106747807479	2.25978836030788	11.0895259819883	1.72705333184152	24.0254345603125	1e-07	3.69411764705882e-06
DPH3	7	4.66532362101786	3.61573846275574	3.48176449842412	0.746307176363575	12.3432860868486	0.00554	0.0719934020618557
DPY19L1	12	6.61223740634392	5.50590479455163	7.09254069005294	1.07263854187211	22.9054622789902	7e-05	0.00195377777777778
DTX3L	34	3.79788425255076	2.15326183321941	3.6791599106834	0.96873934696993	22.145280378814	0.00015	0.00374925373134328
DUSP18	6	6.88766670777723	3.80363586916388	6.84869550047484	0.994341885437287	16.8712689524095	5e-05	0.00143542857142857
EDIL3	7	6.31407748769623	3.26360482801612	5.62676723256351	0.891146369921491	16.7054787912357	0.00103	0.0196012121212121
EEF2K	4	6.6177862949682	4.01637973516449	7.98877280472459	1.20716693598867	13.2355725899364	0.00192	0.0331480412371134
EIF2A	10	8.1822085952572	4.56693440733217	10.7282917876578	1.31117309742952	25.8744154516195	1e-07	3.69411764705882e-06
EIF5A2	18	6.18440843171672	6.68284333533558	2.7369531961456	0.442556992534507	26.2382228381649	1e-05	0.000332715231788079
ELMO1	4	5.9223011929986	2.18602608832885	7.97534768698028	1.34666364088486	11.8446023859972	0.008	0.0968481927710843
EMB	10	10.5834445676651	9.31416941972758	7.79298233553525	0.736337048463848	33.4677903239577	1e-07	3.69411764705882e-06
EMC1	4	10.2326405050423	8.03640196339353	10.7521448959072	1.05076933862858	20.4652810100845	1e-07	3.69411764705882e-06
EMP1	50	5.9955349802498	2.3322754937123	7.42333622717831	1.23814409416873	42.3948344137579	4e-05	0.00115494252873563
ENDOD1	30	6.49045527463099	2.61741768699962	6.94324027451054	1.06976167013265	35.5496876239378	1e-07	3.69411764705882e-06
ENDOG	6	7.59809377471684	8.35200258077719	4.53110157840325	0.596347151371149	18.6114527658736	0.00013	0.0033840414507772
ENSOARG00000000443	7	5.32175830771051	5.25719022651858	1.88892005383312	0.354942848700274	14.0800490197939	0.00359	0.0522787246376812
ENSOARG00000000710	2	40.8049049343558	40.8049049343558	57.1831923466864	1.40138035951018	57.7068499695108	1e-07	3.69411764705882e-06
ENSOARG00000001048	4	14.8855817486867	17.2105245349287	7.95264855327692	0.534251780517652	29.7711634973734	1e-07	3.69411764705882e-06
ENSOARG00000001057	3	6.49106560792492	7.00489308711929	1.38391213573691	0.21320261099307	11.2428554281889	0.00682	0.0856592
ENSOARG00000002108	7	6.33936330239	6.43783710125174	1.77389546152982	0.279822338129927	16.7723787686131	0.00019	0.00452398104265403
ENSOARG00000002217	7	5.72586836902581	4.18656721241574	4.61131304643301	0.805347372527457	15.1492237443333	0.00235	0.0383324675324675
ENSOARG00000002862	82	3.84328347812384	2.26030067351745	3.76793498125915	0.980394759508742	34.8024120894517	5e-04	0.0109217391304348
ENSOARG00000003020	22	3.53664035963978	2.47395285792105	3.61674375637735	1.02264957377394	16.588313679682	0.00238	0.0383621725239617
ENSOARG00000003361	8	5.37349291355258	4.70836378724476	4.92529951258416	0.916591794540564	15.1985331113235	0.00469	0.0633402150537634
ENSOARG00000003563	7	5.47976693923555	5.57683928076151	3.52481799275958	0.643242318851486	14.4981005638109	0.00429	0.0600088888888889
ENSOARG00000003634	19	4.3788384049314	3.47228314973223	3.78666532591555	0.864764801928074	19.0869140971908	1e-04	0.00271567567567568
ENSOARG00000003884	8	27.4333605409482	34.1711077350985	15.0840965770857	0.549845016419717	77.5932610769597	1e-07	3.69411764705882e-06
ENSOARG00000004164	4	17.2620729569399	12.1219888974025	21.0049964073897	1.21682931475186	34.5241459138798	1e-07	3.69411764705882e-06
ENSOARG00000004253	5	128.007554328257	165.096279169077	79.504921384699	0.621095542383537	286.233593111481	1e-07	3.69411764705882e-06
ENSOARG00000004593	11	5.16399408031798	3.01327861382821	5.43007197578828	1.05152560040385	17.1270307840312	0.00269	0.0413289296636086
ENSOARG00000004700	8	6.08040353138084	5.10449871583852	5.15461376250715	0.847742051313583	17.1979782775601	0.00208	0.0349495652173913
ENSOARG00000004774	4	6.26594494037558	4.28626076898495	4.70990978586098	0.751667917716919	12.5318898807512	0.00268	0.0413015950920245
ENSOARG00000004807	29	4.83777952063397	2.20696031395385	6.8853568078309	1.42324733453926	26.0522400191941	0.00242	0.0385120504731861
ENSOARG00000005002	4	7.14837783013676	5.87548702930323	5.63621638602209	0.788460895597941	14.2967556602735	0.00082	0.0162192125984252
ENSOARG00000005045	6	8.28143718449853	8.42953267670658	1.98932943002389	0.240215482615455	20.2852954389324	1e-07	3.69411764705882e-06
ENSOARG00000005159	12	5.77473506049314	3.74224352126332	5.79159909268145	1.00292031270901	20.0042690500469	0.00051	0.0110919480519481
ENSOARG00000005207	2	10.1191591375555	10.1191591375555	10.9067444828526	1.07783110578567	14.3106520921426	0.00447	0.0616958241758242
ENSOARG00000005724	3	6.39625094865204	4.81132710250185	3.21489131561906	0.502621198171808	11.078631621026	0.0052	0.0692965517241379
ENSOARG00000006332	3	7.19797457308889	7.75468109860595	1.21764609861749	0.169165101411988	12.4672576721789	0.00577	0.0741393350383632
ENSOARG00000006887	2	29.4567736306626	29.4567736306626	12.691557789267	0.430853628044853	41.6581687722372	1e-07	3.69411764705882e-06
ENSOARG00000006889	8	17.6658151759197	12.8029106523708	9.25113333744424	0.523674296675224	49.9664708243242	1e-07	3.69411764705882e-06
ENSOARG00000007044	2	11.6305704981417	11.6305704981417	0.109379864542524	0.00940451412594084	16.4481105366084	0.00188	0.0327955555555556
ENSOARG00000007092	3	5.96051493163477	5.41700031697698	1.75138039260547	0.2938303842358	10.3239147008644	0.00799	0.0968481927710843
ENSOARG00000008533	5	6.95987959846718	9.85601089052096	4.33183964151025	0.622401520058518	15.5627638973866	0.00028	0.00645284403669725
ENSOARG00000008949	13	4.00904505341612	3.85378767655591	2.63308730353986	0.656786658283174	14.4548175057371	0.00335	0.0489255813953488
ENSOARG00000008981	13	5.83331075377355	4.11669812178367	5.29266013445625	0.907316677931558	21.032301028446	3e-05	0.000891834319526627
ENSOARG00000009204	2	10.8341455971119	10.8341455971119	6.8746867225812	0.634538890119198	15.3217956401604	0.00774	0.0946125547445255
ENSOARG00000009247	4	78.4103045375589	3.8265693261336	149.933519051856	1.91216600848728	156.820609075118	1e-07	3.69411764705882e-06
ENSOARG00000009900	23	12.6460296323252	4.95867629499976	34.565755924196	2.73332871495419	60.6482275554518	1e-07	3.69411764705882e-06
ENSOARG00000009963	5	87.0287901417542	17.5632599509515	100.082384753978	1.14999168195906	194.602290756526	1e-07	3.69411764705882e-06
ENSOARG00000010918	3	6.27642996928379	5.25464016244273	5.79883254599544	0.923906197372446	10.8710955969475	0.00456	0.0624235422343324
ENSOARG00000010924	4	8.47341029613802	8.71783795746658	8.95501592715816	1.05683728442132	16.946820592276	0.0042	0.0592466106442577
ENSOARG00000010999	13	45.5505386695219	1.74446101063095	123.062295922097	2.70166499709122	164.234802797966	1e-07	3.69411764705882e-06
ENSOARG00000011087	5	18.9720365212964	18.0417539124021	17.7575599781622	0.935985968518937	42.4227633332273	1e-07	3.69411764705882e-06
ENSOARG00000011345	17	5.86009569332446	2.35063583201308	7.39932925399164	1.26266355384275	24.1617935198039	9e-04	0.0173241379310345
ENSOARG00000011405	5	81.6727943263177	16.0293762699357	103.726331166125	1.27002304772008	182.625920026006	1e-07	3.69411764705882e-06
ENSOARG00000011857	2	17.075884482968	17.075884482968	20.6902560013264	1.2116652593875	24.1489474253296	0.00022	0.00516485981308411
ENSOARG00000011908	13	4.82793938840675	3.77407237117306	3.17221311963429	0.65705321969279	17.4073830197328	0.00016	0.00388328502415459
ENSOARG00000012595	15	4.58771300816211	1.55344573403387	7.28562652109537	1.58807373262742	17.768136077791	0.00076	0.01527296
ENSOARG00000012641	16	4.3959510517349	2.0642361572539	5.052738010281	1.14940725017557	17.5838042069396	0.0014	0.0260503703703704
ENSOARG00000012680	2	10.4788610009079	10.4788610009079	7.58191004100892	0.723543335516333	14.8193473457065	0.0012	0.0224955223880597
ENSOARG00000013071	13	10.1690404313073	4.68940019300684	12.6434702700912	1.24332972766692	36.664996697345	1e-07	3.69411764705882e-06
ENSOARG00000013231	8	4.7579820752566	3.46978458815151	3.15019664600831	0.662086698979086	13.4576055607119	0.00543	0.0712279895561358
ENSOARG00000013232	27	3.97818091222344	2.87496836389162	4.0859316594268	1.02708543165352	20.6712343850151	0.00015	0.00374925373134328
ENSOARG00000014242	2	13.2468081707578	13.2468081707578	5.72526982828865	0.432199949941688	18.7338157732403	0.00061	0.0129857627118644
ENSOARG00000014803	40	3.36173371185932	1.72181213036649	4.18104564091215	1.24371708150545	21.2614708328953	0.0038	0.0547025787965616
ENSOARG00000014838	27	31.0201314181496	1.39540085529522	95.3201894573033	3.07284931106166	161.185331021096	1e-07	3.69411764705882e-06
ENSOARG00000014875	6	4.72766025641944	4.55024560373283	3.74873413159772	0.792936448110354	11.5803553054631	0.0074	0.0920237623762376
ENSOARG00000014965	7	7.74891252395848	1.55334121308274	16.6113422963929	2.14369980884842	20.501695469588	1e-07	3.69411764705882e-06
ENSOARG00000015755	6	16.0179681923432	14.9073909976163	15.0844435004467	0.941720155722201	39.2358487873719	1e-07	3.69411764705882e-06
ENSOARG00000016010	25	6.65355311771574	3.25124218596974	7.20167400806226	1.08238017802655	33.2677655885787	1e-07	3.69411764705882e-06
ENSOARG00000016510	11	9.9390991230975	3.79947287442079	12.7358324385641	1.28138700307025	32.9642625454648	1e-07	3.69411764705882e-06
ENSOARG00000016858	8	9.22640372996873	7.36915816639489	8.11038329936245	0.879040581436808	26.096210573703	0.00446	0.0616958241758242
ENSOARG00000017070	5	5.52926857880566	2.00126727297952	8.15670569265983	1.4751871023096	12.3638204080631	0.00205	0.0346774410774411
ENSOARG00000017123	72	5.88603983923334	3.57061951203714	7.47794402583154	1.27045419842173	49.9447042158729	1e-07	3.69411764705882e-06
ENSOARG00000017281	20	9.41887042128369	3.37768201413803	17.3947652875896	1.84679951093529	42.1224690665048	1e-07	3.69411764705882e-06
ENSOARG00000017405	8	5.14756978430956	2.61254963428623	5.77926357659959	1.12271689724645	14.5595260044651	0.0024	0.0384
ENSOARG00000017909	2	11.5234013080149	11.5234013080149	0.782910495926809	0.0679409208271058	16.2965504144626	0.0054	0.0710198952879581
ENSOARG00000018177	4	143.941814462953	113.68626331245	171.177705225978	1.18921458552292	287.883628925905	1e-07	3.69411764705882e-06
ENSOARG00000018508	3	6.97232833989019	9.6779387450549	5.28616854145955	0.758164028394394	12.0764269317422	0.00556	0.0719934020618557
ENSOARG00000018879	3	9.86861465817632	3.19301503517399	11.6738441850743	1.18292633661628	17.0929419882804	0.00113	0.0213425563909774
ENSOARG00000019055	20	31.7675711543293	1.6244208892013	132.596184119043	4.17394781221644	142.068897162283	1e-07	3.69411764705882e-06
ENSOARG00000019357	23	8.67313501815676	2.68444768873226	24.4835611591435	2.82291940663767	41.5948943260236	1e-07	3.69411764705882e-06
ENSOARG00000019405	21	4.95871057945935	3.43358641598994	4.4245589277253	0.892280131462667	22.7236665797508	0.00012	0.00318984126984127
ENSOARG00000020071	2	72.1180467291337	72.1180467291337	100.661543272968	1.39578854168139	101.990319776198	1e-07	3.69411764705882e-06
ENSOARG00000020298	7	12.8586402087318	4.09886970767191	25.7657936568517	2.00377281256808	34.0207641907601	1e-07	3.69411764705882e-06
ENSOARG00000020335	2	7.51376073451581	7.51376073451581	8.4125304080805	1.11961648837659	10.6260623351787	0.00594	0.0761289795918367
ENSOARG00000020598	18	10.2371645025221	6.10072015549656	8.26851393910572	0.807695718581902	43.4326106391334	1e-07	3.69411764705882e-06
ENSOARG00000020630	22	4.24315281718937	1.96282560465561	5.61626735998413	1.32360713883133	19.9021508450842	2e-04	0.00473962264150943
ENSOARG00000020646	8	5.16562224695768	2.72374836679683	9.35098373244073	1.81023375024142	14.6105860794875	0.00173	0.0313773285198556
ENSOARG00000022944	5	10.455373651008	5.69389759611525	12.7486551377357	1.21933998375148	23.3789262138139	1e-07	3.69411764705882e-06
ENSOARG00000025316	2	7.48581190062923	7.48581190062923	4.66403909490536	0.623050533037481	10.5865367152438	0.0057	0.0734276923076923
ENSOARG00000025560	19	4.57594546871806	2.05834714386872	6.16295991111975	1.34681672962468	19.9460838692949	6e-05	0.00168402234636872
ENSOARG00000025639	2	11.1237588049553	11.1237588049553	8.64447098566841	0.777117801387201	15.731370566535	0.00085	0.0166163424124514
ENSOARG00000025730	14	4.97294405332707	3.29465779003395	3.78491334758318	0.761101131843811	18.6070528511448	0.00016	0.00388328502415459
ENSOARG00000025861	3	8.53670183281847	10.5217266206419	5.59583748210756	0.655503447548671	14.7860013035079	0.00222	0.0366884210526316
ENSOARG00000025902	3	12.6164110423747	3.79591542670625	15.8790926619647	1.25860616055007	21.8522649345659	1e-05	0.000332715231788079
ENSOARG00000026030	2	41.5911576902734	41.5911576902734	24.7184761546068	0.594320464428609	58.8187792803826	1e-07	3.69411764705882e-06
ENSOARG00000026389	9	4.78354926674659	2.9700020859458	5.44663880041026	1.13861873196817	14.3506478002398	0.00283	0.0429544410876133
ESD	3	10.247838880946	10.6340347919668	5.29140675641974	0.516343671860237	17.7497776095782	0.00068	0.0139441632653061
EVI5	16	6.10707717134639	3.41100040745455	8.87970223831714	1.45400197003888	24.4283086853855	1e-07	3.69411764705882e-06
FABP7	8	29.9674813963621	10.1412037178523	56.727400031935	1.89296522058812	84.7608372417973	1e-07	3.69411764705882e-06
FAM129B	16	4.3319045388111	2.33473266741003	5.14766438743638	1.1883143641132	17.3276181552444	0.00453	0.0621822950819672
FARSB	12	4.43220486861461	2.01093854073637	5.94647392111293	1.34165141219468	15.3536080439893	0.00536	0.070678845144357
FAU	3	12.0494526432959	1.6016534780358	18.3684828516611	1.52442466852476	20.8702641815836	0.00463	0.0628338544474394
FBXL3	13	4.35798656769177	4.24014245686054	3.5589219800851	0.816643632284096	15.712944027596	0.0044	0.0610651933701657
FBXO18	6	8.75622429238181	5.83668784907657	6.9171343499718	0.789967698290909	21.4482815896981	0.00012	0.00318984126984127
FKBP9	6	8.66901169170142	6.69575081673623	7.68728716880748	0.88675473539461	21.2346552188901	6e-05	0.00168402234636872
FN1	14	12.0183399120751	11.4864801184785	5.54450405868139	0.461336931659813	44.9685103087759	1e-07	3.69411764705882e-06
FUCA2	7	8.49018570105564	8.46983883222734	8.19305428212112	0.965002954069946	22.4629199497498	2e-05	0.000631949685534591
GABPB2	4	7.36350991800958	7.81200512114487	5.53288759466608	0.751392699442668	14.7270198360192	0.00065	0.0135502074688797
GALC	2	7.81000323416428	7.81000323416428	4.92613310977454	0.630746615856129	11.0450124959329	0.00602	0.0769579643765903
GALNT2	11	13.8711277270135	6.8053091925816	20.3465489754798	1.46682731036033	46.0053260895992	1e-07	3.69411764705882e-06
GBA	12	6.41035585667067	1.52938892454564	9.61268501594202	1.4995555989203	22.2061240767006	1e-05	0.000332715231788079
GCNT1	15	10.5654002236805	8.3244462711138	6.82104540145117	0.64560217853016	40.9196191123307	1e-07	3.69411764705882e-06
GNB3	2	8.57955815437623	8.57955815437623	11.5257532463331	1.34339706532021	12.1333275010875	0.00371	0.0538700578034682
GPATCH2L	16	4.61580070663438	1.66535808379379	8.54994228880854	1.85232050346531	18.4632028265375	0.00028	0.00645284403669725
GPN1	4	7.9152182027617	6.89446490490793	5.23106267268728	0.660886729675009	15.8304364055234	0.00016	0.00388328502415459
GPNMB	43	7.79849770009745	3.13977619986901	10.2030144756699	1.30833076677607	51.1381692502996	1e-07	3.69411764705882e-06
GRK4	9	6.77384777956648	2.29250894494599	8.60569075831327	1.27042871915023	20.3215433386994	8e-05	0.00220835164835165
GSTP1	3	17.0238726148201	20.807805357919	12.9536643197649	0.760911727481329	29.4862123104489	0.00044	0.00973814977973568
HCK	16	3.82653871796137	3.82429324303425	1.57837259515725	0.412480497779505	15.3061548718455	0.00724	0.0904819900497512
HGSNAT	7	5.94559342036141	4.46100432574939	3.16466143821907	0.532270072047191	15.7305615869782	0.002	0.0342935153583618
HIST1H1C	6	52.4284305141288	7.02302831704885	110.559195204925	2.10876415945982	128.422902774579	1e-07	3.69411764705882e-06
HIST1H1D	2	264.396694350955	264.396694350955	367.969941673486	1.39173427480545	373.913390997735	1e-07	3.69411764705882e-06
HIST1H2BB	2	436.307535037274	436.307535037274	609.626542380076	1.39724046326176	617.032033415287	1e-07	3.69411764705882e-06
HIST1H2BN	3	8.42501310907454	7.48170733246712	7.11654911776091	0.844692942981383	14.5925507593509	0.00291	0.0437719760479042
HNMT	40	3.62080022749916	2.7028489059088	2.96300934699388	0.818329971504776	22.8999513427064	0.00286	0.0431490690690691
IDNK	4	13.0380874535134	13.6738760015598	3.6201555639013	0.277660015459229	26.0761749070267	1e-07	3.69411764705882e-06
IL27RA	2	9.06709079709163	9.06709079709163	3.18465591758651	0.351232384108034	12.8228027765153	0.00449	0.0618020821917808
INCENP	20	3.63489839335552	2.1797770988057	4.32186593346265	1.1889922264025	16.2557597976954	0.0026	0.0405664596273292
IQGAP2	12	5.96063328202607	2.84904591493046	7.07251236870333	1.18653707317141	20.6482393795104	0.00175	0.0316258992805755
ITGAL	4	12.6965487705389	14.4797539013227	8.74885485440776	0.689073464964636	25.3930975410779	1e-07	3.69411764705882e-06
ITGB2	17	8.26996776572524	2.47510545179259	9.26764407732038	1.12063847645574	34.0979506185384	1e-05	0.000332715231788079
KIAA0586	16	4.02596738560373	2.25987924356589	3.96510660685511	0.984882942925409	16.1038695424149	0.0019	0.0330297577854671
KIF13A	4	5.59801352988611	5.2539738923404	3.82890922660453	0.683976415234285	11.1960270597722	0.00518	0.0692136170212766
KIF20B	9	6.44656509632297	5.98411096925631	3.4901134841523	0.541391179954579	19.3396952889689	3e-05	0.000891834319526627
KMO	39	8.057474013451	5.25719022651858	8.53067272756556	1.05872792308416	50.3189090861486	1e-07	3.69411764705882e-06
LACTB	12	4.18888696610174	3.42075936014404	3.61268404232129	0.862444862216782	14.5107301049025	0.00745	0.0924167901234568
LAMB1	4	20.7440338785722	6.19004982801325	29.5333309672143	1.42370240716398	41.4880677571444	1e-07	3.69411764705882e-06
LCP2	36	3.34096834807125	1.70328291000117	5.40241620763312	1.61702106838335	20.0458100884275	0.00273	0.0416885106382979
LFNG	3	9.72237596693434	2.17626921828956	14.1198196584839	1.45230134141132	16.8396491450169	0.00016	0.00388328502415459
LIPA	71	7.19748455075593	1.6016534780358	42.9951587490503	5.97363682351143	60.6470828147924	1e-07	3.69411764705882e-06
LNX2	10	4.16691291510979	2.02424156412943	4.78168792767066	1.14753728361628	13.1769356233188	0.00827	0.0993982775119617
LPAR1	5	5.66127601301395	6.42125278895543	2.54392103876375	0.449354709594775	12.6589980044882	0.0066	0.0833125628140703
LPGAT1	5	6.76899732063074	2.44566415994445	10.644698460943	1.57256650530793	15.1359381484443	0.00131	0.0244663197026022
LRMP	3	6.55995517543792	6.70971191424169	4.4856848127506	0.683798088978733	11.3621756592329	0.00523	0.0695119576719577
LRSAM1	11	4.68873152939882	3.26663709031748	3.50807521645268	0.74819280960249	15.5507632257251	0.00659	0.0833125628140703
MAATS1	5	8.76282034939303	5.56592944086622	5.74023772675264	0.655067375328566	19.5942619758613	1e-05	0.000332715231788079
MAN1C1	41	4.07263941279792	1.69160787198353	10.8399599193464	2.66165472083847	26.0776161344107	3e-05	0.000891834319526627
MANBAL	5	7.96585309227078	4.73323496746708	8.81518138631774	1.10662113451114	17.8121890130944	0.00015	0.00374925373134328
MAPK8	8	4.9741519737905	2.59904517141047	5.92183934266443	1.19052239936926	14.0690263652788	0.00148	0.0274373431734317
MCAT	11	4.7414265453169	4.1758150294435	2.03775037208035	0.429775796926144	15.7255328218472	0.00049	0.0107500436681223
MESD	7	10.6388875498055	9.17156198268139	10.7620179933197	1.01157362016826	28.1478506831666	1e-07	3.69411764705882e-06
METTL22	7	11.1558889448577	9.85601089052096	10.2109173676571	0.915293923965042	29.5157078019483	1e-07	3.69411764705882e-06
METTL9	5	6.9721032572874	6.19409620755166	2.85526893016385	0.409527631017148	15.5900968294423	0.00208	0.0349495652173913
MFN2	9	6.48745898247627	5.365624035995	3.25051231156048	0.501045528047371	19.4623769474288	2e-05	0.000631949685534591
MFSD1	5	8.0541959317529	2.97807641279083	11.1761944447359	1.38762385959283	18.0097296075017	0.00032	0.00730763636363636
MIIP	7	5.54340602066639	6.20174306180548	3.25005156769401	0.586291452507264	14.6664737469414	0.00192	0.0331480412371134
MLH1	6	6.75314547998942	6.50665626395796	3.87257170932691	0.573447102657853	16.5417605847567	0.00015	0.00374925373134328
MON2	6	5.65293870381353	5.38041637724552	3.34336268941164	0.591437987317318	13.8468153715733	0.00085	0.0166163424124514
MRPL19	9	5.23464167914112	4.28155988767708	4.17031433653044	0.796676179985387	15.7039250374233	0.00115	0.0216389513108614
MRPL50	5	9.84045138629369	8.77861871480928	6.10645508287592	0.620546237480663	22.0039182290347	1e-05	0.000332715231788079
MRPS21	7	7.55329768566549	7.25909661362563	6.40856246250206	0.848445636488565	19.9841472547106	2e-05	0.000631949685534591
MSH3	7	6.73544833808256	2.51389309785646	8.01008152793903	1.1892425159955	17.8203212710898	0.00013	0.0033840414507772
MSR1	98	6.22184096311734	2.05111516952961	14.776467080937	2.3749348735416	61.5930831107831	1e-07	3.69411764705882e-06
MTBP	9	6.37547852919138	3.33728716202256	8.12444742536251	1.27432747019116	19.1264355875741	0.00019	0.00452398104265403
MTFR2	5	9.28130965951609	10.8139875280405	8.44068670075387	0.909428411549621	20.7536393189034	0.00018	0.00434769230769231
MTIF2	4	15.0778428650019	3.28199061258619	24.9133363621852	1.65231436520757	30.1556857300039	1e-05	0.000332715231788079
MVP	5	7.96576434435079	8.02727670103462	3.9474270621896	0.4955490636613	17.8119905667124	0.00377	0.0545835158501441
MYO10	14	4.97860929852599	3.95711559947796	3.29246379646486	0.661321987535687	18.6282502576912	6e-05	0.00168402234636872
MYO7A	13	4.92342531090226	2.7736313477266	6.53057034420023	1.32642823477776	17.7516624093753	0.00035	0.00788520179372197
NAAA	33	3.51196580379382	2.51745241593244	3.32986010879847	0.948147076261783	20.1747075723929	0.00199	0.034238904109589
NAGA	50	6.74929642307266	3.39577945617941	7.95578389589831	1.178757517406	47.7247326899279	1e-07	3.69411764705882e-06
NAIP	8	5.69288591804617	3.88694012212726	5.90634937155375	1.03749652752234	16.1019129486874	0.00063	0.0132988235294118
NAV3	37	3.84398775308789	3.36645909430502	2.53747282019474	0.66011469941765	23.3820646714083	0.00043	0.00955893805309734
NCAPD2	17	4.63660066472877	3.42256854700796	4.49799776197185	0.970106784521839	19.1171942844858	0.00398	0.0566445325779037
NCF2	28	5.38025599941589	2.59538121170037	9.99921744588093	1.85850216922141	28.4696387286355	1e-07	3.69411764705882e-06
NID2	3	8.26446592614485	4.18656721241574	7.83305759436942	0.947799611538036	14.3144748815047	0.00251	0.0395305329153605
NIF3L1	2	19.127752358529	19.127752358529	8.18400338374705	0.427860170413478	27.0507268031457	3e-05	0.000891834319526627
NIFK	5	14.1013063315488	5.42659737518105	20.7419305338546	1.47092262561865	31.5314795288912	1e-05	0.000332715231788079
NINJ1	4	8.48039197347048	10.6132442091003	4.36934536733634	0.515229175845305	16.960783946941	0.00237	0.0383621725239617
NIPAL1	5	5.71789040941392	6.23033529809211	2.91379280022588	0.509592278199074	12.7855916433436	0.00263	0.0407812345679012
NIPSNAP1	2	17.4962033898982	17.4962033898982	23.9988079652642	1.37165803520096	24.7433681240321	3e-05	0.000891834319526627
NR1H3	4	9.42720035463541	8.65773146889517	7.26954874328506	0.771124880114654	18.8544007092708	0.00015	0.00374925373134328
NUDT19	11	4.38312008088867	3.22073833700975	2.70532167468493	0.617213679926477	14.5371647193799	0.00271	0.0415092682926829
NUDT9	28	17.2557873831569	13.09366801887	13.3108091837421	0.771382312970229	91.3090441848783	1e-07	3.69411764705882e-06
OAT	3	9.60057709882425	2.3803428662894	14.0180843527965	1.4601293451946	16.6286873171458	0.00434	0.0603993351800554
OPTN	16	3.91980564260612	3.74552411222179	2.88918145492398	0.737072630214157	15.6792225704245	0.00751	0.0929316256157636
OSBPL8	22	5.88630661201132	6.35108170638886	3.02401656408775	0.513737520556114	27.6092253001308	0.00066	0.0136454320987654
PADI2	13	6.98106646824987	8.11204079298244	4.40932884220924	0.63161249964644	25.1705931086972	1e-07	3.69411764705882e-06
PALD1	3	8.14951946451559	2.29250894494599	10.5049693398088	1.28902929621178	14.1153817698125	0.00239	0.0383621725239617
PARPBP	2	12.4838508375843	12.4838508375843	17.6548311651545	1.4142135623731	17.6548311651545	0.00022	0.00516485981308411
PARVB	4	17.7423724730467	5.50521099747405	27.2080793902017	1.53350852212887	35.4847449460933	1e-07	3.69411764705882e-06
PCP4L1	12	5.68397686679122	5.62016543162292	1.02108064223086	0.179641941929171	19.6898734446571	1e-05	0.000332715231788079
PDGFC	13	11.279985890449	3.43343630546829	15.2655069480565	1.35332677685192	40.6705675145244	1e-07	3.69411764705882e-06
PDPK1	5	6.09172534701375	7.42436989960497	2.15089701045584	0.353085027300229	13.6215119761812	0.00162	0.0294886956521739
PEX26	12	21.5721031824527	19.6101531597339	15.7669339992373	0.730894612633904	74.7279574762526	1e-07	3.69411764705882e-06
PFKFB3	26	5.69210158801587	2.48556147254678	10.856279040731	1.90725321269525	29.0241370706454	1e-07	3.69411764705882e-06
PHOSPHO1	7	5.18429627835885	2.01038949386681	6.72675826575664	1.29752581731036	13.7163586754152	0.00388	0.0555359544159544
PIGF	5	7.05433275746919	1.26136120626724	14.1128451679476	2.00059249445028	15.7739675816046	0.00212	0.0352678145695364
PLA2G7	9	4.80778316776532	6.2835847971484	3.90781223660489	0.812809584010682	14.423349503296	0.00509	0.0681924266666667
PLA2R1	156	6.6664243370996	5.27871243648812	5.99355431933551	0.899065828435272	83.2636132833227	1e-07	3.69411764705882e-06
PLAUR	38	14.6901331849832	4.32475239546306	20.4441197413654	1.39169056426691	90.5560627109899	1e-07	3.69411764705882e-06
PLBD1	4	6.25448128763631	2.27545162014448	9.09347976717076	1.45391429744086	12.5089625752726	0.00185	0.0324979020979021
PLD3	7	14.6044798402091	4.09886970767191	19.5320398016602	1.33740057950469	38.6398216846496	1e-07	3.69411764705882e-06
PLEC	4	5.22881590200926	4.66384469897726	3.51734399380402	0.672684611529815	10.4576318040185	0.00761	0.0937074509803922
PLIN2	40	5.74907800329987	1.94562658312366	10.0214629288408	1.74314262618957	36.3603618728012	1e-07	3.69411764705882e-06
PLIN3	7	8.19369943703785	2.6916091726946	9.81141501040195	1.1974340877152	21.6784910280121	4e-05	0.00115494252873563
PNKD	17	6.09609716183076	2.50839500877384	7.16122849644509	1.17472348395025	25.1348525022563	0.00065	0.0135502074688797
POLR3E	6	5.66570163906452	5.59738477878461	4.41476543990611	0.779208952597626	13.8780780505584	0.00182	0.0321960563380282
PPIE	5	5.07403123460714	5.37998559520814	2.99125241696833	0.589521876918428	11.3458787605387	0.00563	0.0727123907455013
PPM1H	3	9.55684891490416	5.45468117042356	11.6915674224464	1.22337054049406	16.5529478808735	0.00015	0.00374925373134328
PSD4	4	5.56796498579423	5.87660508253004	4.80601918837682	0.86315542584025	11.1359299715885	0.00532	0.0705215831134565
PSMC2	2	19.4040958096075	19.4040958096075	24.0245555914356	1.2381177575685	27.4415354595338	1e-07	3.69411764705882e-06
PSTPIP1	57	4.13918683254097	1.42579946951914	11.0711097303628	2.674706452805	31.2501752823371	1e-07	3.69411764705882e-06
PSTPIP2	4	7.15250653792596	6.62162100601268	6.9742043346055	0.975071368005745	14.3050130758519	7e-04	0.0141806451612903
PTGES3L-AARSD1	2	8.12888001130396	8.12888001130396	11.0352549598166	1.35753694782935	11.4959723588896	0.00507	0.0681060962566845
PTGFRN	2	8.86409659481619	8.86409659481619	8.87118064964367	1.00079918520198	12.5357256225742	0.00221	0.036643696369637
PTK2	2	7.65946507611473	7.65946507611473	8.06272006084094	1.05264793046498	10.8321193911645	0.00486	0.0654601608579088
PTP4A1	2	7.14902988388768	7.14902988388768	3.00181810125081	0.419891670619008	10.1102550196045	0.00715	0.0895800498753117
PTPN6	10	6.50628112476166	5.09847433719688	4.48973922475996	0.690062285761503	20.574667451609	0.0033	0.0484771929824561
PTPRC	14	5.45818939515286	3.24715009362739	6.13282471567212	1.12360057002023	20.4226746687849	0.00182	0.0321960563380282
QDPR	7	6.12412688606436	1.5561134742607	8.75536580142436	1.42965127344887	16.2029167379307	0.00025	0.00581481481481482
RAB31	4	12.4792272406338	11.7346439220003	3.72604131101575	0.298579490473844	24.9584544812676	0.00063	0.0132988235294118
RAB33B	18	3.77977043903013	4.03656034547703	2.33627294397161	0.618099162808176	16.0362078526	0.00333	0.04877527696793
RALGPS2	10	4.87723019094145	4.15221926530931	3.06357077437345	0.628137417024824	15.4231560763129	0.00069	0.0140917073170732
RARS2	3	7.68976152084874	7.42970021135862	3.00360535901336	0.390597985499275	13.3190576521981	0.0021	0.035168
RASGEF1A	5	9.06517610792348	4.45889674697187	8.31234653464528	0.916953673672133	20.2703500053239	4e-05	0.00115494252873563
RASGRP3	3	16.0687305146072	14.9539899419913	10.4433614731389	0.649918266016434	27.831857664432	1e-07	3.69411764705882e-06
RASSF2	7	8.88399974559318	6.73067799009217	7.2409768433194	0.81505820021114	23.5048539744006	1e-05	0.000332715231788079
RBBP9	3	8.09044125632418	9.55905480039609	5.75202595379107	0.710965665722471	14.0130553116049	0.00075	0.0151325301204819
RBM47	6	5.29905254453923	2.11936963597984	7.69491644585545	1.45213061791305	12.9799748543179	0.00204	0.0346248648648649
REX1BD	2	21.7900163977818	21.7900163977818	30.8157367140752	1.4142135623731	30.8157367140752	0.00082	0.0162192125984252
RFK	10	6.13861073964986	5.84098617862531	2.97421862814117	0.48451005517102	19.4119916064645	8e-05	0.00220835164835165
RGL2	4	23.5106886194328	0.44872448725219	46.1862272641487	1.96447785991149	47.0213772388655	1e-07	3.69411764705882e-06
RHBDD2	8	6.76290083210357	3.34461568500437	7.27735481899534	1.07607001783165	19.1283721554903	1e-07	3.69411764705882e-06
RHOQ	5	47.5958022735908	6.8317713202205	58.0993559071951	1.2206823528938	106.427449327388	1e-07	3.69411764705882e-06
RIOX2	6	6.27376634901861	2.28346748856882	6.71555786880746	1.07041886726591	15.3675263205393	0.00083	0.0163526274509804
RNF144B	5	5.70858360647577	7.52974975606738	3.30879347967417	0.579617240942342	12.7647809993207	0.00421	0.0592466106442577
RNF6	4	7.08457770514398	6.91525581099613	5.82242529617777	0.821845075105918	14.169155410288	0.00177	0.0317588571428571
ROM1	9	8.45069177916903	3.31935221778592	13.4256732476808	1.58870700748726	25.3520753375071	0.00682	0.0856592
RPS6KC1	3	16.6609579124427	4.09788246165801	23.6493727541035	1.41944856222473	28.8576256071175	1e-07	3.69411764705882e-06
RUBCNL	10	5.20429703669752	1.92446429565872	5.82803497909508	1.11985056540765	16.4574322560291	0.00015	0.00374925373134328
SCCPDH	4	11.3906365906181	5.00297879446832	13.1206255971286	1.15187816701443	22.7812731812361	1e-07	3.69411764705882e-06
SCFD2	5	7.8573732413577	4.61952948870956	9.74929866219242	1.24078344794371	17.5696206922637	3e-05	0.000891834319526627
SCIN	20	6.55404945662392	2.45491297083135	9.57932552956945	1.46158883801037	29.3106002258133	0.00106	0.020096
SCP2	3	13.3259251036486	7.26885403492117	16.3775034605546	1.228995610674	23.081179337377	9e-05	0.00245739130434783
SDCBP	72	3.74904799827602	1.66314965409899	15.6584904407548	4.17665776697318	31.8117271508979	1e-07	3.69411764705882e-06
SEPT9	17	14.7674997546927	9.08364806501129	19.539638833602	1.32315145814665	60.887961314881	1e-07	3.69411764705882e-06
SERPINB1	12	6.91872925981616	6.53376485085295	4.21008698212042	0.60850581429346	23.96718120363	3e-05	0.000891834319526627
SERPINB8	36	3.6863170634668	2.22589224687092	4.13423796982365	1.12150905596156	22.1179023808008	0.00152	0.0279724542124542
SESN3	5	6.6477204833667	5.05226542886166	3.79668066669926	0.571125196403634	14.8647548962257	0.00278	0.0423233939393939
SESTD1	3	8.73984582927424	5.88162425564693	5.5505149210718	0.635081559731898	15.1378570266219	0.00035	0.00788520179372197
SF3B1	38	4.32896096585814	1.62897154166492	6.75018423344632	1.55930817733955	26.685507596242	0.00013	0.0033840414507772
SH2D1B	2	27.7221941999299	27.7221941999299	24.2522689767531	0.874832230156385	39.2051030162816	1e-07	3.69411764705882e-06
SIDT1	9	5.45618508000944	5.39263534980289	2.99504091829659	0.548925829013743	16.3685552400283	0.0018	0.032068085106383
SKAP2	18	5.32609136140894	5.00994315977525	2.67651832820957	0.502529556215037	22.5966919132281	0.00299	0.0447076190476191
SLC1A5	19	8.12695161723127	5.25719022651858	9.4977245504899	1.16867000048976	35.4245608185555	1e-07	3.69411764705882e-06
SLC23A2	14	4.52720274293497	2.01419032256406	7.90951742724674	1.74710917013604	16.9392415845259	0.0074	0.0920237623762376
SLC25A24	13	6.00102127807689	3.01215731459017	11.1394290012927	1.8562555413672	21.6369899232567	0.00398	0.0566445325779037
SLC35F6	26	4.72906971178072	2.03368630881941	7.30147104263574	1.54395504562913	24.1136187415105	0.00064	0.0134533891213389
SLC36A4	6	4.69993329796053	3.35790307900203	3.7278869053773	0.793178683407054	11.5124384051194	0.00759	0.0936908108108108
SLC37A2	29	6.17501865243456	1.7089162147243	13.8455160791575	2.24218206591146	33.2534931304897	1e-07	3.69411764705882e-06
SLC46A3	30	3.37400515931965	3.52012791117065	2.51271295493441	0.744727063618681	18.4801873489819	0.00243	0.0385120504731861
SLX4IP	5	8.69196212384847	4.57001439785049	6.33736583631054	0.729106471704757	19.4358181667786	3e-04	0.00688219178082192
SMCO1	3	8.8544745265779	6.42125278895543	4.78040067126815	0.539885303969098	15.3363997543573	0.00188	0.0327955555555556
SMG7	2	27.826140319488	27.826140319488	2.40027327883388	0.0862596555352254	39.3521050283167	0.00012	0.00318984126984127
SMPDL3A	13	5.47320046629058	3.43343630546829	5.76055143404952	1.05250145130417	19.7339049221041	7e-04	0.0141806451612903
snopsi28S-3327	2	11.2335188381555	11.2335188381555	5.39166146689379	0.479961937534713	15.8865946940931	0.0032	0.0471460410557185
SNORA67	2	29.5086342835879	29.5086342835879	40.2244826457943	1.36314280963407	41.7315108109577	1e-05	0.000332715231788079
SNORD17	24	4.78186125973741	1.73362663755608	6.36491525392919	1.33105393657505	23.4262402142781	2e-05	0.000631949685534591
snoU2-30	8	6.22641821453682	4.98634692055257	6.0270886625642	0.967986481938003	17.6109701680097	0.00089	0.0171975384615385
SNX27	18	4.35096801246009	3.05535419703937	4.41854489284417	1.01553145879045	18.4595939180177	0.00014	0.00362556701030928
SNX5	64	3.66015948949839	1.94909030707096	4.65806263270054	1.27263925139473	29.2812759159871	3e-05	0.000891834319526627
SPECC1	11	6.01443509925717	5.25719022651858	4.50992214825076	0.749849665649859	19.94762455018	4e-05	0.00115494252873563
SPOCK2	16	4.49525003935466	2.33550290399315	4.75937923351882	1.0587573976646	17.9810001574186	0.00016	0.00388328502415459
SPTLC2	27	8.49118665709117	5.39795131232534	13.3855641177401	1.57640676837101	44.1215001198985	1e-07	3.69411764705882e-06
SRPRB	14	10.0968400650247	4.28738275984026	17.3207940269787	1.7154668109459	37.7789162123747	1e-07	3.69411764705882e-06
ST14	13	110.291661150258	107.324913234128	73.3253890765668	0.664831668249791	397.662239533355	1e-07	3.69411764705882e-06
STAM	8	6.51584447663411	5.3548447693651	6.21253290101381	0.953450151134211	18.4295912583396	0.00011	0.00297118279569892
STARD4	6	19.6902575999092	13.7623124108788	15.5251114546514	0.788466650366369	48.2310840237362	1e-07	3.69411764705882e-06
STXBP6	4	7.9065143527021	7.37887333364583	4.25735840134132	0.538462110030363	15.8130287054042	0.00179	0.0320034163701068
SUPT4H1	5	5.50142360344413	3.82232304475278	4.0336923656407	0.733208830368094	12.3015571503229	0.00464	0.0628338544474394
SVBP	2	9.38927324569619	9.38927324569619	12.670863310136	1.34950416060625	13.2784375648904	0.00548	0.0716966666666667
TBC1D13	4	12.1583646855316	12.5619642428148	2.05233499653288	0.168800249837477	24.3167293710631	1e-07	3.69411764705882e-06
TBC1D9B	6	11.7452011560437	12.9609501506869	10.0975536242736	0.859717385008577	28.7697497586541	1e-07	3.69411764705882e-06
TCIRG1	16	5.09196981564417	2.54012938192854	6.14896543075756	1.20758088782576	20.3678792625767	0.00058	0.0123996595744681
TCTN2	9	5.23984891697032	2.3803428662894	6.16676597172127	1.17689766812721	15.719546750911	0.00089	0.0171975384615385
TEC	2	11.2590195615899	11.2590195615899	2.68566395138719	0.238534442248357	15.9226581630244	0.00099	0.0189838167938931
TEP1	19	4.06779504370474	2.84918407844306	4.81998827436083	1.18491424041144	17.7311075185446	0.00041	0.00915484444444445
TF	9	10.6277996566213	8.30296204701091	9.38731813313971	0.883279553288461	31.8833989698639	1e-07	3.69411764705882e-06
TFEC	32	6.39222016383916	6.48301435280098	3.54224909371698	0.554150045355995	36.1598577975044	1e-07	3.69411764705882e-06
THOC5	8	7.73421662326996	4.97926137658987	9.12762610201094	1.18016168238017	21.8756680859196	6e-05	0.00168402234636872
THRB	5	5.49984591789041	6.45502035130521	2.62629449423801	0.477521467591476	12.2980293381777	0.00294	0.044091223880597
TIRAP	16	5.61617353604057	4.39413495033938	4.54193999641257	0.80872500952217	22.4646941441623	1e-07	3.69411764705882e-06
TKT	40	3.66421831959635	2.18766466193579	4.52660933639287	1.23535470367156	23.1745514680785	0.00037	0.00829857142857143
TLR6	16	3.96517180388603	2.84600067280838	2.90934749351339	0.733725456905074	15.8606872155441	0.00305	0.0453349112426036
TMEM106C	8	16.9025580063863	5.09627379126321	33.9755003747094	2.01008038912645	47.807653542859	1e-07	3.69411764705882e-06
TMEM144	13	20.9217700749514	18.3676088243489	13.3717435575708	0.639130604612662	75.4345147787052	1e-07	3.69411764705882e-06
TMEM150B	4	9.31711430442372	9.25436295345749	2.8328251354103	0.304045334515784	18.6342286088474	3e-05	0.000891834319526627
TMEM185B	5	4.69356426282734	4.44644615345971	3.97464798343988	0.846829352038232	10.4951287484456	0.00812	0.0980646153846154
TMEM248	16	6.70709887223841	2.36011584374539	9.07124058734165	1.35248350443867	26.8283954889536	1e-07	3.69411764705882e-06
TMEM9	2	8.03492005759982	8.03492005759982	0.714418691735286	0.0889142252335857	11.3630929180413	0.0043	0.0600088888888889
TMOD3	6	4.87368507530048	1.92723589838306	5.50252974723627	1.12902858149837	11.938041601504	0.00646	0.0819571717171717
TMTC1	3	9.59761045502174	11.9753733192438	6.34523087581419	0.661126111082596	16.6235489393519	0.0015	0.0277058823529412
TMX1	12	4.90503989380314	1.79008210939046	7.08438397890966	1.44430710703491	16.9915566184386	0.00464	0.0628338544474394
TNKS2	9	4.42322335965831	4.48341768445044	3.86619876075224	0.874068173001082	13.2696700789749	0.00284	0.0429763855421687
TOPBP1	4	7.885454967223	5.86074818173837	4.36612636421155	0.553693652726439	15.770909934446	0.00081	0.0161485714285714
TP53INP1	17	5.71998942127923	3.89901854632469	5.07901564455607	0.887941440181927	23.5841205613499	1e-07	3.69411764705882e-06
TRAF1	53	6.44147100202118	2.18643875381049	14.6709834795484	2.27758278737031	46.8946167433281	1e-07	3.69411764705882e-06
TRAK2	11	4.70150452328643	3.98306531332378	1.89224459604856	0.402476395944387	15.5931264538998	0.00379	0.0547025787965616
TRAPPC11	6	4.9445549945281	4.45632022134958	1.80793140614867	0.365640873273615	12.1116367417239	0.0062	0.0788577215189873
TSPAN13	2	17.7498397820951	17.7498397820951	17.6430050394696	0.99398108693165	25.1020641497884	1e-07	3.69411764705882e-06
TTLL1	4	16.2581091122264	16.4335522412115	10.5297391003603	0.647660747487651	32.5162182244528	1e-07	3.69411764705882e-06
TTLL7	6	5.63937779958817	4.80927155689768	3.85969642447573	0.684418842227169	13.8135980757704	0.00185	0.0324979020979021
TVP23B	11	8.2065110133416	3.98295154436852	13.1070806814722	1.5971562897026	27.2179178691734	1e-07	3.69411764705882e-06
U6	87	4.64343592944831	2.09967151460726	7.77682089063162	1.67479879313326	43.3110870226961	1e-07	3.69411764705882e-06
UBA5	3	7.2081367201281	2.16000882407617	10.0820548136456	1.39870471456131	12.4848590271648	0.00247	0.039022893081761
UBTD2	3	7.13542692426391	1.40509268223156	10.0802294671901	1.41270166090727	12.35892196652	0.00316	0.0466936470588235
UCHL5	12	6.94628602014196	2.16423379397205	7.30999070846205	1.0523595900407	24.0626406215826	2e-05	0.000631949685534591
UNC119B	5	5.15753458756579	2.86513053069237	6.59605932813663	1.27891712913355	11.5325979341035	0.00427	0.0599231284916201
USP12	10	4.45006620617542	4.07040697916522	2.6397849065964	0.593201265844793	14.0723449500588	0.00816	0.0983113669064748
USP24	11	4.31245920359751	2.34797920134715	4.18669205945711	0.970836328367932	14.3028091020478	0.00262	0.0407519504643963
UTP3	12	9.33368175786587	5.64900451073236	9.75716391932788	1.04537139495946	32.3328220526049	1e-07	3.69411764705882e-06
VASH1	18	12.6357092253018	11.1018958605499	7.60877386067569	0.602164368062528	53.6087740698738	1e-07	3.69411764705882e-06
VCAN	37	6.50568114096563	6.00619359769918	3.88048106387106	0.596475754004612	39.5725134783335	1e-07	3.69411764705882e-06
VIM	37	6.70164860754084	1.17146335452199	17.2292174119574	2.57089239095149	40.7645370411747	1e-07	3.69411764705882e-06
VMP1	2	9.00775538400863	9.00775538400863	9.98721861274771	1.10873554919996	12.7388898306043	0.00386	0.0554075428571429
VWA5A	11	11.70143164509	7.14457870657988	13.3928530726914	1.14454824665075	38.8092582767546	1e-07	3.69411764705882e-06
WDFY4	21	6.391200789805	6.81908233617611	4.96061037398452	0.776162498586728	29.288161400943	1e-07	3.69411764705882e-06
WFS1	20	6.63011076437113	4.51635176772342	4.648518549399	0.701122306188186	29.6507567349739	1e-07	3.69411764705882e-06
WWC1	5	5.62835277521731	4.58735416963702	4.9585097347031	0.88098772993341	12.5853794067355	0.00252	0.039564
XPC	12	4.06448406535153	3.40008898924929	3.26952964843549	0.8044144338779	14.0797858154859	0.00786	0.095846213592233
XPNPEP3	18	5.30890167705659	4.389831676442	3.63563199355294	0.684818106401369	22.5237622589961	2e-05	0.000631949685534591
ZC3HAV1L	31	3.21374862754487	1.38716476084012	4.37486914522611	1.36129786496969	17.8933950795382	0.00304	0.0453203560830861
ZNF175	15	5.74599715036162	2.92464778916901	6.96588996907119	1.21230306712436	22.2541512707058	3e-05	0.000891834319526627
ZNFX1-AS1_2	2	11.5597322569722	11.5597322569722	10.2033878067743	0.882666447626433	16.3479301352118	0.00068	0.0139441632653061
