# Supplementary material for: Elimination of Reference Mapping Bias Reveals Robust Immune Related Allele-Specific Expression in Crossbred Sheep
Source: Front Genet. 2019 Sep 19;10:863. doi: 10.3389/fgene.2019.00863 (PMC6761296; doi:10.3389/fgene.2019.00863)
Supplement: Supplementary file 2 [file Supplementary_file2.zip › f3_BMDM_7_static_FDR.csv]

feat	n.vars	mean.s	median.s	sd.s	cv.s	liptak.s	p.nom	fdr
5S_rRNA	28	4.06895273189715	1.86204620190428	6.75534871954258	1.66021803757669	21.5308740501535	0.00159	0.02554
AARS	12	7.36517489974122	2.65784643359187	13.7992330395763	1.87357845908875	25.5137142659656	0.00016	0.00366493273542601
ABHD13	6	5.7308747636967	5.63481929829288	4.40926146563226	0.769387161199813	14.03771895085	0.00361	0.0493044919786096
ACADS	3	8.68754130086914	6.1376355180622	7.21354743297357	0.83033244771474	15.0472629259584	0.00072	0.0135710701107011
ACSL1	8	5.96786452157678	5.7958210197525	3.26695917851306	0.547425157977597	16.8796698896382	0.00121	0.0211667123287671
ADAMTS2	6	22.3711794130412	18.5534892017404	15.7488251476495	0.703978313207253	54.7979745062066	1e-07	3.75588235294118e-06
ADAP2	25	6.43045044170081	5.04334603115778	6.6632845625213	1.03620805772961	32.152252208504	1e-07	3.75588235294118e-06
ADCYAP1R1	10	14.269727639899	9.25781134233127	17.8340712461667	1.24978357654855	45.1248409323398	1e-07	3.75588235294118e-06
ADGRE5	72	12.4279157640268	3.12518979313727	24.0160601505694	1.93242862331632	105.454362153102	1e-07	3.75588235294118e-06
ADGRF5	13	8.37069342326186	6.63056673575486	5.71782208370243	0.683076275116325	30.1809643487598	1e-07	3.75588235294118e-06
ALKBH3	6	5.86633687925498	1.72149517832541	7.36381610120158	1.25526648959457	14.3695320134458	0.0021	0.0321161676646707
ALOX5AP	2	9.32744604375383	9.32744604375383	4.19809210263515	0.450079484024078	13.1910006973799	0.00129	0.0218914285714286
ANAPC13	6	4.79610097861345	3.21087815812661	3.80540588904635	0.793437399674286	11.748000152466	0.00792	0.091944
ANXA7	29	4.85349685103595	2.44786604264237	8.9802208070532	1.85025788265144	26.1368804337369	2e-05	0.000611736526946108
AOAH	5	12.3244090119288	12.4274409761871	3.11030208970444	0.252369268716576	27.5582163331837	1e-07	3.75588235294118e-06
AQR	7	4.86513631818887	6.39983693059248	4.35855261527429	0.895874715571553	12.8719407923562	0.00544	0.0698178894472362
ARAP2	39	3.44806862307246	2.48661934866344	3.40533368992206	0.987606124523032	21.5331816494278	0.00308	0.0431031232876712
ARHGAP1	7	5.14440094486946	3.76140755372776	4.88331161142921	0.949247864573885	13.6108055445303	0.00217	0.0328912759643917
ARHGAP25	15	4.34140811642613	2.49286335355745	5.25172814885537	1.2096831276896	16.8142013340081	0.00753	0.0888296535796767
ARL11	30	4.27927008531153	3.07625565579279	4.62711548472555	1.08128615218936	23.4385275538218	0.00015	0.00346696832579185
ARSG	8	5.6641352044652	3.46226736897462	5.29830497778706	0.935412871784957	16.0205936505392	0.00123	0.0213702040816327
ARSK	4	6.09163512977922	5.59449527156938	2.30702136989273	0.378719558992422	12.1832702595584	0.00195	0.0303676829268293
ATG16L2	9	5.4384806459958	3.43343630546829	4.58855255951458	0.843719571364661	16.3154419379874	0.00139	0.0232030065359477
ATP1B1	2	25.6652491833919	25.6652491833919	20.8891507346986	0.813907965024399	36.2961434768378	1e-07	3.75588235294118e-06
ATP5A1	23	3.60176086354352	2.41522968320735	5.15343290361203	1.43080928991547	17.2734382888161	0.00237	0.0350897391304348
ATP6V1F	7	20.6905681196345	3.86944417931162	27.7957166537936	1.34340035967483	54.7420977291941	1e-07	3.75588235294118e-06
ATP8A1	7	5.88024286297636	4.6973179663131	4.74990506382404	0.807773619986133	15.5576602640979	0.00105	0.0187531468531469
AUH	2	15.292114348748	15.292114348748	16.6735179400513	1.09033437494642	21.6263155093596	7e-05	0.00177009900990099
B2M	6	8.10886738971687	5.49084755751325	9.56916294654307	1.18008625454623	19.8625874967005	0.00011	0.00263793427230047
B4GALT1	6	5.35575129161318	4.01510662745458	5.26963998711168	0.98392171334835	13.1188578537042	0.0075	0.0886805555555556
BNIPL	4	26.2749508044865	7.19579070430971	40.9734694888553	1.55941184414545	52.5499016089729	1e-07	3.75588235294118e-06
BTG3	6	8.12120062045349	2.31702553441949	14.5925119608738	1.79684170393748	19.8927976188852	0.00028	0.00598426778242678
C12orf10	5	5.37675697901897	4.19835374207161	3.60693707053045	0.67083877597692	12.0227941035828	0.00277	0.0390860773480663
C17orf67	4	69.0313889737354	67.4759247942895	69.4072535745861	1.0054448361309	138.062777947471	1e-07	3.75588235294118e-06
C18orf8	2	14.5256893628678	14.5256893628678	9.60337105584764	0.661130140948548	20.5424268997863	3e-05	0.000870681818181818
C1D	5	5.46896627081891	5.46059230149587	5.59104043161016	1.02232124952802	12.2289803482046	0.00894	0.0999294323144105
C1GALT1	33	7.24857144099546	4.70691399243495	7.71812770407867	1.06477914536754	41.6398727407049	1e-07	3.75588235294118e-06
C1QB	9	33.6531676565456	18.7299572409752	22.5390475394243	0.669745201089278	100.959502969637	1e-07	3.75588235294118e-06
C2CD3	15	4.40142458048078	2.6823674146269	3.72422059720141	0.846139818848061	17.04664409979	0.00156	0.0253773248407643
C5AR1	9	24.4082890908513	6.94183022514306	31.0723188262967	1.27302322217837	73.224867272554	1e-07	3.75588235294118e-06
C7orf57	8	4.62419750658243	4.31320840773777	1.34903766708905	0.291734439363529	13.0792056578014	0.00352	0.0483337634408602
CA12	70	2.85117198850659	1.68915274828554	2.87137430415045	1.00708561802841	23.8546163155714	0.00327	0.0455126975476839
CAPN15	5	5.20346919935805	4.28155988767708	5.43168727737101	1.04385883134296	11.635310848591	0.00579	0.0731516049382716
CASP7	3	19.6576017731626	16.8380645397957	13.0914845132795	0.66597567009179	34.0479650260737	1e-07	3.75588235294118e-06
CCDC80	33	5.03913834587348	2.40692615306148	6.07441582410517	1.20544732197707	28.9476459124422	3e-05	0.000870681818181818
CCDC93	9	7.67782107780688	7.24389553797686	7.50853083280209	0.977950743669434	23.0334632334207	4e-05	0.00112883977900552
CCL8	9	12.7312844372273	12.5261586775749	7.47149467410946	0.586861028119221	38.193853311682	7e-05	0.00177009900990099
CD164	10	10.2823984604278	4.09886970767191	11.8888114989759	1.15622940938639	32.5157989443605	9e-05	0.00221019230769231
CD1E	17	6.46747964073097	7.00993330677444	3.81266545074574	0.589513328613251	26.6661016902655	5e-05	0.00135132275132275
CD276	4	21.0517090808955	1.18877197804997	40.0500473284233	1.90246061136997	42.103418161791	1e-07	3.75588235294118e-06
CD86	19	16.2747285825858	2.59122460032227	28.5236664027478	1.75263545920321	70.9398972250444	1e-07	3.75588235294118e-06
CD9	18	4.67335430027658	2.05944862903727	10.4843833441539	2.24343858190539	19.8273630996773	0.00478	0.0630910594315245
CDA	19	12.7186640324929	2.26038658306408	42.9947790784203	3.38044773952515	55.4393712144819	1e-07	3.75588235294118e-06
CDC42SE1	10	16.3425401584013	1.68459342437562	46.3368564950433	2.83535215737088	51.679649653317	1e-07	3.75588235294118e-06
CDCP1	38	4.15818681565426	2.07212932190058	4.74223544041666	1.14045752407363	25.6327850333801	0.0019	0.0296795107033639
CDKN2AIPNL	5	8.07170002821965	1.08612743914641	16.3754074860176	2.02874331662068	18.0488699570861	0.00059	0.0113297744360902
CDV3	7	6.9699301328588	3.43343630546829	7.28620076633838	1.0453764424393	18.4407017870398	0.00096	0.0173889361702128
CENPF	40	4.38926380880003	4.321694715378	2.40010444863366	0.546812530115345	27.7601417743078	2e-05	0.000611736526946108
CENPQ	4	12.3336594111891	6.80870922212436	15.4048486024641	1.24900875635408	24.6673188223782	6e-05	0.00154787878787879
CEP63	3	8.95971012472046	5.505947450865	7.25395546234896	0.809619436496589	15.5186731571051	0.0011	0.019442214532872
CEP78	6	5.22324020788913	5.75311274525515	4.43181693969363	0.848480399771746	12.7942733133171	0.00199	0.0307097280966767
CLEC4D	23	36.6012265785735	9.60634549155241	60.9564710450425	1.66542153755925	175.533316217434	1e-07	3.75588235294118e-06
CLEC4E	26	6.84643686221443	4.08446347398297	7.37479379289391	1.07717254117912	34.9101151590124	0.00234	0.0348475801749271
CMTM3	4	35.9633341918132	43.7271359490783	20.7521423022212	0.577036105482825	71.9266683836264	1e-07	3.75588235294118e-06
CNPY1	15	7.67737514789413	5.82018655979667	7.91310038633667	1.03070388432265	29.7343460903807	1e-07	3.75588235294118e-06
COL5A3	6	8.47236672708705	9.73680115369583	4.35002968605202	0.513437369530349	20.7529753950972	5e-05	0.00135132275132275
COMMD6	10	13.5576380827403	8.57699185664999	12.9149746027157	0.952597681387974	42.8730160336976	1e-07	3.75588235294118e-06
COX18	5	7.81530327889215	1.66871728755481	11.4163398510755	1.46076734883843	17.4755493963798	0.00049	0.00958973180076628
CP	4	9.44937881586046	6.2697607941663	11.1216485436545	1.17697139255199	18.8987576317209	0.00012	0.00283777777777778
CPOX	15	3.73020759137855	2.79418303265584	1.8156424308091	0.486740318422361	14.4470318793056	0.00356	0.0487519571045576
CPSF2	19	4.18745883619691	3.64461759423937	3.7029087224978	0.884285402518921	18.2527098972188	0.00071	0.0134321481481481
CTSC	39	3.97628711309374	3.39727142101615	2.47484321275785	0.622400531543182	24.8319050623278	0.00222	0.0333522352941176
CTSH	41	3.96261866409733	1.56030140154889	9.50103255736346	2.3976651206552	25.3731396117854	1e-07	3.75588235294118e-06
DCSTAMP	31	4.4089264048892	1.82760027704436	6.12713291038809	1.38971086103717	24.5478633154824	4e-05	0.00112883977900552
DDX19B	33	11.6523955895954	2.90362247727005	17.7866922080266	1.52644081393088	66.9379164466742	1e-07	3.75588235294118e-06
DDX55	11	6.08705286033672	2.22805673266488	9.47043616537134	1.55583274577436	20.1884704167965	4e-05	0.00112883977900552
DEPDC1B	2	6.7633134960899	6.7633134960899	5.72851815273698	0.846998761191365	9.56476967275133	0.00896	0.0999294323144105
DGKE	4	16.4806814364508	16.3069469641817	4.97411566138278	0.301814926801594	32.9613628729016	1e-07	3.75588235294118e-06
DOCK2	4	5.72126337229682	3.82304481018806	6.06946675653891	1.06086127513866	11.4425267445936	0.00867	0.0981959201773836
DPY19L1	12	6.51825445264629	6.58179578368457	4.10611995999339	0.629941649228864	22.5798957772909	5e-05	0.00135132275132275
DPY19L4	17	3.38620840112377	2.64877013581084	3.11853048409942	0.920950548425928	13.9616949081872	0.00732	0.0870735813953488
DSCR3	5	5.43588853746224	3.70186130030302	4.21261146194357	0.774962811123099	12.1550162878775	0.00756	0.088978064516129
DTX3L	34	4.68703893433771	2.61915524072841	4.45260796262785	0.94998313967644	27.3298985553902	1e-07	3.75588235294118e-06
EDIL3	4	10.663264954637	6.48339176677023	11.4843181297405	1.07699829072956	21.3265299092741	6e-05	0.00154787878787879
EDN1	9	5.83057226551186	4.51606011309343	4.75125610415131	0.814886753441895	17.4917167965356	0.0016	0.0256200626959248
EEF2K	4	8.0523846878766	6.33685261090381	8.66644953168925	1.07625875658141	16.1047693757532	0.00044	0.0087452140077821
EHMT1	5	8.74342059750732	10.5465512752694	8.34827795433388	0.954806858623946	19.5508828118982	1e-07	3.75588235294118e-06
EIF2AK2	16	4.26327823391021	2.9372755224932	4.71494090681978	1.1059425747344	17.0531129356408	0.00449	0.0597263541666667
EIF5A2	18	4.78144361803568	5.31944083957204	1.43781257457688	0.30070679264175	20.285947237045	4e-04	0.00807588932806324
EMB	16	8.97989815163699	5.27778648174152	9.38519816657268	1.04513414385015	35.919592606548	1e-07	3.75588235294118e-06
EMP1	59	5.62701775445603	1.96770110303155	7.80021391855292	1.38620744751977	43.2219434978211	0.0035	0.048188679245283
ENDOD1	30	6.02488105273687	4.79735135976707	4.71704821477872	0.782928023555908	32.9996325886946	1e-07	3.75588235294118e-06
ENDOG	7	9.32422300352153	8.38174575677234	6.49105766554533	0.696149980871737	24.6695752362257	2e-05	0.000611736526946108
ENSOARG00000000443	6	5.81099885416193	6.45511460862967	1.71246379813127	0.294693535674126	14.2339820885945	0.00408	0.054699842519685
ENSOARG00000000710	2	22.8741805184026	22.8741805184026	30.3824577500634	1.32824245771866	32.3489763172954	1e-07	3.75588235294118e-06
ENSOARG00000001174	2	16.0250589797836	16.0250589797836	16.7691736641783	1.04643444278948	22.6628557470387	2e-05	0.000611736526946108
ENSOARG00000001671	32	3.11274332018841	2.71167522688762	3.03940309295741	0.976438716692336	17.6083352783868	0.00896	0.0999294323144105
ENSOARG00000002108	19	60.5906882386422	8.54009035913227	119.532714204132	1.9727901708814	264.10868695182	1e-07	3.75588235294118e-06
ENSOARG00000002217	8	8.06064300289032	8.2175547860809	6.39107712575061	0.792874355489872	22.7989413122706	5e-05	0.00135132275132275
ENSOARG00000002305	4	6.50469682993576	7.25678932107318	1.83295735331807	0.281789820685028	13.0093936598715	0.00245	0.0359614942528736
ENSOARG00000002513	5	44.4751733473572	9.10495611997987	83.2635087549325	1.87213455256561	99.4495109157775	1e-07	3.75588235294118e-06
ENSOARG00000002783	20	4.51798014103013	2.6882595482402	4.62674584577227	1.02407396698236	20.2050214326749	2e-04	0.00448070175438597
ENSOARG00000002862	46	4.49385919433894	2.276949046045	6.91674050429282	1.53915381082835	30.4788359537082	0.00094	0.0171482857142857
ENSOARG00000003361	9	5.40267232476697	2.50839500877384	5.94842856796291	1.10101598068313	16.2080169743009	0.00216	0.0328371428571429
ENSOARG00000003563	6	11.7091354463032	9.86759125899149	9.09730775227594	0.776941029847609	28.6814071725786	2e-05	0.000611736526946108
ENSOARG00000003634	30	5.89684204964253	4.26585066747828	4.83439004641757	0.819826952412713	32.2983340863421	1e-07	3.75588235294118e-06
ENSOARG00000003884	5	126.666381999307	124.251154559512	6.86830239498741	0.0542235618210439	283.234640614407	1e-07	3.75588235294118e-06
ENSOARG00000004164	4	23.7481313504484	18.4847911072111	26.8923968357887	1.13240054297076	47.4962627008967	1e-07	3.75588235294118e-06
ENSOARG00000004253	13	278.690761491355	14.7413562510755	471.264906021122	1.69099579583926	1004.83383055518	1e-07	3.75588235294118e-06
ENSOARG00000004700	5	7.46560146335927	4.16746256694823	8.19420252062045	1.09759442167347	16.6935923649932	0.00125	0.0214983164983165
ENSOARG00000004747	13	4.0671044689643	1.43956230368816	9.29682748592874	2.28585903235877	14.6641537055195	0.00178	0.0281493498452012
ENSOARG00000004774	4	6.70324366685835	3.33695583014072	7.65397310074176	1.1418312508292	13.4064873337167	0.00138	0.0231116065573771
ENSOARG00000004807	60	8.78841541510421	2.0847788282897	34.2105447511001	3.89268635302607	68.0747730845023	1e-07	3.75588235294118e-06
ENSOARG00000004929	3	7.90029870920561	9.35996836957574	2.80809665820958	0.355441833476186	13.6837187593149	0.00245	0.0359614942528736
ENSOARG00000005002	4	6.975658966639	5.11880109923307	6.18098223432034	0.886078614777587	13.951317933278	0.00095	0.0172690391459075
ENSOARG00000005159	23	8.34106525857778	4.44875877748681	12.513766068997	1.50025994055472	40.0023437050959	1e-07	3.75588235294118e-06
ENSOARG00000006887	2	29.1414527328163	29.1414527328163	0.22087752872841	0.00757949614775653	41.2122376820033	1e-07	3.75588235294118e-06
ENSOARG00000006889	36	7.63312154978449	4.51863163574892	7.37825768386993	0.9666107942534	45.7987292987069	0.00017	0.00385937777777778
ENSOARG00000006971	34	3.86794426659123	2.87244605040697	3.88425799003625	1.004217672831	22.5537969504361	6e-05	0.00154787878787879
ENSOARG00000007044	3	7.75235557843798	10.4310530216413	5.01421062969814	0.64679832845186	13.4274737401946	0.00776	0.090821876430206
ENSOARG00000007092	4	12.9776407338323	13.4027657057712	6.2421178102999	0.480990184450621	25.9552814676646	2e-05	0.000611736526946108
ENSOARG00000007603	2	13.5285638449107	13.5285638449107	7.81241913884268	0.577475867239349	19.132278468903	3e-05	0.000870681818181818
ENSOARG00000007906	4	9.88899757304539	10.0816480683855	1.2560579277581	0.127015697848057	19.7779951460908	1e-04	0.00243238095238095
ENSOARG00000008557	4	6.98164985349223	6.08555376273698	3.28486397985566	0.470499673972129	13.9632997069845	0.00141	0.0234601954397394
ENSOARG00000008702	3	14.5639726634717	15.5861560018586	1.79648561274341	0.1233513447364	25.2255406131773	2e-05	0.000611736526946108
ENSOARG00000008893	2	7.79988897065316	7.79988897065316	7.62680115801197	0.97780893891023	11.030708767302	0.00852	0.096926859688196
ENSOARG00000008949	18	5.55278283572705	4.09408271455715	5.49992705786204	0.990481209255126	23.5584623855932	1e-05	0.000333856209150327
ENSOARG00000008981	12	4.71410935003821	4.70002784089406	2.55751688887965	0.542523878632326	16.3301538134034	0.00064	0.0122438951310861
ENSOARG00000009204	3	42.974464715601	10.0768759044656	60.6315760500027	1.41087449142774	74.433956315497	1e-07	3.75588235294118e-06
ENSOARG00000009357	4	6.10185683888047	1.568606531069	9.84068757121726	1.61273655398031	12.2037136777609	0.00255	0.0370039772727273
ENSOARG00000009886	2	7.00043213234197	7.00043213234197	3.47204001510536	0.495975098317796	9.90010606403041	0.00712	0.0857758490566038
ENSOARG00000009900	13	6.28115706213242	2.59959564003683	12.2640183236497	1.95250941862074	22.6470338567612	5e-05	0.00135132275132275
ENSOARG00000009963	5	134.113321524189	22.5921131388356	167.112309572946	1.24605302197966	299.886503616371	1e-07	3.75588235294118e-06
ENSOARG00000010890	74	4.45604193933778	1.52511017936022	9.2717680472577	2.08071830864222	38.332322165767	0.00015	0.00346696832579185
ENSOARG00000010924	4	8.10814392940632	6.96501303507352	7.89850304043706	0.974144404589447	16.2162878588126	0.0035	0.048188679245283
ENSOARG00000010981	2	14.3236032474247	14.3236032474247	19.4910560239981	1.36076486393202	20.2566339745593	0.00052	0.0100232452830189
ENSOARG00000010999	12	11.1391972710845	1.04016433155973	16.9188318912631	1.51885557635123	38.5873112581019	1e-07	3.75588235294118e-06
ENSOARG00000011087	3	32.2096019012205	39.7840388201844	14.5756382996173	0.452524633626876	55.7886669844811	1e-07	3.75588235294118e-06
ENSOARG00000011405	5	453.327171868366	27.3846789307482	605.264642322769	1.33516074015197	1013.6703723454	1e-07	3.75588235294118e-06
ENSOARG00000011538	3	6.41907900486389	6.45502035130521	6.00896644381006	0.936110373350589	11.1181709742229	0.00502	0.0655809718670077
ENSOARG00000011738	6	7.53310130446038	6.66532382624261	4.88567514445639	0.648560924245577	18.4522543766223	0.0037	0.0503989333333333
ENSOARG00000011857	2	42.4146615824363	42.4146615824363	56.4359834121496	1.33057724160929	59.9833896533466	1e-07	3.75588235294118e-06
ENSOARG00000012641	26	3.97199891145022	1.76254967798177	5.49910929100523	1.38446898239392	20.253299957454	4e-04	0.00807588932806324
ENSOARG00000013071	21	11.1061254971671	5.39263534980289	14.90170032232	1.34175508156477	50.8946607684472	1e-07	3.75588235294118e-06
ENSOARG00000013232	31	4.09453878019292	2.6823674146269	3.90291586228283	0.953200365609661	22.7974271025837	0.00011	0.00263793427230047
ENSOARG00000014144	3	8.9096982672586	9.49767218734106	8.04562754053445	0.903019080915518	15.4320500790003	0.00637	0.0780286810551559
ENSOARG00000014441	17	5.93053148575102	4.09886970767191	7.50608133259388	1.26566756295424	24.4522077318027	1e-07	3.75588235294118e-06
ENSOARG00000014562	33	5.27377074978569	2.31883846663569	11.1018421250656	2.10510518029567	30.2955064556237	1e-07	3.75588235294118e-06
ENSOARG00000014635	16	12.6589028156288	5.68444392096227	17.3454947206582	1.3702210194112	50.6356112625152	1e-07	3.75588235294118e-06
ENSOARG00000014803	38	3.84308731146587	2.97458882569156	3.27622191447943	0.852497393099762	23.6903812374326	2e-05	0.000611736526946108
ENSOARG00000014838	35	7.82694617885332	1.99541599334156	20.9216686126785	2.67303085195657	46.3048380521229	1e-07	3.75588235294118e-06
ENSOARG00000014907	3	9.63722510647866	1.37230714378581	14.3877616965136	1.49293614474579	16.6921635283994	1e-04	0.00243238095238095
ENSOARG00000014965	7	23.3853058659098	17.1044671468587	26.7021192699087	1.1418332273701	61.8717036543773	1e-07	3.75588235294118e-06
ENSOARG00000015755	4	40.4761079773161	37.5786303246242	46.8365430961325	1.1571404820439	80.9522159546323	1e-07	3.75588235294118e-06
ENSOARG00000015781	3	17.4329964341404	10.297879529148	21.7799635546182	1.249352837127	30.1948355520983	1e-07	3.75588235294118e-06
ENSOARG00000015844	6	7.33073652562692	7.41494595767691	3.38566144337174	0.461844649788747	17.9565639265691	3e-04	0.00630617283950617
ENSOARG00000016010	22	6.9229460156842	6.69251710966338	5.58795502471482	0.807164321671019	32.471495096372	1e-07	3.75588235294118e-06
ENSOARG00000016510	18	29.415316558556	4.17254269433663	39.9987431527764	1.35979305451812	124.798618855823	1e-07	3.75588235294118e-06
ENSOARG00000017070	9	8.61924655987935	3.27321354035824	8.22892269661108	0.954714851169806	25.8577396796381	1e-07	3.75588235294118e-06
ENSOARG00000017123	60	6.80824411367711	5.23611137802488	7.08931761247059	1.04128428624186	52.7364321383722	1e-07	3.75588235294118e-06
ENSOARG00000017281	19	6.94772011059873	1.42405447347082	12.7649452114736	1.83728547038052	30.2844098501051	1e-07	3.75588235294118e-06
ENSOARG00000017405	8	6.43047237422424	3.72453905281446	9.35265798345863	1.454427830364	18.1881224881869	0.00012	0.00283777777777778
ENSOARG00000017909	2	10.410686892209	10.410686892209	0.511012836422864	0.0490854101860742	14.7229345965818	0.00537	0.0690930982367758
ENSOARG00000018233	2	13.8200173667891	13.8200173667891	19.5444559923449	1.41421356237309	19.5444559923449	6e-05	0.00154787878787879
ENSOARG00000018470	5	6.90619930036852	2.50839500877384	9.4862270340338	1.37358141887501	15.4427311017855	0.00246	0.0360048137535817
ENSOARG00000019055	6	65.2876924064385	2.18641395806165	154.893662490503	2.37247874417488	159.921532879554	1e-07	3.75588235294118e-06
ENSOARG00000019357	20	9.86194417296207	1.33639412024912	30.6209198551334	3.10495773633408	44.1039551221023	1e-07	3.75588235294118e-06
ENSOARG00000019405	26	7.66979928408792	5.73194944805934	5.57236167971402	0.72653292130795	39.1084562149043	1e-07	3.75588235294118e-06
ENSOARG00000020071	2	18.0650600895653	18.0650600895653	23.8946104221047	1.32269753345058	25.5478529837482	1e-07	3.75588235294118e-06
ENSOARG00000020286	2	13.4623180330076	13.4623180330076	0	0	19.0385927432592	3e-04	0.00630617283950617
ENSOARG00000020298	6	9.63312433643712	2.05651523161603	18.4348960032063	1.91369854258775	23.5962392530577	8e-05	0.00199336585365854
ENSOARG00000020324	2	7.14297115972904	7.14297115972904	5.14888912042044	0.720832970661995	10.1016866897287	0.00703	0.0848918203309693
ENSOARG00000020598	12	10.2379342794489	9.12179842414023	7.05827635572532	0.689423878203019	35.4652446731133	1e-07	3.75588235294118e-06
ENSOARG00000020646	8	5.41162226886225	5.30344143594172	3.571272664486	0.659926448494868	15.3063792141305	0.0041	0.0548240837696335
ENSOARG00000022944	5	6.70046798048817	6.6208842284067	6.27598872075975	0.936649311516075	14.9827018854323	0.00198	0.030648
ENSOARG00000024773	2	9.0627160566425	9.0627160566425	5.20932090896705	0.574807913699215	12.8166159592402	0.00815	0.0938767567567568
ENSOARG00000024873	3	10.2394343370797	8.64716256883211	4.78361099469776	0.467175318208259	17.7352205125873	0.00026	0.00562745762711864
ENSOARG00000024898	6	5.46653554489632	2.48824312247525	5.29811624219468	0.969190851990548	13.3902227457832	0.00878	0.0992217699115044
ENSOARG00000025493	3	27.6997986333325	7.08830273318225	36.5265530552801	1.31865771079383	47.9774585923588	1e-07	3.75588235294118e-06
ENSOARG00000025560	19	7.49106552820827	4.97176164441278	9.59804972619673	1.28126628849453	32.652797616901	1e-07	3.75588235294118e-06
ENSOARG00000025730	15	4.05812553103353	2.3331065642714	4.2307366171962	1.04253468377029	15.717052598512	0.00288	0.0405262809917355
ENSOARG00000025861	4	7.62895823549264	7.10172409252596	8.42809361152278	1.10475026227202	15.2579164709853	0.00461	0.0611633246753247
ENSOARG00000026030	2	40.0205644146383	40.0205644146383	33.8903853808746	0.846824273384773	56.5976249690076	1e-07	3.75588235294118e-06
ENSOARG00000026090	7	6.54477331942707	5.35809486280231	3.8196128670018	0.58361270598386	17.3158425904947	0.00126	0.0215975838926175
ENSOARG00000026189	5	8.89982641466785	5.34512853805287	6.20600807321635	0.697317878356391	19.9006168511455	0.00018	0.0040683185840708
ENSOARG00000026714	5	5.39729254026555	5.30753483836146	2.94122750503278	0.544944985488608	12.0687130144863	0.00653	0.0792285985748219
ENSOARG00000026734	4	6.05649260363709	5.10716138870059	4.67149888787154	0.771320827679403	12.1129852072742	0.00575	0.0730076426799007
ENSOARG00000026740	4	7.4048711440828	7.83277933472842	6.61016884361807	0.892678443013856	14.8097422881656	4e-04	0.00807588932806324
ENSOARG00000026800	4	6.01367965646627	5.46226155159576	3.30311375275081	0.549266662250474	12.0273593129325	0.008	0.0926621315192744
ENSOARG00000026805	2	8.26570319160692	8.26570319160692	3.00954216557471	0.364099955661441	11.6894695561211	0.0025	0.0363817663817664
ENSOARG00000026854	9	8.87431675795321	3.15292806037966	11.8980291206843	1.34072621534736	26.6229502738596	1e-05	0.000333856209150327
ERI1	7	5.17728942825581	5.41520651572125	3.41706442428159	0.660010314592895	13.6978202925687	0.00517	0.0668566075949367
ESD	3	9.31250168385488	10.9830004331137	3.40220798643565	0.365337704296373	16.1297260620074	0.00112	0.0197274482758621
EVI5	17	6.0552832195425	3.89394322372182	7.21071999574457	1.19081465462641	24.9665723072039	1e-07	3.75588235294118e-06
F11R	8	8.93183307595423	7.21422030445715	4.74428947980652	0.531166384264259	25.2630389457341	1e-07	3.75588235294118e-06
FABP7	2	9.12076355473554	9.12076355473554	3.39778505566487	0.372532961223484	12.8987075183052	0.0038	0.0516234042553192
FAM162A	4	7.45228079860913	1.16456245191682	13.365704191048	1.79350517676985	14.9045615972183	0.00148	0.0243081672025723
FAM234B	5	5.44571799421036	5.59316876901366	0.412209530043675	0.0756942483033307	12.1769956213482	0.00244	0.0359614942528736
FAM8A1	20	5.89391812703651	4.42294974250936	4.96547570385544	0.842474496053461	26.3584031717437	1e-07	3.75588235294118e-06
FAU	2	17.4224362533713	17.4224362533713	23.3540253025788	1.34045692364405	24.6390456390984	0.00515	0.0668566075949367
FBXL3	13	4.16022402928587	1.74446101063095	4.80247492106637	1.15437891980321	14.9999010550076	0.00481	0.0632919280205655
FBXO30	7	4.76729216913642	5.505947450865	3.78077471754958	0.793065451709971	12.6130695067206	0.00559	0.0713843
FKBP9	5	8.7007962759734	6.60736751270963	8.52398431840041	0.979678646417542	19.4555719314535	7e-05	0.00177009900990099
FN1	14	8.74699833015901	7.70171394548175	4.46901734159189	0.510920109151392	32.7282709141388	1e-05	0.000333856209150327
FNTA	2	15.1230014478372	15.1230014478372	2.31093458317397	0.15280925490518	21.3871537513193	1e-05	0.000333856209150327
FOXRED1	2	7.99324622213349	7.99324622213349	7.29751188786136	0.912959726882224	11.3041572147287	0.00497	0.0650942564102564
FUCA2	6	6.1049684186622	4.30369574684874	5.29787058411402	0.867796558606106	14.9540575215283	0.00268	0.0380262222222222
GAB1	4	5.68633224051022	3.68650026484043	5.27185887932108	0.927110597190157	11.3726644810204	0.00418	0.0557478851174935
GALC	2	7.486518967614	7.486518967614	4.55717152937638	0.6087170217681	10.5875366589631	0.0058	0.0731516049382716
GALNT2	12	6.64745909004243	3.52524826289782	9.20100024206667	1.38413792660256	23.0274737703781	1e-07	3.75588235294118e-06
GBA	11	7.87304622908796	2.16647148605831	12.0808239518508	1.5344535774751	26.1119402990072	1e-07	3.75588235294118e-06
GCNT1	17	5.95997103158626	5.62142089162477	3.41126944096416	0.572363426413541	24.5735900888516	0.00075	0.0140845588235294
GCNT2	12	5.74212395826316	4.7492928938875	3.73874055348932	0.65110760071787	19.8913008781406	7e-05	0.00177009900990099
GCNT4	11	22.6688706392409	21.9827743930585	18.1560053353374	0.800922358430529	75.184138331466	1e-07	3.75588235294118e-06
GLB1	2	10.4426598101447	10.4426598101447	12.4708730782444	1.19422381892872	14.768151130755	0.00733	0.0870735813953488
GLCE	3	9.92003371903144	8.32853247551507	3.93560147749977	0.396732671376849	17.1820024141589	0.00028	0.00598426778242678
GPATCH2L	19	3.93190863198521	2.95302596851326	5.13291737597993	1.30545184448712	17.1387923820588	0.00105	0.0187531468531469
GPNMB	15	12.9512943487883	10.783785572356	12.1427255334389	0.937568493652137	50.1601473246875	1e-07	3.75588235294118e-06
GRAMD2B	6	5.01857070923343	3.78250831892598	2.98739567043922	0.595268223469054	12.2929374756994	0.00627	0.0771738795180723
GSG1	3	14.4967941078435	5.1834647683579	16.4397942127091	1.13402964065099	25.1091839416501	1e-07	3.75588235294118e-06
GSTP1	3	20.8684550943104	27.2192640774236	15.9865628209853	0.766063551361973	36.1452244988152	5e-05	0.00135132275132275
HGSNAT	6	5.71667579992573	3.93893933743761	4.2827526239422	0.74916835829624	14.0029387347349	0.00089	0.0164119855595668
HIRA	2	10.2924826845087	10.2924826845087	1.53087160034809	0.148736864299244	14.5557686029224	0.00105	0.0187531468531469
HIST1H1C	5	43.1615147124348	8.01351631327329	77.9566511237671	1.80616115173798	96.5120809088615	1e-07	3.75588235294118e-06
HIST1H1D	2	180.144604357829	180.144604357829	252.390939632733	1.40104634569792	254.762942671176	1e-07	3.75588235294118e-06
HIST1H2BB	2	332.485188639087	332.485188639087	467.883662850327	1.40723159658765	470.205063061573	1e-07	3.75588235294118e-06
HIST1H2BN	3	8.94624024131884	6.55115932260692	9.70810325730952	1.08516013380369	15.4953426346815	0.00128	0.0217941333333333
HMOX1	7	6.20133417597335	2.40600159884632	9.23531280217948	1.48924611061295	16.4071880264311	0.00124	0.0213983783783784
HNMT	70	3.26657449299649	2.29022557039971	3.03696817782938	0.92971036917744	27.3301230198598	5e-04	0.00974809160305344
HPS5	12	3.94223052910766	1.21033506028139	8.22674303484854	2.08682444471625	13.6562871431272	0.00594	0.0740037073170732
ICAM1	2	15.4801163890304	15.4801163890304	19.1094409578772	1.23445072876962	21.8921905444809	0.00132	0.022326357615894
IDI1	4	7.13941773957933	4.85109213315251	7.43456445141877	1.04134044576257	14.2788354791587	0.00119	0.0208883848797251
IDNK	4	11.6887713063518	11.5833895848923	4.71236312835593	0.403152992290574	23.3775426127036	3e-05	0.000870681818181818
IFI35	4	8.94924702404053	6.11369862202305	8.03057826787736	0.897346809882962	17.8984940480811	0.0011	0.019442214532872
IL27RA	2	8.69081955684812	8.69081955684812	3.44797853212488	0.396738018730117	12.2906748854319	0.00406	0.0545749473684211
IL6ST	8	5.43594768644485	3.72663598678003	4.18297643414066	0.76950270227423	15.3751818850419	0.00042	0.00841317647058824
IMPAD1	16	5.19133160350273	3.53175026570389	6.96376869012153	1.34142243686049	20.7653264140109	3e-05	0.000870681818181818
IQGAP2	14	6.63370070998342	3.78822624146448	8.34718752448157	1.25830028959845	24.821035263157	1e-07	3.75588235294118e-06
IST1	2	11.339423387609	11.339423387609	14.1941633096104	1.25175353493908	16.0363663442473	0.00651	0.079174
ITFG1	3	7.95783017940937	1.34677056217925	12.2809667529498	1.54325569609747	13.783366188742	0.00215	0.0327826865671642
ITGA2	19	6.28035581853594	5.64900451073236	4.01479152601122	0.639261793760459	27.3754363424758	1e-07	3.75588235294118e-06
ITGAL	4	18.4222634230238	20.124926210359	12.6511373104757	0.686730887512144	36.8445268460477	1e-07	3.75588235294118e-06
ITGB2	28	8.19090890287932	2.24845008047321	13.2235411877511	1.61441683023757	43.3422159372072	1e-07	3.75588235294118e-06
ITGB8	5	6.79535716031297	4.01080207133488	5.34789536179553	0.786992535584285	15.1948805418497	0.00158	0.02554
KIAA0040	10	5.38592759038415	3.30775683476272	4.39661514045929	0.816315308120528	17.0317984983563	0.00036	0.00741483870967742
KLF3	9	7.483572319197	4.48457924062159	6.12072330033605	0.817887906907113	22.450716957591	6e-05	0.00154787878787879
KLHL6	29	3.47048773860472	2.29854499684959	3.47982751966758	1.00269120128533	18.6891484335259	0.00718	0.0858909601873536
KMO	36	4.67331284681447	2.67154276769817	4.67619208504536	1.0006161021796	28.0398770808868	1e-07	3.75588235294118e-06
LACTB	27	4.81789376180551	3.43343630546829	3.80001153454422	0.788728793621254	25.0345103427488	1e-07	3.75588235294118e-06
LAMB1	7	10.4027550512711	6.38485987124905	11.6324858944663	1.11821203490175	27.5231028155843	1e-05	0.000333856209150327
LEPROTL1	5	5.08700162910378	4.51137075331502	1.95342352017623	0.384002927972402	11.3748814443282	0.00587	0.0734900980392157
LGALS8	19	4.48088465207276	1.73124405172375	6.90175798833339	1.54026682769903	19.5317233760476	0.00159	0.02554
LIPA	51	9.15392172089229	1.66363743321075	47.4736748699805	5.18615696282718	65.3720768102361	1e-07	3.75588235294118e-06
LPP	9	4.10579054861415	4.28155988767708	2.7867819360689	0.678744301023719	12.3173716458424	0.00805	0.0930303167420814
LRRK2	9	4.29212348263639	2.66853832424476	5.71114558666738	1.33061073610104	12.8763704479092	0.0088	0.0992282560706402
LRSAM1	8	7.04284635026227	1.50274165854695	9.13489978963543	1.29704658249363	19.9201776525015	0.00157	0.0254589206349206
LYVE1	16	4.30585726020033	3.47560121414151	2.72459810606011	0.632765542704811	17.2234290408013	0.00024	0.00523897435897436
MANBAL	5	6.75855849032876	2.73914932563319	9.57429775511181	1.41661831717699	15.1125962142835	7e-04	0.0132921933085502
MARCH2	3	5.91408895307958	2.97452314496352	5.88350188668843	0.994828101735733	10.2435025472157	0.00825	0.0946988764044944
MB21D2	6	12.6452982573676	8.99008760583021	8.17219983126785	0.646263904966134	30.974528375856	1e-07	3.75588235294118e-06
MCAT	7	4.95261995287109	5.01775225097616	1.05768046382426	0.213559787322488	13.1034007335133	0.00175	0.0277608695652174
MEDAG	6	10.8229738072831	11.76277248871	4.47825455267641	0.413773019543194	26.5107633273509	1e-07	3.75588235294118e-06
MESD	6	13.5753060832602	13.7110282949847	11.1848353761372	0.823910363975463	33.252573006088	1e-07	3.75588235294118e-06
MGAT1	5	8.03665438440794	7.114169278017	3.73723667505663	0.465023938606507	17.9705055152079	0.00046	0.00910728682170543
MICAL2	22	5.42170392509566	4.22797513353989	4.38727590226439	0.809206102523753	25.4300455353652	1e-07	3.75588235294118e-06
MIIP	5	5.58727015937081	3.5995692921723	3.63423999479347	0.650450021411302	12.4935158850092	0.00516	0.0668566075949367
MIPEP	4	7.59499248895565	2.70367202957655	10.5157917208936	1.38456907445074	15.1899849779113	0.00081	0.0151002919708029
MMP25	5	7.32010223597824	1.55344573403387	12.5628795973327	1.71621641233182	16.3682462018956	0.00084	0.0156026181818182
MOB1A	32	6.52146861018299	4.70829741880595	8.32568499499214	1.27665798804765	36.8909974204448	1e-07	3.75588235294118e-06
MOCOS	7	6.57280764066111	4.71395566857353	5.39640123027944	0.821019193821508	17.3900144326545	0.00016	0.00366493273542601
MRPL17	38	3.58644064615323	2.3331065642714	5.01667554963019	1.39878950876017	22.1083049399641	0.00136	0.0228515789473684
MRPL19	10	6.65648289611707	4.56080436206896	6.95051392852373	1.04417213068754	21.0496471576839	2e-05	0.000611736526946108
MRPL45	4	6.75295364926054	8.36110455622995	4.85526585382066	0.718984033653529	13.5059072985211	0.00482	0.0632919280205655
MRPS21	7	5.64494234291946	5.30394651075999	2.15450884682212	0.38167065595002	14.9351136046632	0.00205	0.0314456456456456
MRPS22	22	3.40171232498394	2.33402383116737	4.48536146432005	1.31855990037054	15.9554450994902	0.00862	0.0978465777777778
MRS2	2	7.4307309628609	7.4307309628609	3.48712773430525	0.469284617049663	10.5086405060236	0.00613	0.0758160774818402
MSR1	99	6.09540535361218	2.10823393214556	14.2387007509294	2.33597274092551	60.6485175091655	1e-07	3.75588235294118e-06
MTFR2	6	6.00804148699037	3.21621067858087	6.15989964315111	1.02527581683475	14.7166359965987	0.0019	0.0296795107033639
MTIF2	4	12.6601968921625	0.720717486385227	24.1652910984357	1.9087610804375	25.3203937843251	9e-05	0.00221019230769231
MX2	16	31.8193339988453	28.9748321602069	25.2495334121116	0.793528029625885	127.277335995381	1e-07	3.75588235294118e-06
MXD1	5	9.17730431684049	10.2354199103346	4.04900703921287	0.441197861531396	20.5210763026576	0.00019	0.00427541850220264
MYH15	9	7.48214621123187	4.87302016412067	5.17474334869742	0.691612166162875	22.4464386336956	5e-05	0.00135132275132275
NAAA	27	4.48612800405402	3.43343630546829	3.44451567850243	0.767814845093518	23.3106048968374	3e-05	0.000870681818181818
NAGA	45	4.56358278781484	3.76140755372776	4.13708433580205	0.906543066743178	30.613444003506	1e-07	3.75588235294118e-06
NAIP	17	13.4094094556413	4.79963262471895	21.2757982633206	1.58663200894129	55.2884115627655	1e-07	3.75588235294118e-06
NAV3	52	3.55210970928665	2.42075078652262	3.39301145920415	0.955210209395688	25.614627385813	3e-04	0.00630617283950617
NCAM1	4	8.10414452680331	4.27510914912289	8.00352274284042	0.987583910475671	16.2082890536066	0.00038	0.00779534136546185
NCF2	40	4.32045356522251	2.23416617504751	10.1023314636796	2.338257155452	27.324947582196	5e-05	0.00135132275132275
NDFIP2	14	10.3804006973636	1.67638180199585	30.3820278421808	2.9268646488663	38.839902946964	1e-07	3.75588235294118e-06
NDUFAF6	6	6.23882701646298	3.02771411217511	7.06015835644096	1.13164835918846	15.2819427838247	0.00103	0.0185909540636042
NEDD4L	2	8.41331560248659	8.41331560248659	2.40327639904231	0.285651521064063	11.8982250295617	0.0022	0.0331492625368732
NIFK	5	14.5128564910699	4.73485142748806	20.9435845734936	1.44310560683767	32.4517336617314	1e-07	3.75588235294118e-06
NIPAL1	5	6.19758563671833	4.15282830104005	6.34747646635682	1.02418535836769	13.8582227800785	0.00122	0.0212688054607509
NLRP1	58	3.11345248548005	2.37316236711795	3.90215838256448	1.25332196356381	23.7113477053041	0.00847	0.096573125
NOD2	19	3.76853159815511	1.76196513349038	4.51112186769626	1.19705029670036	16.4266484018979	8e-04	0.0149684981684982
NQO1	8	6.63914685943494	3.7588354458131	8.30424145736065	1.25079948270152	18.7783430623993	0.00011	0.00263793427230047
NRP1	14	7.66250456199092	6.34008879190871	7.4725145291445	0.975205230703699	28.6704667955624	1e-07	3.75588235294118e-06
NUB1	5	9.69396723656827	2.05453833030147	11.967107259161	1.23449016972307	21.6763697126224	1e-05	0.000333856209150327
NUDT19	16	4.89746191664299	3.80068319133963	3.59444423470047	0.733940211456367	19.589847666572	8e-05	0.00199336585365854
NUDT9	24	14.5863262430589	11.6013635581585	9.31856096489908	0.638855926408027	71.4581130345235	1e-07	3.75588235294118e-06
NUP85	4	9.41803344492093	3.20620733470625	12.6972543825523	1.34818531456797	18.8360668898419	4e-05	0.00112883977900552
NXPE4	6	6.02819058142331	5.79198890849934	0.918598033799468	0.152383708078217	14.7659909967386	4e-04	0.00807588932806324
NYAP2	11	4.3950180175458	3.36899036535087	4.33636798461275	0.986655337316273	14.5766257110511	0.0035	0.048188679245283
OAT	3	14.8855585706043	6.07332617975506	20.4054242046859	1.37082018843298	25.782543743329	3e-05	0.000870681818181818
OGFRL1	12	5.11184433497278	4.90774272266209	4.09530005626122	0.8011394299007	17.707948217112	0.00181	0.0285354320987654
OPTN	23	6.48495133544547	3.76685830767245	6.97416502335061	1.07543829746743	31.1007340416783	1e-07	3.75588235294118e-06
OSBPL8	19	7.78735408980808	7.89548345594089	3.78699633302371	0.486300775507313	33.9442895150416	1e-07	3.75588235294118e-06
PADI2	13	4.94385993157814	2.79360329568254	4.35093272253016	0.880067959599593	17.8253404820169	0.00031	0.00648967213114754
PARVB	7	8.93567455489257	3.06462393188681	18.1656234027203	2.03293252133651	23.6415726688535	4e-05	0.00112883977900552
PCP4L1	12	4.94587216571782	5.4400519141574	1.75342952528489	0.354523826442329	17.133003757528	0.00049	0.00958973180076628
PDE4DIP	6	5.89562035472464	4.19038249178247	4.45592285229253	0.755802203023746	14.4412615862417	0.00187	0.0293906461538462
PDGFC	8	11.8713883235013	9.48515806022434	12.5527484883956	1.05739515432626	33.5773567425864	1e-07	3.75588235294118e-06
PEX26	8	15.346266879719	15.3532175190239	8.9779851349359	0.585027303728233	43.4057975061913	1e-07	3.75588235294118e-06
PFKFB3	33	17.9290869511519	2.39465648024588	68.855480139958	3.84043428020377	102.99476318612	1e-07	3.75588235294118e-06
PFKL	13	4.9948380676991	4.40799050147863	3.40288293339491	0.68127993085519	18.0091447657286	0.00277	0.0390860773480663
PGLYRP1	2	7.98100095548474	7.98100095548474	7.75175295070003	0.971275782816794	11.2868397925592	0.00476	0.0629898445595855
PIGF	3	15.1127842668555	6.20211465448789	20.3157469151545	1.34427558525465	26.1761101940213	1e-05	0.000333856209150327
PIK3C2A	11	5.44651102615355	2.40692615306148	9.1154880900329	1.67363804943409	18.0640334902849	0.00085	0.0157311594202899
PIKFYVE	19	8.01739917243976	8.09756898691057	4.29651738396754	0.535899147785613	34.9470327826915	1e-07	3.75588235294118e-06
PISD	3	11.099214869034	4.32383600571136	14.0285131092598	1.2639194100475	19.2244040772908	0.00027	0.00581924050632911
PLA2R1	151	6.74881029448151	5.47904801183376	6.60569558520637	0.978794083248692	82.9307693140841	1e-07	3.75588235294118e-06
PLAUR	57	16.2297269899731	5.25719022651858	26.7014916454742	1.64522124506288	122.531751703942	1e-07	3.75588235294118e-06
PLBD1	6	6.29718009141282	2.64284909162361	8.25842278473629	1.31144776945445	15.4248780423741	0.00033	0.00688016326530612
PLD3	5	18.7953161445583	1.97380953902242	23.5432856960186	1.25261450857984	42.0276045578316	1e-07	3.75588235294118e-06
PLIN2	46	6.55796972303054	2.67152634095474	11.4420085751688	1.74474861251437	44.4783146809378	1e-07	3.75588235294118e-06
PLIN3	5	7.26719409482755	5.00776902341856	6.56683218356603	0.903626915406042	16.2499400017195	0.00022	0.00484379310344828
PLPBP	3	9.45579957204659	11.7143293862103	8.05820689668417	0.852197303388917	16.3779252849727	0.00041	0.0082451968503937
PNKD	21	5.0264105619541	2.19315229999806	5.00096310035825	0.994937249696937	23.0339068740802	0.00699	0.0846088151658768
POLR2K	2	9.16378572869862	9.16378572869862	0.048995884745102	0.00534668598717444	12.9595500602066	0.0022	0.0331492625368732
POLR3E	9	5.65181342301493	2.9700020859458	5.14035972839986	0.909506267044775	16.9554402690448	0.00034	0.00705983739837399
PPM1H	3	16.8205746313856	9.14573148296707	16.765007837674	0.996696498488948	29.1340898740639	1e-05	0.000333856209150327
PRIM2	2	8.1446492205569	8.1446492205569	7.13423870297857	0.875941800534751	11.518273388483	0.00342	0.0474710869565217
PRNP	26	3.55798848796575	1.51484948206739	6.93335531721928	1.9486727797659	18.1422527292758	0.00608	0.0753801941747573
PSTPIP1	58	4.63440696560698	1.89501250961711	9.15729340388542	1.97593639743852	35.294591930298	1e-07	3.75588235294118e-06
PSTPIP2	13	4.77842100205571	2.50839500877384	6.90123587710159	1.44425028144917	17.2288419386659	0.00782	0.0911976255707763
PTAFR	31	5.76355143297543	5.29136659397066	3.59760383234628	0.624199137317149	32.0900962718585	0.00223	0.0334042228739003
PTGER2	7	4.47071833538373	4.18757930726744	2.58310319262143	0.577782584104511	11.828408897242	0.00729	0.0870030841121495
PTK2B	19	4.92153106362431	2.86513053069237	6.09466582141259	1.23836784582324	21.4524565538346	6e-05	0.00154787878787879
PTPRC	55	3.35731057659	1.42579946951914	5.52208656089235	1.64479467565408	24.898481618817	0.00264	0.0376679329608939
PTRH2	6	8.84330401083437	5.8997493236948	10.0443045765453	1.13580903294058	21.6615824668521	1e-05	0.000333856209150327
PTX3	3	12.5327623980801	9.6779387450549	5.41215044873997	0.431840186291974	21.7073812326635	0.00023	0.00504223175965665
PYGL	6	9.56614830488581	7.53427250446633	9.6981673766654	1.01380065075012	23.4321821507605	0.00147	0.0243001941747573
RAB31	4	11.5829005872315	12.2477630780547	2.7797746056643	0.239989507354368	23.1658011744629	0.00044	0.0087452140077821
RAP1GAP2	2	14.6608478190373	14.6608478190373	6.66239407496823	0.454434433615568	20.7335698215705	0.00012	0.00283777777777778
RARS	3	10.0909806467931	11.5467468434407	4.00500285483509	0.396889360411951	17.4780911784399	0.00052	0.0100232452830189
RASSF2	7	7.82634702693751	6.75605788811663	6.04668221073427	0.772605941178201	20.7065679073664	0.00148	0.0243081672025723
RASSF4	12	5.18501896778543	3.59889760089034	4.75150279046222	0.916390628459287	17.9614325808254	0.00048	0.00946656370656371
RCBTB1	2	7.14935272971443	7.14935272971443	9.05370061597765	1.26636647515632	10.1107115925513	0.00763	0.0895954942528736
RELL1	4	20.3061642543462	6.78231773849585	30.4674554075459	1.50040426276099	40.6123285086925	1e-07	3.75588235294118e-06
REX1BD	2	19.2078033193479	19.2078033193479	26.1859370384026	1.36329681239633	27.1639359576167	0.0025	0.0363817663817664
RFTN1	7	5.50521794235432	2.97452314496352	4.90955890969722	0.891801007899359	14.5654375886802	0.00302	0.0423795604395604
RFX5	21	4.59281664047107	1.51348207269889	12.2366124715737	2.66429370677393	21.0469299080115	0.00017	0.00385937777777778
RHOQ	5	50.7680696112426	13.7928082013299	58.460077158729	1.15151270486327	113.52085473718	1e-07	3.75588235294118e-06
RNF144B	7	9.61116280545811	11.4316558827836	6.45646439266646	0.671767248495664	25.428746593396	1e-05	0.000333856209150327
RNF151	2	7.4086716301305	7.4086716301305	8.56114884475985	1.15555787490194	10.4774438984993	0.00715	0.0858909601873536
RNMT	32	2.96990707180051	2.84550673861887	2.70152267915724	0.9096320571133	16.8003314397122	0.00894	0.0999294323144105
RPS6KA1	82	3.13664318906532	2.7093560975862	2.33171162196542	0.743378025939968	28.403512117902	0.00026	0.00562745762711864
RRM1	2	11.2615847943862	11.2615847943862	6.11586725305574	0.543073409712677	15.9262859500356	0.00149	0.0243939743589744
RRP15	4	7.10174447805564	1.28402231858683	12.5240559724071	1.76351824697529	14.2034889561113	0.00264	0.0376679329608939
RWDD2B	12	4.37603905108342	3.2020368699763	2.94456747257355	0.672884185492936	15.159043944764	0.00236	0.0350432558139535
SCCPDH	4	6.43783411555352	4.37283228138657	5.08430092641718	0.789753329327598	12.875668231107	0.00143	0.0237157142857143
SCFD2	5	5.17775598751757	4.81184483751709	3.74357559799691	0.723011205437616	11.5778143589958	0.00404	0.0544493931398417
SCP2	3	13.9007573370783	7.17904268642008	14.9158500841346	1.07302427647943	24.0768179715054	3e-05	0.000870681818181818
SEMA4D	20	3.67354029374255	2.60099564209163	4.24168774957863	1.15465937771361	16.4285716297858	0.00257	0.0371885552407932
SEPT9	20	6.24460885578581	4.60515813174637	7.26413811719538	1.1632655118927	27.9267397888685	1e-07	3.75588235294118e-06
SERINC3	13	4.70372581547862	3.70186130030302	2.7920274850868	0.593577856068701	16.9595246134318	0.00109	0.0193997212543554
SERPINB1	10	6.48380732934794	4.48845890485823	6.52800766614464	1.00681703427501	20.503599070433	0.00036	0.00741483870967742
SFI1	3	6.14346349948525	6.91140423828358	2.10481515754637	0.342610509157046	10.6407909155534	0.00629	0.0772339423076923
SH2D1B	2	77.4651343102842	77.4651343102842	101.134337922367	1.3055465381016	109.552243552657	1e-07	3.75588235294118e-06
SKAP2	19	5.50410214784341	3.83237815716534	4.8623841820448	0.883410963575586	23.9918250373746	0.00154	0.0251320127795527
SLC1A5	31	7.0505809373591	3.43343630546829	7.2569844423454	1.02927468060009	39.2559732802767	1e-07	3.75588235294118e-06
SLC25A3	11	4.58833595940436	3.67585877916903	3.39097379681776	0.739042177124702	15.2177887894396	0.002	0.0307710843373494
SLC35D1	23	3.20265350803386	2.41223627623915	2.41434933174295	0.753859050217751	15.3593866520768	0.00816	0.0938767567567568
SLC36A4	6	11.0178088151969	6.98005377751811	8.51134134022379	0.772507626787287	26.9880096807708	1e-07	3.75588235294118e-06
SLC37A2	5	8.92294680647373	3.63109717752477	9.20031103167928	1.03108437506366	19.9523156188899	2e-05	0.000611736526946108
SLC9A9	12	5.1646115498995	3.22194965606996	4.64574049217365	0.899533381608158	17.890739211566	0.00175	0.0277608695652174
SLX4IP	5	14.0764266554663	8.72396516109655	8.73865990917285	0.620801011724047	31.4758468819127	1e-07	3.75588235294118e-06
SMG7	3	32.4688423266698	47.3462657341456	28.1515671754703	0.867033289706996	56.237684572735	1e-07	3.75588235294118e-06
SMIM10L1	3	8.33339668117543	1.64520362650917	11.6424587143449	1.39708442544736	14.4338664514217	0.00128	0.0217941333333333
snopsi28S-3327	2	14.9210458530551	14.9210458530551	4.16581004762595	0.279190218209335	21.1015454101814	0.00051	0.00990524714828897
snoR1	2	7.3197888666281	7.3197888666281	4.2967046276275	0.586998437511873	10.351744688893	0.00831	0.0949608053691275
SNORA44	3	6.28066344370247	2.19699541797725	7.14533195250212	1.13767152412324	10.8784281897332	0.00741	0.0878196751740139
SNORA73	22	6.99845618386718	1.78214493080104	14.5458048284829	2.07843050614704	32.8256691792444	1e-07	3.75588235294118e-06
SNX5	44	3.33697820963065	2.25386557979605	4.30632288330675	1.29048576669711	22.1350093098736	0.00258	0.0372277966101695
SPECC1	11	6.88208281804887	4.26696081100064	5.27275225385302	0.766156466473313	22.8252864836198	2e-05	0.000611736526946108
SPOCK2	15	4.61705576270709	2.50526899838956	4.54646588671788	0.984711062716769	17.8817800774755	0.00021	0.00466382608695652
SPTLC2	31	6.43027100916253	5.34631350662279	7.53331373453565	1.17153907258363	35.8022337681542	1e-07	3.75588235294118e-06
SRC	23	4.63138899931055	2.18641395806165	5.51311735928916	1.19038097644354	22.2113613596173	8e-05	0.00199336585365854
SRD5A3	5	5.51717450932239	4.93532742878773	4.37567611805349	0.793100908927185	12.3367772465739	0.00268	0.0380262222222222
SREBF2	3	10.6484725679562	4.44576906937534	11.6383336898181	1.09295803839892	18.4436955107036	9e-05	0.00221019230769231
SRPRB	11	15.197316331652	9.77326939166459	20.2380823150175	1.33168790287446	50.40379609243	1e-07	3.75588235294118e-06
ST14	9	119.36503315095	106.532104791398	60.3019130150357	0.505189094521321	358.095099452849	1e-07	3.75588235294118e-06
ST3GAL1	17	4.40127893813839	2.20638216194712	9.01592623523394	2.04847871765369	18.1469379497509	0.00022	0.00484379310344828
ST8SIA4	11	3.90821413656181	3.86159560060927	2.47731762288078	0.633874587296838	12.9620798913383	0.00831	0.0949608053691275
STAMBP	27	3.55038705105146	1.42405447347082	6.94997633475464	1.95752638650943	18.4483522768673	0.00391	0.0528367195767196
STARD4	4	25.4862953672093	20.9466648723412	17.2886735033312	0.678351767262921	50.9725907344185	1e-07	3.75588235294118e-06
STEAP4	15	3.94868638310647	2.2593719040677	3.15130205684835	0.798063394026544	15.2931966011674	0.00529	0.0682356565656566
STXBP6	3	9.07229027976069	8.97755914525398	1.6972698472448	0.187082841808008	15.7136677055588	0.00263	0.0376679329608939
SYNE3	14	5.60645956247805	3.60179881203041	5.44140867351346	0.970560585138397	20.9774508355954	2e-05	0.000611736526946108
SYTL2	11	4.878562047719	3.68331520739491	3.65806307529747	0.749824034114277	16.1803598287519	0.00136	0.0228515789473684
TAB1	13	8.69429432479376	5.26946341588413	8.59453543271655	0.98852593570559	31.3477239920195	1e-07	3.75588235294118e-06
TAPT1	14	5.34357918538102	1.70528814162177	5.77013703353349	1.07982624255283	19.9938425307924	3e-05	0.000870681818181818
TBC1D1	26	5.45735649726874	2.37001635866644	6.1184113544307	1.12113096468827	27.8271672722057	1e-05	0.000333856209150327
TBC1D13	4	7.50271913849081	7.74677878114016	4.06824838276287	0.542236528872812	15.0054382769816	9e-04	0.016536690647482
TBC1D9	7	9.0349630339714	7.87837394200885	4.38884894099309	0.485762799968417	23.9042652925499	2e-05	0.000611736526946108
TCIRG1	18	4.14214741589271	2.54536332497024	4.6227918091162	1.1160374909351	17.5736431587124	0.00571	0.0727348628428928
TCN2	9	6.51973445718956	7.28232577563985	2.89549000419664	0.444111646449599	19.5592033715687	0.00014	0.00326538812785388
TF	10	20.7255237121525	4.53305950679542	28.8709444512264	1.39301398855836	65.5398606302298	1e-07	3.75588235294118e-06
TFEC	29	9.1204851882374	6.93068280741605	8.02663883313015	0.880067087163524	49.1153158596876	1e-07	3.75588235294118e-06
TFIP11	12	3.85177713461064	3.2595163545449	3.02920288362005	0.786442926928652	13.3429473931554	0.00639	0.0780864114832536
TGM2	50	4.642537703689	2.68474019667545	4.12650086282699	0.888845955854712	32.8276989219272	0.00021	0.00466382608695652
THBS1	25	5.03145721722067	2.59959564003683	5.95916344507692	1.18438122154375	25.1572860861033	0.00013	0.00306009216589862
TKT	43	4.03870348336875	3.06621813316671	3.96490129360391	0.981726266840646	26.4835498100749	1e-05	0.000333856209150327
TLR6	19	5.58550554972345	2.20696031395385	8.69956883611072	1.55752577070512	24.3466542398301	1e-05	0.000333856209150327
TM4SF1	5	16.1809799217984	20.1201700681925	9.05360566068108	0.559521469307579	36.1817710477005	1e-07	3.75588235294118e-06
TMCO3	2	7.20573508824269	7.20573508824269	8.14848584280332	1.1308333907666	10.1904482886605	0.00576	0.0730076426799007
TMEM106C	7	9.24799026199853	5.27915310683563	9.69757325253369	1.0486141288862	24.4678823603952	1e-07	3.75588235294118e-06
TMEM120B	6	9.15330029814101	6.8422453401224	7.35582297975938	0.803625221522919	22.4209151929106	6e-05	0.00154787878787879
TMEM144	7	10.3038514255635	9.12914040634512	10.158140335247	0.985858580030089	27.2614284181994	2e-05	0.000611736526946108
TMEM150B	6	6.16237620592978	6.22924401015632	2.88229939014655	0.46772532117936	15.0946773075961	0.00124	0.0213983783783784
TMEM248	16	4.52235178081746	1.45690558529435	5.9105672654706	1.30696760268442	18.0894071232698	0.00197	0.030585896656535
TMEM41A	4	5.45349050124047	4.81202185121146	4.62883664548728	0.848784213419716	10.9069810024809	0.00514	0.0668566075949367
TNFAIP6	25	8.83271502390336	3.06354869174054	13.5627472580282	1.53551283170852	44.1635751195168	1e-05	0.000333856209150327
TNKS2	9	4.33222853972522	2.50839500877384	5.69741236945055	1.31512276354006	12.9966856191757	0.00557	0.0713071679197995
TP53RK	10	9.83085604505989	9.23888806011794	6.38375459511537	0.649358974015623	31.0878964516241	1e-07	3.75588235294118e-06
TRAF1	68	11.4533404627748	3.32510214851291	29.4180265101792	2.56851061101279	94.446664988362	1e-07	3.75588235294118e-06
TRAK1	39	3.97642820558706	2.3052351085532	4.84533475680395	1.21851433152899	24.8327861846661	6e-05	0.00154787878787879
TRIM2	4	14.9289333726638	13.1363722178587	9.27536526597838	0.621301270120369	29.8578667453276	1e-07	3.75588235294118e-06
TRIO	6	7.24808619032465	7.76345896725597	1.97031700601232	0.271839621422061	17.7541127780086	6e-05	0.00154787878787879
TSPAN13	2	28.3504592406084	28.3504592406084	33.9490616291365	1.19747836678811	40.093603957574	1e-07	3.75588235294118e-06
TTF1	2	6.93314305761232	6.93314305761232	3.8675761402707	0.557838790882045	9.80494494194821	0.00717	0.0858909601873536
TTLL1	5	12.4541320627391	14.7413562510755	8.8442305199195	0.710144269818696	27.8482858930444	1e-05	0.000333856209150327
TTLL7	6	6.77622986973329	4.93982686267951	5.08751468407145	0.750788385558662	16.5983055606527	0.00029	0.00617216666666667
TVP23B	15	7.77760916575974	2.18641395806165	14.628820636388	1.88088914274455	30.1225507722976	1e-07	3.75588235294118e-06
TWISTNB	11	4.28213362384681	3.48519649267593	3.10632808261562	0.725415962107479	14.2022305324647	0.00591	0.0738099755501223
U6	87	4.58503727347254	1.96770110303155	7.74393301587397	1.68895748365618	42.7663806222192	1e-07	3.75588235294118e-06
UBA5	3	9.15188490288713	11.9371410251621	6.19218424315968	0.676602067100542	15.8515296368231	0.00069	0.0131511940298507
UBE2Q1	4	7.52953327870986	5.0696829200595	8.60999452445626	1.14349644337206	15.0590665574197	0.00389	0.0527058885941645
UBL3	5	6.51405612024842	5.51274707158058	3.23910600531591	0.497248710407546	14.565872294124	0.00587	0.0734900980392157
UBTD2	3	6.38512712050684	5.90516486063826	5.32827035987135	0.834481484755216	11.0593645855038	0.00583	0.0733488669950739
UCHL5	11	3.8779710327748	2.06641238603354	3.9436766232531	1.01694329068551	12.861774863581	0.00777	0.090821876430206
UFSP2	3	7.09759477546152	9.78328866478954	5.57186588033773	0.785035784178791	12.2933947626348	0.00896	0.0999294323144105
UHMK1	29	4.59583931062231	2.14322403151776	11.133558475564	2.42252997180104	24.7493521148086	0.00014	0.00326538812785388
UNC119B	6	9.68097404275624	8.20219650129427	7.4055263550128	0.764956741161182	23.7134466178816	1e-05	0.000333856209150327
VASH1	23	31.642658614347	33.0650484541367	22.9444695165507	0.725111938165254	151.752859664108	1e-07	3.75588235294118e-06
VCAN	141	3.21092758424204	2.01922574346728	3.26540866352473	1.01696739582358	38.1276525519962	0.00648	0.07899723150358
VEPH1	11	38.7235022010064	12.4099941591114	63.9034955180732	1.65025092994849	128.43132736924	1e-07	3.75588235294118e-06
VMP1	3	8.78896642674355	8.2189372738776	7.80896721380344	0.888496648484387	15.2229363971369	0.00226	0.0337546198830409
VPS8	6	5.32982017389921	4.63485193531849	4.48215600578856	0.840958204882452	13.055339846845	0.00323	0.0450787978142076
VTI1A	6	11.1252829863609	5.61810048124887	12.7935889911827	1.14995627588683	27.2512665606511	1e-07	3.75588235294118e-06
VWA5A	11	9.67232880476591	5.1410993166284	10.9683675796957	1.13399449099488	32.0794854943552	1e-07	3.75588235294118e-06
WFS1	58	3.34833415461095	2.04117314748488	3.79165007789906	1.13239894909462	25.5001532041316	0.00093	0.0170266666666667
WWP2	16	5.99227333146667	5.54285416828607	3.1710968274803	0.529197627022155	23.9690933258667	1e-05	0.000333856209150327
XPC	9	4.43896697095359	6.16525263367274	3.03925808808088	0.684676887205579	13.3169009128608	0.00624	0.0769901449275362
XYLT2	6	4.80870656105884	5.64306748645134	2.80907931499494	0.584165259270136	11.7788773973678	0.00792	0.091944
YARS2	9	4.65229160358558	4.18716477794118	4.04278117132011	0.868987053220027	13.9568748107567	0.00605	0.0751907542579075
ZEB1	10	4.87649219031983	2.53177789520706	6.19969446350829	1.2713430518386	15.420822313434	0.00169	0.026976625
ZNF175	16	4.09472669279574	1.96741473215913	7.02228497294057	1.71495816443514	16.3789067711829	0.00259	0.0372668169014084
