# Supplementary material for: Elimination of Reference Mapping Bias Reveals Robust Immune Related Allele-Specific Expression in Crossbred Sheep
Source: Front Genet. 2019 Sep 19;10:863. doi: 10.3389/fgene.2019.00863 (PMC6761296; doi:10.3389/fgene.2019.00863)
Supplement: Supplementary file 2 [file Supplementary_file2.zip › f3_tissues_pervasive.csv]

Gene	ileum	liver	spleen	thymus
C1orf105	47.6580781943255	42.4758580580311	18.5841004594427	77.6053991265239
ENSOARG00000009070	15.0984311271717	76.4027274601746	60.5915250647403	75.7896752565143
HBP1	112.673290368394	216.868434488324	233.580426595681	88.4477511186871
OCIAD2	19.5722971441595	32.1987549291972	60.733801205979	17.4445389240842
UBB	130.185193019306	122.126518798229	137.910658195813	155.495117252448
YWHAQ	90.8635377026855	186.845733086051	440.71716409648	90.2756648984808
