# Supplementary material for: Elimination of Reference Mapping Bias Reveals Robust Immune Related Allele-Specific Expression in Crossbred Sheep
Source: Front Genet. 2019 Sep 19;10:863. doi: 10.3389/fgene.2019.00863 (PMC6761296; doi:10.3389/fgene.2019.00863)
Supplement: Supplementary file 2 [file Supplementary_file2.zip › ileum_sig_static.csv]

feat	Female1	Female2	Female3	Male1	Male2	Male3		NB. The value for each animal = Liptak-Stouffer S for the gene
AHNAK	110.0377556	128.5244958	NA	119.7971887	252.0498881	80.80509234
ANO10	54.85093203	NA	NA	NA	NA	NA
APIP	85.90141488	NA	NA	NA	NA	NA
B2M	21.53370386	NA	NA	NA	NA	NA
BRD8	28.1355365	NA	NA	NA	NA	NA
C1orf105	68.89212319	76.86893923	47.65807819	78.05340274	130.7383111	NA
CACYBP	147.3738374	227.1936574	NA	347.7369857	176.5875301	231.0838084
CALU	29.92137851	NA	48.66276629	NA	NA	NA
CRYZ	25.93722486	NA	NA	NA	NA	NA
CWF19L1	31.29203639	NA	NA	NA	NA	NA
DAPK2	20.6876423	33.6812009	NA	40.75761716	31.16161413	35.52059599
ENSOARG00000000710	52.2280548	34.54150559	NA	NA	NA	NA
ENSOARG00000001131	46.03058083	128.0019213	NA	94.1475234	NA	108.0244913
ENSOARG00000001140	26.3891859	NA	NA	NA	NA	16.93023338
ENSOARG00000001163	31.0153195	49.74052956	NA	NA	NA	NA
ENSOARG00000001437	36.42102246	NA	NA	33.53661709	NA	33.18254387
ENSOARG00000002099	21.3894717	18.27008787	NA	NA	NA	NA
ENSOARG00000002966	386.869779	NA	NA	NA	NA	NA
ENSOARG00000003373	67.47017914	NA	NA	NA	NA	NA
ENSOARG00000005207	45.87818888	NA	NA	NA	NA	NA
ENSOARG00000005297	27.72206256	29.86089764	NA	31.53163577	NA	NA
ENSOARG00000005384	620.6945117	NA	703.8792967	NA	NA	NA
ENSOARG00000006103	27.69626327	52.0288166	NA	NA	29.23782461	NA
ENSOARG00000006911	63.24234017	NA	NA	NA	NA	50.81342349
ENSOARG00000007979	27.65597852	NA	NA	NA	NA	NA
ENSOARG00000008077	99.77721199	NA	NA	NA	NA	NA
ENSOARG00000008211	37.53452325	58.27583205	13.58622556	27.25064303	35.56368436	80.58961956
ENSOARG00000008862	22.25688543	NA	NA	NA	NA	NA
ENSOARG00000008993	46.56943384	54.65199141	NA	NA	NA	NA
ENSOARG00000009395	34.57083515	NA	NA	NA	NA	NA
ENSOARG00000009502	18.14618906	NA	NA	NA	NA	NA
ENSOARG00000009868	95.0749818	NA	NA	NA	NA	NA
ENSOARG00000011472	39.74325661	32.58037903	NA	NA	NA	NA
ENSOARG00000014405	15.59782264	NA	NA	NA	NA	NA
ENSOARG00000014803	19.83735828	NA	NA	98.48558649	NA	NA
ENSOARG00000015072	18.90511631	NA	NA	NA	NA	NA
ENSOARG00000015755	20.04852694	22.53919935	NA	NA	NA	NA
ENSOARG00000015810	16.54740774	NA	NA	NA	NA	18.70539719
ENSOARG00000016510	70.52704668	97.71855475	NA	73.35521421	NA	148.069821
ENSOARG00000016579	34.88544838	NA	NA	NA	NA	44.0893226
ENSOARG00000016754	58.78254539	56.79773135	NA	NA	NA	NA
ENSOARG00000016841	67.52742564	NA	NA	73.81271275	NA	80.15566032
ENSOARG00000016896	16.97277605	NA	NA	NA	NA	NA
ENSOARG00000018242	76.57297656	NA	NA	NA	NA	20.28051051
ENSOARG00000018622	18.69220638	NA	NA	24.60753864	NA	24.91155207
ENSOARG00000018754	21.87903057	NA	NA	NA	NA	NA
ENSOARG00000018998	86.06769257	NA	NA	NA	NA	NA
ENSOARG00000021049	41.174267	NA	NA	NA	NA	NA
ENSOARG00000025263	22.33158445	NA	NA	34.46496692	NA	33.68909298
ENSOARG00000026720	354.8243335	100.3403706	34.68811958	235.1714576	NA	260.6836416
ENSOARG00000026864	23.79952711	NA	NA	NA	NA	NA
GNPDA2	24.50150174	NA	NA	23.06099226	NA	33.57013857
GSTM3	19.43843776	NA	NA	NA	NA	NA
HBP1	38.53685917	46.73679224	112.6732904	72.71982108	97.26393529	93.76629734
HELQ	18.38693371	NA	18.04026808	45.3383761	22.14056346	NA
HIST1H1D	271.9953947	NA	NA	NA	NA	NA
HIST1H2BB	34.96649628	NA	NA	NA	NA	NA
ITGA4	32.81763311	NA	NA	NA	NA	NA
LARP4	20.75356295	NA	NA	NA	20.11681689	NA
MRPL39	58.8319724	NA	NA	NA	NA	NA
MSH3	19.07560865	NA	NA	NA	16.25545778	NA
MTIF2	18.85506993	17.52092543	NA	17.6378451	20.30742507	18.65333581
MYL12A	226.3389716	NA	NA	NA	NA	NA
MYLK	18.51699453	NA	NA	NA	NA	NA
NAA50	255.0746993	92.59568431	NA	202.8986544	339.2915343	207.5304338
NUDT2	77.41375029	NA	NA	NA	NA	81.91935569
NUP210L	19.51495476	NA	NA	NA	NA	22.39071658
PAGR1	14.9194377	NA	NA	28.96680125	NA	NA
PDIA5	16.09221002	NA	NA	NA	NA	NA
PIGR	24.25255396	NA	NA	NA	NA	NA
PIP4K2A	37.60455993	NA	NA	NA	NA	NA
PLA2G2D	17.05278401	NA	NA	NA	NA	NA
PLAGL1	21.62061466	NA	NA	NA	NA	NA
RAB13	27.08954647	NA	NA	NA	NA	45.04731669
RMDN1	26.60795795	NA	NA	NA	34.26446201	NA
SH3BGRL2	129.278742	NA	NA	NA	NA	NA
SIKE1	25.12598608	NA	NA	32.94438959	NA	41.2533772
SLC1A1	25.08515451	NA	NA	NA	NA	NA
SLC25A24	36.73970005	33.78757255	NA	NA	NA	NA
SLC3A1	37.44865724	NA	NA	NA	NA	NA
SLC9C2	415.3339806	NA	NA	NA	NA	NA
SNORA41	34.918751	NA	NA	38.36029331	NA	39.73940563
snoZ196	29.74379021	NA	NA	27.43624202	NA	28.40403179
SPINK1	42.81205084	NA	NA	NA	NA	NA
STARD4	22.65933519	NA	NA	33.65897775	NA	NA
SYNE1	24.98210776	NA	NA	NA	NA	NA
TANGO6	24.02849828	NA	NA	NA	NA	NA
TIGIT	25.77782033	NA	NA	NA	NA	NA
TMEM8A	22.60522423	NA	NA	NA	NA	NA
U1	41.25747396	NA	NA	NA	NA	33.28062539
UBB	127.4516625	175.7363902	130.185193	330.7052008	NA	236.3474532
YWHAQ	75.27910942	NA	90.8635377	NA	301.5493904	526.6347091
ARIH2	NA	23.04193234	NA	25.1798034	NA	NA
BPI	NA	18.35230272	NA	NA	NA	NA
CAPG	NA	27.02748499	NA	NA	NA	NA
CD3G	NA	22.27486751	NA	NA	NA	NA
CDKL3	NA	239.2472103	NA	NA	217.3857136	NA
CHD1	NA	19.42688956	NA	NA	NA	NA
CNIH1	NA	98.92710389	NA	NA	NA	NA
CNIH2	NA	38.51493949	NA	NA	NA	NA
CPS1	NA	21.62356382	NA	NA	NA	24.11742404
CRYBG2	NA	280.6939609	NA	NA	NA	NA
CSF1R	NA	20.94325133	NA	NA	NA	NA
ENPEP	NA	24.37328544	NA	NA	NA	NA
ENSOARG00000000443	NA	20.65910462	NA	NA	NA	NA
ENSOARG00000000779	NA	25.53061514	37.47455664	NA	18.23473027	52.46279352
ENSOARG00000003068	NA	26.45001698	NA	NA	NA	NA
ENSOARG00000005945	NA	17.99493424	NA	NA	NA	NA
ENSOARG00000007263	NA	16.9756464	NA	NA	NA	NA
ENSOARG00000007463	NA	27.87439756	NA	NA	NA	NA
ENSOARG00000008610	NA	40.52841376	20.64612513	NA	NA	NA
ENSOARG00000009507	NA	60.27875237	NA	NA	NA	NA
ENSOARG00000013007	NA	35.50127666	NA	NA	NA	NA
ENSOARG00000013232	NA	20.87491072	NA	NA	31.69548809	23.08032655
ENSOARG00000017380	NA	19.89237045	NA	NA	NA	NA
ENSOARG00000020598	NA	19.02616999	NA	19.60659826	20.08679129	NA
ENSOARG00000022944	NA	17.58286946	NA	NA	NA	43.11069594
ENSOARG00000025846	NA	34.36911136	NA	NA	NA	23.73044366
FMO5	NA	21.94587865	NA	NA	NA	NA
FN3KRP	NA	16.09336014	NA	NA	NA	NA
FYB1	NA	97.45040346	NA	NA	NA	NA
GSTP1	NA	23.36917176	NA	NA	NA	NA
HACL1	NA	19.44125193	NA	NA	NA	NA
IFIT3	NA	17.57220658	NA	NA	NA	NA
INPP4B	NA	23.47886316	NA	NA	28.87435813	NA
IPMK	NA	38.8707129	NA	NA	NA	NA
LRRC57	NA	59.72627692	NA	84.38019661	NA	88.29609132
PAM	NA	17.3472751	NA	NA	NA	NA
PLSCR4	NA	41.69735611	NA	NA	NA	NA
PRDX6	NA	254.3554854	NA	NA	NA	NA
REX1BD	NA	45.03775922	NA	NA	NA	NA
SENP6	NA	47.71161959	NA	50.88678175	57.07038073	NA
SKAP2	NA	30.14819823	NA	NA	24.20153995	NA
SLC13A1	NA	28.28633962	NA	NA	NA	NA
SLC26A3	NA	20.53658909	NA	NA	NA	NA
SNAP23	NA	94.72268219	NA	231.7089684	NA	120.5661198
SPTLC3	NA	18.48996776	NA	NA	NA	NA
UBP1	NA	52.76793235	NA	NA	NA	24.3211849
USH2A	NA	13.32801802	NA	NA	NA	NA
YPEL5	NA	138.5475404	NA	34.47686444	NA	NA
ABCA10	NA	NA	20.21083723	NA	NA	NA
ACADSB	NA	NA	27.58861706	NA	NA	NA
ANO6	NA	NA	17.94626507	NA	NA	NA
ANP32E	NA	NA	37.79610434	NA	NA	NA
APOF	NA	NA	39.72287604	NA	NA	NA
APOPT1	NA	NA	14.56101024	NA	NA	NA
AQP8	NA	NA	21.81357738	NA	NA	NA
ARSB	NA	NA	18.23310492	NA	NA	NA
AZGP1	NA	NA	18.03678042	NA	NA	NA
C1GALT1	NA	NA	19.81122001	NA	NA	NA
C1S	NA	NA	34.73476296	NA	NA	NA
C8B	NA	NA	40.84855849	NA	NA	NA
C9orf43	NA	NA	13.93072381	NA	NA	NA
CABIN1	NA	NA	16.18297179	NA	NA	NA
CENPQ	NA	NA	21.1154554	NA	NA	NA
CFLAR	NA	NA	19.26252392	NA	NA	NA
CHL1	NA	NA	31.11129274	NA	NA	NA
COL12A1	NA	NA	14.661947	NA	NA	NA
COL3A1	NA	NA	17.19722085	NA	NA	NA
COQ8A	NA	NA	14.63957157	NA	NA	NA
CSNK1A1	NA	NA	106.3304746	NA	NA	NA
CTXND1	NA	NA	29.11755485	NA	NA	NA
CYP2E1	NA	NA	43.69030492	NA	NA	NA
CYP3A24	NA	NA	51.54789606	23.61399813	NA	NA
DNAJC24	NA	NA	23.68698578	NA	NA	NA
EHHADH	NA	NA	28.82668379	NA	NA	NA
ENPP1	NA	NA	20.57662412	NA	16.38051273	NA
ENSOARG00000000614	NA	NA	35.57629493	NA	NA	NA
ENSOARG00000001315	NA	NA	42.40115209	NA	NA	NA
ENSOARG00000001568	NA	NA	207.5989753	NA	NA	NA
ENSOARG00000001799	NA	NA	29.18355959	NA	NA	NA
ENSOARG00000003003	NA	NA	22.67222076	NA	NA	NA
ENSOARG00000003175	NA	NA	120.506264	NA	NA	NA
ENSOARG00000003707	NA	NA	60.63699775	NA	NA	NA
ENSOARG00000004027	NA	NA	23.64869136	NA	NA	NA
ENSOARG00000005350	NA	NA	24.47966445	NA	NA	NA
ENSOARG00000005716	NA	NA	36.1112056	NA	NA	NA
ENSOARG00000007175	NA	NA	20.89506472	NA	NA	NA
ENSOARG00000007446	NA	NA	24.0798053	NA	NA	NA
ENSOARG00000008550	NA	NA	164.315512	NA	NA	NA
ENSOARG00000009066	NA	NA	57.35517174	NA	NA	NA
ENSOARG00000009070	NA	NA	15.09843113	NA	47.66314738	NA
ENSOARG00000009473	NA	NA	21.21446326	NA	NA	NA
ENSOARG00000009961	NA	NA	23.62435276	NA	NA	NA
ENSOARG00000010314	NA	NA	13.18307561	NA	NA	NA
ENSOARG00000010449	NA	NA	1020.489783	NA	NA	NA
ENSOARG00000010604	NA	NA	19.48695771	NA	NA	NA
ENSOARG00000011077	NA	NA	31.78644476	NA	NA	NA
ENSOARG00000011261	NA	NA	41.54532569	NA	NA	NA
ENSOARG00000013005	NA	NA	21.77709767	NA	NA	NA
ENSOARG00000013700	NA	NA	19.64926642	NA	NA	NA
ENSOARG00000013744	NA	NA	56.84323504	NA	NA	NA
ENSOARG00000014451	NA	NA	296.4008217	NA	NA	NA
ENSOARG00000014490	NA	NA	58.85438594	NA	NA	NA
ENSOARG00000014548	NA	NA	30.5729591	NA	NA	NA
ENSOARG00000015190	NA	NA	24.08261769	NA	NA	NA
ENSOARG00000015253	NA	NA	45.06757134	NA	NA	NA
ENSOARG00000017409	NA	NA	77.00425635	NA	NA	NA
ENSOARG00000017789	NA	NA	33.85573945	NA	NA	NA
ENSOARG00000018068	NA	NA	23.29012847	NA	NA	NA
ENSOARG00000018249	NA	NA	159.6234285	NA	NA	NA
ENSOARG00000018263	NA	NA	18.27131634	NA	NA	NA
ENSOARG00000018271	NA	NA	21.55462404	NA	NA	NA
ENSOARG00000018443	NA	NA	17.85100393	NA	NA	NA
ENSOARG00000018641	NA	NA	12.25904475	NA	NA	NA
ENSOARG00000018936	NA	NA	220.2683241	NA	NA	NA
ENSOARG00000019701	NA	NA	16.55036897	NA	NA	NA
ENSOARG00000023188	NA	NA	18.73490938	NA	NA	NA
ENSOARG00000025533	NA	NA	15.8331721	NA	NA	NA
ETNK2	NA	NA	140.3332693	NA	NA	NA
EXTL1	NA	NA	17.74569782	NA	NA	NA
FAM234B	NA	NA	19.57434786	NA	NA	NA
FAM96B	NA	NA	15.02383348	NA	NA	NA
FETUB	NA	NA	19.69527783	NA	NA	NA
FGA	NA	NA	217.7530539	NA	NA	NA
FTCD	NA	NA	36.84742086	NA	NA	NA
GFM1	NA	NA	14.34913193	NA	NA	NA
GHR	NA	NA	37.51825511	NA	NA	NA
GNAS	NA	NA	38.74863849	NA	NA	NA
GOT2	NA	NA	20.27195015	NA	NA	NA
HAAO	NA	NA	35.33613426	NA	NA	NA
HAL	NA	NA	17.39414452	NA	NA	NA
HSD17B11	NA	NA	32.37633598	NA	NA	NA
INHBC	NA	NA	14.87232428	NA	NA	NA
INHBE	NA	NA	24.97968051	NA	NA	NA
KDELR3	NA	NA	67.99920685	NA	NA	NA
LRPAP1	NA	NA	16.81610533	NA	NA	NA
MAP2	NA	NA	36.64034488	NA	NA	NA
MARF1	NA	NA	16.89306923	NA	NA	NA
MBL2	NA	NA	99.40765737	NA	NA	NA
MGP	NA	NA	26.37442693	NA	NA	NA
MGST1	NA	NA	24.45572163	NA	NA	NA
MPDZ	NA	NA	39.04602882	NA	NA	NA
NECTIN2	NA	NA	33.35409188	NA	NA	NA
NUGGC	NA	NA	20.42489226	NA	NA	NA
OCIAD2	NA	NA	19.57229714	22.84491186	25.84477869	NA
PEPD	NA	NA	27.18927522	NA	NA	NA
PIK3R1	NA	NA	30.26344945	NA	NA	NA
PLA2G12A	NA	NA	22.84008994	NA	NA	NA
PLXNA4	NA	NA	26.04610577	NA	NA	NA
PNN	NA	NA	36.34187325	69.31468736	NA	NA
PNPO	NA	NA	22.53206104	NA	NA	NA
PROC	NA	NA	18.05540198	NA	NA	NA
PROS1	NA	NA	27.11121952	NA	NA	NA
PRR16	NA	NA	31.7524291	NA	NA	NA
PYGL	NA	NA	20.98368059	NA	NA	NA
RAP1A	NA	NA	39.71795679	NA	NA	NA
REEP5	NA	NA	37.2987368	NA	NA	NA
RMND1	NA	NA	18.20452278	NA	NA	NA
RWDD1	NA	NA	15.24889165	NA	NA	NA
SCFD1	NA	NA	11.66526571	NA	NA	NA
SLC38A4	NA	NA	27.53567249	NA	NA	NA
SLC7A9	NA	NA	17.12116166	25.29324933	NA	27.59232483
SPP2	NA	NA	23.37009848	NA	NA	NA
SPRYD4	NA	NA	22.7962765	NA	NA	NA
SS18L2	NA	NA	18.58416634	NA	NA	NA
STAT2	NA	NA	49.53130746	NA	NA	NA
STEAP4	NA	NA	45.85909303	NA	NA	NA
SULT1B1	NA	NA	34.54727762	NA	NA	NA
TBL2	NA	NA	15.90010295	NA	NA	NA
TCN2	NA	NA	31.37164458	NA	NA	NA
TDO2	NA	NA	30.22121273	NA	NA	NA
TEX33	NA	NA	73.5242666	NA	NA	NA
TMEM98	NA	NA	22.15787648	NA	NA	NA
TRPM8	NA	NA	18.67765687	NA	NA	NA
TTR	NA	NA	39.29305759	NA	NA	NA
UGT2B7	NA	NA	20.32616117	NA	NA	NA
VTN	NA	NA	405.7779491	NA	NA	NA
WDFY1	NA	NA	14.85546886	NA	NA	NA
ACOX1	NA	NA	NA	20.29728053	NA	NA
ANPEP	NA	NA	NA	37.72289474	NA	NA
ARPC1B	NA	NA	NA	40.70664692	NA	NA
ATP11B	NA	NA	NA	61.28923907	NA	NA
AZIN1	NA	NA	NA	214.7535699	NA	NA
BACH2	NA	NA	NA	40.23134175	NA	NA
BRI3BP	NA	NA	NA	195.004591	337.9172505	NA
C12orf4	NA	NA	NA	27.70015464	NA	19.34248686
CALCRL	NA	NA	NA	17.58112494	NA	NA
CDV3	NA	NA	NA	21.44715144	NA	NA
CHMP7	NA	NA	NA	19.41795521	NA	NA
CLCA4	NA	NA	NA	23.75629078	NA	NA
COL5A2	NA	NA	NA	21.0520665	NA	NA
DDX19B	NA	NA	NA	28.14085375	NA	19.57771565
ENDOD1	NA	NA	NA	56.22020316	NA	74.34578699
ENSOARG00000001169	NA	NA	NA	19.9833686	NA	NA
ENSOARG00000001492	NA	NA	NA	22.84434526	NA	30.14822305
ENSOARG00000002755	NA	NA	NA	21.40044026	NA	NA
ENSOARG00000004854	NA	NA	NA	27.22357326	NA	65.64758145
ENSOARG00000006149	NA	NA	NA	29.58323744	NA	NA
ENSOARG00000007414	NA	NA	NA	24.1388531	NA	NA
ENSOARG00000007603	NA	NA	NA	26.0205106	NA	NA
ENSOARG00000009042	NA	NA	NA	40.54549603	NA	NA
ENSOARG00000010485	NA	NA	NA	59.66256585	NA	NA
ENSOARG00000014413	NA	NA	NA	74.02672508	NA	NA
ENSOARG00000019607	NA	NA	NA	47.64279453	NA	31.95069401
ENSOARG00000020070	NA	NA	NA	152.1877433	NA	NA
ENSOARG00000020071	NA	NA	NA	21.24616673	NA	NA
FABP7	NA	NA	NA	60.8471683	NA	NA
GSDME	NA	NA	NA	24.37704465	NA	NA
ICA1	NA	NA	NA	17.80614698	NA	NA
IGF2	NA	NA	NA	21.42556081	NA	NA
IRAK3	NA	NA	NA	23.31323763	NA	25.11921878
ITGAV	NA	NA	NA	21.7384213	NA	NA
LDHA	NA	NA	NA	405.506551	NA	490.2960358
MAB21L3	NA	NA	NA	25.58826279	NA	NA
MAML1	NA	NA	NA	190.4742683	NA	NA
MESD	NA	NA	NA	16.49958649	NA	NA
MRPS35	NA	NA	NA	14.53864131	NA	NA
MX2	NA	NA	NA	19.93156263	NA	36.2324571
OGFRL1	NA	NA	NA	21.19632304	NA	NA
PARP1	NA	NA	NA	108.268859	NA	NA
PATJ	NA	NA	NA	21.34056859	NA	NA
PITPNM2	NA	NA	NA	33.33088392	NA	NA
PLEKHA3	NA	NA	NA	106.6924097	74.49234533	NA
PREPL	NA	NA	NA	24.02490191	NA	NA
RAPGEF5	NA	NA	NA	43.42635037	NA	NA
SI	NA	NA	NA	29.33664925	NA	NA
SLC9B2	NA	NA	NA	23.32661826	NA	NA
TFF2	NA	NA	NA	16.22081308	NA	36.00328133
TMEM123	NA	NA	NA	57.34325532	NA	40.13226174
ACSM3	NA	NA	NA	NA	21.76447678	NA
ACSS1	NA	NA	NA	NA	42.09909369	NA
ANK2	NA	NA	NA	NA	21.40900899	NA
ATP5A1	NA	NA	NA	NA	28.94416761	19.10279051
CLDN1	NA	NA	NA	NA	18.17963824	NA
DMGDH	NA	NA	NA	NA	20.89354325	NA
ENSOARG00000002794	NA	NA	NA	NA	33.83173213	NA
ENSOARG00000004809	NA	NA	NA	NA	17.41399505	NA
ENSOARG00000004929	NA	NA	NA	NA	23.65379959	NA
ENSOARG00000007994	NA	NA	NA	NA	31.73758583	NA
ENSOARG00000013067	NA	NA	NA	NA	18.17357437	NA
ENSOARG00000013272	NA	NA	NA	NA	17.59295503	NA
ENSOARG00000015701	NA	NA	NA	NA	41.11767358	NA
ENSOARG00000017436	NA	NA	NA	NA	20.73521379	NA
ENSOARG00000020296	NA	NA	NA	NA	34.20606978	NA
ENSOARG00000025611	NA	NA	NA	NA	50.02219005	NA
ENSOARG00000026030	NA	NA	NA	NA	109.3982488	NA
ENSOARG00000026245	NA	NA	NA	NA	18.01457962	NA
FN1	NA	NA	NA	NA	17.95854265	NA
GGA2	NA	NA	NA	NA	17.01514526	NA
GSTA4	NA	NA	NA	NA	22.57264658	NA
HADHB	NA	NA	NA	NA	25.9813093	NA
IGF2R	NA	NA	NA	NA	32.10105447	NA
KCNQ1OT1_3	NA	NA	NA	NA	49.76219697	NA
KCNQ1OT1_5	NA	NA	NA	NA	128.2407675	NA
LHPP	NA	NA	NA	NA	20.9464404	NA
mascRNA-menRNA	NA	NA	NA	NA	29.15901271	NA
METTL23	NA	NA	NA	NA	21.49616963	NA
MFSD4A	NA	NA	NA	NA	49.37814106	NA
MOB1B	NA	NA	NA	NA	21.95143534	NA
NADK2	NA	NA	NA	NA	23.13398819	NA
NCAPG	NA	NA	NA	NA	28.21980691	NA
NPC1	NA	NA	NA	NA	42.26552877	NA
NPC2	NA	NA	NA	NA	21.98768104	NA
OAT	NA	NA	NA	NA	18.82549803	NA
ORC4	NA	NA	NA	NA	25.20322468	NA
PHYHIPL	NA	NA	NA	NA	40.29063063	NA
PKHD1	NA	NA	NA	NA	45.88057121	NA
PLA1A	NA	NA	NA	NA	34.40283425	NA
PMS1	NA	NA	NA	NA	27.62282151	44.52298844
RANBP3L	NA	NA	NA	NA	72.0510042	NA
SBSPON	NA	NA	NA	NA	30.65957391	NA
SCIN	NA	NA	NA	NA	24.59967493	NA
SCP2	NA	NA	NA	NA	21.49765641	NA
SHISA2	NA	NA	NA	NA	27.3471703	NA
SLC12A1	NA	NA	NA	NA	82.65250404	NA
SLC25A3	NA	NA	NA	NA	17.52979274	NA
SLC2A1	NA	NA	NA	NA	29.39314137	NA
SLC45A3	NA	NA	NA	NA	28.93460125	NA
SLC5A3	NA	NA	NA	NA	190.9392913	NA
SYTL2	NA	NA	NA	NA	29.87089197	NA
TFCP2L1	NA	NA	NA	NA	54.33900657	NA
UFM1	NA	NA	NA	NA	16.9858047	NA
ZBTB4	NA	NA	NA	NA	21.09398452	NA
ALDH5A1	NA	NA	NA	NA	NA	18.28771262
ATG12	NA	NA	NA	NA	NA	64.96429199
BUB1	NA	NA	NA	NA	NA	18.86337871
C4BPA	NA	NA	NA	NA	NA	24.24134284
C5	NA	NA	NA	NA	NA	27.075354
CALD1	NA	NA	NA	NA	NA	20.33833996
ELF1	NA	NA	NA	NA	NA	32.53979137
ENSOARG00000001553	NA	NA	NA	NA	NA	16.9815796
ENSOARG00000004747	NA	NA	NA	NA	NA	18.52531992
ENSOARG00000006350	NA	NA	NA	NA	NA	19.89484868
ENSOARG00000009963	NA	NA	NA	NA	NA	26.74547056
ENSOARG00000012585	NA	NA	NA	NA	NA	42.44614005
ENSOARG00000018884	NA	NA	NA	NA	NA	63.17293557
ENSOARG00000020280	NA	NA	NA	NA	NA	19.77099503
ENSOARG00000024033	NA	NA	NA	NA	NA	17.94192354
ENSOARG00000025170	NA	NA	NA	NA	NA	21.254067
ENSOARG00000025698	NA	NA	NA	NA	NA	24.91454775
ENSOARG00000026865	NA	NA	NA	NA	NA	23.51070477
FAM185A	NA	NA	NA	NA	NA	25.79223411
KCNMB3	NA	NA	NA	NA	NA	24.19485574
LMBRD2	NA	NA	NA	NA	NA	15.67629243
MEP1A	NA	NA	NA	NA	NA	23.16786047
NCK1	NA	NA	NA	NA	NA	28.00154754
NIPSNAP3A	NA	NA	NA	NA	NA	17.36453215
PCGF5	NA	NA	NA	NA	NA	100.3381336
PSTPIP2	NA	NA	NA	NA	NA	18.8713208
SLC5A1	NA	NA	NA	NA	NA	18.73499079
SLITRK6	NA	NA	NA	NA	NA	17.44473969
SNORA79	NA	NA	NA	NA	NA	38.6197727
TIMP2	NA	NA	NA	NA	NA	17.84418364
TPRKB	NA	NA	NA	NA	NA	69.10507975
