# Supplementary material for: Elimination of Reference Mapping Bias Reveals Robust Immune Related Allele-Specific Expression in Crossbred Sheep
Source: Front Genet. 2019 Sep 19;10:863. doi: 10.3389/fgene.2019.00863 (PMC6761296; doi:10.3389/fgene.2019.00863)
Supplement: Supplementary file 2 [file Supplementary_file2.zip › liver_sig_static.csv]

feat	Female1	Female2	Female3	Male1	Male2	Male3		NB. The value for each animal = Liptak-Stouffer S for the gene
ACOX2	27.72375353	22.78799148	NA	29.44240033	NA	NA
ACSL1	32.48741562	NA	NA	NA	NA	NA
ACSM1	38.17281609	NA	NA	NA	NA	NA
AHNAK	70.47232185	55.36642974	321.6761386	80.61886095	346.7452433	NA
ALDH7A1	21.53070889	NA	NA	33.36443423	NA	NA
AMBP	45.13626762	NA	NA	NA	NA	NA
ANO6	37.38080971	NA	NA	22.5869161	NA	NA
APOH	39.61610853	38.13886907	NA	NA	NA	NA
ASGR1	28.77162817	NA	NA	55.66832995	NA	NA
ATP4A	13.66409741	NA	NA	NA	NA	NA
ATP7B	24.5062155	NA	NA	NA	NA	NA
BCO1	30.42563085	NA	NA	NA	NA	25.61614558
C1orf105	52.32091418	23.95746049	42.47585806	124.7530946	98.07239306	NA
C1RL	26.99927646	17.64308788	NA	NA	NA	NA
C8A	43.54982492	NA	NA	NA	NA	NA
CA3	35.34748349	NA	NA	51.12611467	69.79747941	76.40203447
CAT	48.0130106	283.3071815	NA	NA	NA	NA
CENPQ	54.57777759	41.12069381	NA	NA	NA	NA
CHP2	25.57711692	NA	54.58858583	NA	NA	NA
CMTM6	103.5826588	NA	NA	NA	NA	NA
CP	21.28715717	NA	NA	NA	NA	NA
CRYZ	27.02107628	NA	NA	NA	NA	NA
CYP1A2	21.26143648	37.52793281	NA	18.28689594	NA	36.89939543
CYP2E1	42.73264912	49.8469363	NA	NA	NA	NA
CYP3A24	37.80043244	47.59983516	NA	86.58661464	NA	56.81663174
DCAF16	16.43127957	NA	NA	NA	NA	NA
DDC	21.36705693	NA	NA	NA	NA	NA
ELF5	13.34270455	218.7757154	NA	NA	NA	NA
EMC3	245.9274416	NA	NA	NA	NA	NA
ENSOARG00000000540	57.77738903	NA	NA	58.50410601	NA	56.0294235
ENSOARG00000000779	38.09469964	38.48106942	28.69362373	38.90090123	NA	48.53559585
ENSOARG00000001437	31.53438722	NA	NA	NA	NA	NA
ENSOARG00000001568	228.6582975	140.0109628	NA	133.8185951	NA	136.8190566
ENSOARG00000001720	72.52127592	NA	NA	39.4768737	NA	NA
ENSOARG00000001878	16.51934623	NA	NA	27.16260148	NA	NA
ENSOARG00000002059	17.55956525	NA	NA	NA	NA	NA
ENSOARG00000002077	17.53088078	NA	NA	NA	NA	NA
ENSOARG00000003091	15.41642186	NA	NA	NA	NA	NA
ENSOARG00000003175	207.8159087	391.3909557	NA	155.3918148	NA	154.8907451
ENSOARG00000003373	114.4336149	NA	NA	NA	NA	NA
ENSOARG00000004180	17.28137519	NA	NA	24.56477672	NA	NA
ENSOARG00000004807	12.01610031	NA	NA	NA	NA	NA
ENSOARG00000005350	18.49154258	NA	25.28517843	NA	NA	NA
ENSOARG00000005384	351.5406075	298.1457287	NA	670.6402396	NA	511.8586303
ENSOARG00000005716	30.80423373	NA	NA	NA	NA	NA
ENSOARG00000006050	169.3843934	NA	NA	NA	NA	NA
ENSOARG00000006103	14.88053322	29.8265404	NA	16.86643966	63.70105666	NA
ENSOARG00000007182	17.53436284	18.80196448	NA	NA	NA	23.93269194
ENSOARG00000007620	22.7762373	NA	NA	NA	NA	NA
ENSOARG00000008517	63.33434629	NA	NA	NA	NA	NA
ENSOARG00000008550	131.2609257	NA	NA	159.4770657	NA	193.4735807
ENSOARG00000008718	22.72310445	NA	NA	NA	NA	NA
ENSOARG00000008946	14.16272416	NA	NA	NA	NA	NA
ENSOARG00000009159	35.74702584	20.7285415	NA	NA	NA	NA
ENSOARG00000009277	19.39175558	NA	NA	NA	NA	NA
ENSOARG00000009395	15.21747519	NA	NA	NA	21.15085861	NA
ENSOARG00000009624	14.14450421	NA	NA	NA	NA	NA
ENSOARG00000009932	43.39609328	NA	NA	NA	NA	NA
ENSOARG00000009992	47.88532198	NA	NA	NA	NA	NA
ENSOARG00000010165	25.86069388	NA	NA	44.69399069	NA	NA
ENSOARG00000010449	877.1989513	529.925581	NA	1282.77001	NA	1000.085454
ENSOARG00000011261	96.60212175	NA	NA	NA	NA	NA
ENSOARG00000014280	15.07625345	NA	NA	19.19400815	NA	NA
ENSOARG00000014548	22.04352331	NA	NA	21.22120265	NA	18.52922861
ENSOARG00000014803	27.00917478	NA	NA	NA	NA	NA
ENSOARG00000014902	66.32018243	20.84558444	NA	NA	NA	NA
ENSOARG00000015810	16.43980722	NA	NA	NA	NA	18.59138925
ENSOARG00000016510	30.6804869	40.37447326	NA	25.50775559	47.37512349	35.59640041
ENSOARG00000016739	31.92634057	NA	NA	NA	NA	NA
ENSOARG00000016754	115.7087956	NA	NA	NA	NA	NA
ENSOARG00000016773	18.77691898	NA	NA	19.79840709	NA	NA
ENSOARG00000017409	92.64782393	93.19613197	44.31842512	NA	NA	NA
ENSOARG00000018249	154.6714522	NA	NA	152.7682962	NA	90.54062203
ENSOARG00000018457	19.40573836	NA	NA	18.82040352	NA	20.15723192
ENSOARG00000018660	16.96709176	NA	NA	NA	15.42768829	15.78037597
ENSOARG00000018772	30.02356537	NA	NA	NA	NA	NA
ENSOARG00000018936	401.8345487	NA	NA	282.0595849	NA	256.4558763
ENSOARG00000019248	17.55038205	NA	NA	NA	NA	NA
ENSOARG00000022944	22.11955135	19.94756326	NA	169.0107748	16.49626633	105.9834592
ENSOARG00000023732	23.17609025	NA	NA	NA	NA	NA
ENSOARG00000025985	20.37116142	NA	NA	NA	NA	NA
ETNK2	214.0356912	54.34099858	NA	122.9204949	NA	NA
EVA1A	33.60708747	NA	NA	28.02421938	NA	NA
EXTL1	15.78431474	NA	NA	NA	NA	NA
FGA	205.1549835	185.3772377	NA	238.6825344	NA	358.7528079
FGL1	17.68656011	NA	NA	NA	NA	NA
FMO5	30.19872995	29.48141584	NA	22.47922884	NA	NA
FTCD	53.86174133	24.64298902	NA	NA	NA	NA
HBP1	46.48775381	104.3312377	216.8684345	109.0869373	118.2746215	90.70277027
HLF	24.80277012	NA	NA	NA	NA	NA
HSD17B11	34.7086479	NA	NA	NA	NA	NA
HSD17B13	18.05191136	NA	NA	NA	NA	NA
ITIH1	63.41763392	NA	NA	NA	NA	NA
ITIH3	52.35976043	NA	NA	NA	NA	NA
ITIH4	39.89633695	NA	NA	NA	NA	NA
KMO	20.41699009	NA	NA	NA	NA	NA
LARP4	22.10099739	NA	NA	NA	NA	NA
MAB21L3	22.04094932	33.48393441	NA	31.48424756	NA	22.90059879
MAML1	334.8468472	NA	NA	NA	NA	NA
MAP2	18.42452478	NA	NA	NA	NA	NA
MBL2	28.82616254	21.66397067	NA	22.62991793	NA	NA
MBOAT2	13.82370015	NA	NA	NA	NA	NA
MGP	24.71496784	NA	NA	NA	NA	NA
MRPS15	13.81893321	NA	NA	NA	NA	NA
MSMO1	16.48150662	NA	NA	NA	NA	NA
MTHFD1	29.28695756	NA	NA	NA	NA	NA
MTIF2	17.0674257	21.46930404	28.63392117	17.92901365	25.1698102	17.01288115
MUT	23.44524369	NA	NA	NA	NA	NA
NAA50	182.9994463	122.3362977	NA	71.8159391	102.6069585	135.5135138
NCAPG	17.02960936	NA	NA	17.50890451	19.23822678	NA
NDUFB2	27.09329309	NA	NA	NA	NA	NA
NFIA	44.47884797	NA	NA	NA	NA	NA
NGLY1	24.26933107	NA	NA	NA	NA	15.09386159
OCIAD2	40.47381914	17.83843517	32.19875493	18.8249436	NA	17.50904414
PATJ	19.74879113	NA	NA	NA	NA	NA
PBLD	20.66715249	NA	91.7661164	NA	NA	NA
PEX14	16.45743652	NA	NA	NA	NA	NA
PEX5	26.32100247	19.8229639	NA	NA	NA	NA
PJA2	30.38913255	39.9317939	NA	NA	NA	NA
PLA1A	30.77342486	NA	NA	NA	NA	NA
PNN	31.14390894	NA	16.02318454	101.7605419	NA	NA
PON1	21.04019602	20.10168754	NA	24.81381609	NA	NA
PON3	34.71872628	NA	NA	NA	NA	NA
PPFIA4	43.54245557	NA	NA	62.92358126	NA	NA
PPP1R3B	18.4361466	NA	NA	NA	NA	NA
PRDX6	768.4803499	NA	NA	NA	NA	NA
PROC	19.17753147	NA	NA	25.1944059	NA	17.94343123
QDPR	20.42775063	NA	NA	NA	NA	NA
RNF144A	14.54470966	NA	NA	NA	NA	NA
SDC4	28.68492641	NA	NA	31.78906198	NA	NA
SEC23A	16.53922701	NA	NA	NA	NA	NA
SERPINA10	17.53965135	NA	NA	NA	NA	NA
SETD4	16.72849277	NA	NA	NA	NA	NA
SKIV2L2	22.83770964	NA	NA	NA	NA	NA
SLC1A2	74.82917759	NA	NA	NA	NA	93.47775444
SNORA41	29.13636699	NA	NA	39.1560135	NA	27.4986269
SNORA69	16.06612127	NA	NA	NA	NA	NA
SNORD65	14.27699462	NA	NA	NA	NA	NA
snoZ196	20.59557304	NA	NA	25.2984434	NA	21.74737708
SOD2	27.33726796	22.61134797	NA	NA	NA	NA
SPARCL1	14.29157403	NA	NA	NA	NA	NA
STX2	11.56214792	NA	NA	NA	NA	NA
SUSD1	33.16965409	NA	NA	NA	NA	NA
TANGO6	42.17418314	NA	NA	NA	NA	NA
TDO2	29.897241	NA	NA	48.43358327	NA	37.75861594
TGFBR2	22.83078911	16.45260005	NA	NA	NA	NA
TMEM63A	17.07505888	NA	NA	NA	NA	NA
TRIM33	15.33856405	NA	NA	NA	NA	NA
TTR	55.4925678	NA	NA	44.81738359	NA	40.84638179
UBB	200.610648	159.5803085	122.1265188	226.4273959	182.2513632	334.8320052
UGT2B7	18.76412901	38.90519326	NA	NA	NA	NA
XDH	33.8574182	NA	NA	NA	NA	24.50306004
YWHAQ	116.0088942	NA	186.8457331	343.4694433	NA	NA
5S_rRNA	NA	21.7250973	NA	NA	NA	NA
ADHFE1	NA	30.12525149	NA	NA	NA	NA
ALDH18A1	NA	14.77116878	NA	NA	NA	NA
APOF	NA	40.71916495	NA	NA	NA	50.11591204
C1QTNF1	NA	19.66161156	NA	NA	NA	NA
CCDC152	NA	15.00002551	NA	NA	NA	NA
CMPK1	NA	21.67193673	NA	NA	NA	NA
CR2	NA	44.35298765	NA	21.32067993	NA	NA
CSNK1A1	NA	36.64960305	NA	128.8149403	NA	NA
DDX19B	NA	15.68554131	19.00449698	NA	NA	NA
DDX55	NA	16.1250504	NA	NA	NA	NA
DSG2	NA	19.34256714	NA	NA	NA	NA
ECI2	NA	16.6331708	NA	NA	NA	NA
ENOSF1	NA	28.91989394	NA	NA	NA	NA
ENSOARG00000002444	NA	30.71976044	NA	NA	NA	NA
ENSOARG00000003707	NA	51.6785311	NA	NA	NA	23.88428117
ENSOARG00000005450	NA	21.40862227	NA	NA	NA	NA
ENSOARG00000005660	NA	26.02480846	NA	NA	NA	22.16344142
ENSOARG00000007128	NA	19.20054911	NA	42.53510771	NA	98.04429172
ENSOARG00000007175	NA	45.24763574	NA	14.17965632	NA	NA
ENSOARG00000007885	NA	20.74652962	NA	NA	NA	NA
ENSOARG00000008211	NA	17.0528752	NA	30.83282698	26.85891661	NA
ENSOARG00000009419	NA	23.24040375	NA	NA	NA	15.88695022
ENSOARG00000009499	NA	31.72049412	NA	NA	NA	NA
ENSOARG00000009742	NA	37.1666774	NA	31.13340158	NA	NA
ENSOARG00000010604	NA	41.86113687	NA	NA	NA	NA
ENSOARG00000012794	NA	37.11893546	NA	NA	NA	NA
ENSOARG00000013555	NA	14.41912263	NA	NA	NA	NA
ENSOARG00000013700	NA	22.0327642	NA	NA	NA	NA
ENSOARG00000013744	NA	44.63466117	NA	50.51586976	NA	40.20653824
ENSOARG00000014405	NA	22.00985004	NA	NA	NA	NA
ENSOARG00000015147	NA	43.83568146	NA	52.31837105	NA	35.41180339
ENSOARG00000015253	NA	142.3211354	NA	89.1863913	NA	327.5340245
ENSOARG00000016763	NA	18.54211516	NA	NA	NA	NA
ENSOARG00000017492	NA	27.10595789	NA	NA	NA	NA
ENSOARG00000018068	NA	15.98356643	NA	NA	NA	NA
ENSOARG00000018242	NA	20.69741302	NA	NA	NA	NA
ENSOARG00000018263	NA	34.91552057	NA	22.32937453	NA	17.42357114
ENSOARG00000025263	NA	28.26225205	NA	NA	NA	NA
ENSOARG00000026041	NA	26.63007548	NA	NA	NA	NA
ENSOARG00000026720	NA	44.80834503	NA	16.93520055	193.0280275	22.86155247
FECH	NA	24.10605235	NA	NA	NA	NA
FN3KRP	NA	18.89108508	NA	NA	NA	NA
GFM1	NA	17.34429296	NA	NA	NA	NA
HGD	NA	29.81460615	NA	NA	NA	NA
HIPK2	NA	37.58598273	NA	NA	NA	NA
HRG	NA	78.63185181	NA	NA	NA	NA
IGF2R	NA	15.83676027	NA	61.16558426	NA	NA
JAML	NA	162.1926907	NA	NA	NA	NA
KIF13B	NA	16.85511933	NA	26.65398461	NA	NA
Mar-01	NA	230.876754	NA	NA	NA	NA
MOCS1	NA	16.1730263	NA	NA	NA	NA
NAAA	NA	20.03229923	16.21541547	NA	NA	20.01438761
NARS	NA	26.58053492	82.71715966	NA	NA	NA
NUGGC	NA	23.55451698	NA	NA	NA	NA
NUP214	NA	24.90716073	NA	23.38700332	NA	NA
OXER1	NA	22.8825585	NA	24.59708889	NA	23.21800927
PER3	NA	30.28397268	NA	NA	NA	NA
PHKB	NA	20.24322782	NA	NA	NA	NA
PRR16	NA	26.5204772	NA	NA	NA	NA
PTPRR	NA	16.26385419	NA	NA	NA	NA
RBP5	NA	32.27559586	NA	NA	NA	NA
SEC14L6	NA	24.05049701	NA	NA	NA	NA
SENP6	NA	30.11002937	NA	31.22925237	55.66176363	NA
SERPINA5	NA	35.00371101	NA	NA	NA	NA
SLC17A4	NA	26.32245358	NA	NA	NA	NA
SLC38A4	NA	24.78870427	NA	NA	NA	NA
STAT2	NA	30.39828074	30.3280694	NA	NA	NA
SULT1C4	NA	28.48531489	NA	NA	NA	NA
TCN2	NA	16.50034246	NA	NA	NA	NA
TF	NA	37.17827201	NA	71.83978625	NA	62.79758349
TIPIN	NA	21.30477948	NA	NA	NA	NA
TOR1AIP2	NA	20.05735146	NA	NA	NA	NA
VEPH1	NA	24.21547331	NA	NA	NA	NA
WDR3	NA	15.59253806	NA	NA	NA	NA
XPC	NA	19.41494384	NA	NA	NA	NA
ACTN2	NA	NA	73.91588217	NA	NA	NA
ANK2	NA	NA	15.73566273	NA	NA	NA
BLOC1S4	NA	NA	19.46419345	NA	NA	NA
C11orf95	NA	NA	23.51013973	NA	NA	NA
CACNA1E	NA	NA	19.76510081	NA	NA	NA
CALU	NA	NA	48.08194751	NA	NA	NA
CD109	NA	NA	14.81456723	NA	NA	NA
CELF1	NA	NA	21.97384789	NA	NA	NA
CNMD	NA	NA	22.65013859	NA	NA	NA
COL17A1	NA	NA	18.24131312	NA	NA	NA
CTSC	NA	NA	30.65576318	NA	NA	NA
DPYSL3	NA	NA	23.53988506	NA	NA	NA
DSP	NA	NA	43.95988216	NA	NA	NA
DUOX2	NA	NA	39.31077377	NA	NA	NA
ECHDC1	NA	NA	20.33434059	NA	NA	NA
EDEM3	NA	NA	22.97415522	NA	NA	NA
EMC8	NA	NA	95.47359579	NA	NA	NA
ENSA	NA	NA	16.49900134	NA	NA	NA
ENSOARG00000000330	NA	NA	25.5463182	NA	NA	NA
ENSOARG00000000342	NA	NA	26.22705333	NA	NA	NA
ENSOARG00000003902	NA	NA	21.24267474	NA	NA	NA
ENSOARG00000004832	NA	NA	25.71901096	NA	NA	NA
ENSOARG00000005822	NA	NA	44.73658734	NA	NA	NA
ENSOARG00000006552	NA	NA	25.51986994	NA	NA	NA
ENSOARG00000006585	NA	NA	20.35775135	NA	NA	NA
ENSOARG00000006669	NA	NA	227.3525936	NA	NA	NA
ENSOARG00000008501	NA	NA	20.31091152	NA	NA	NA
ENSOARG00000009070	NA	NA	76.40272746	NA	22.11872451	NA
ENSOARG00000009963	NA	NA	37.23493398	NA	NA	NA
ENSOARG00000014615	NA	NA	19.99895456	NA	NA	NA
ENSOARG00000015869	NA	NA	26.53753966	NA	NA	NA
ENSOARG00000016811	NA	NA	43.57879135	NA	NA	NA
ENSOARG00000016841	NA	NA	114.4842357	116.2392452	NA	NA
ENSOARG00000017002	NA	NA	1609.99508	NA	NA	NA
ENSOARG00000019607	NA	NA	22.54887811	NA	NA	25.83195586
ENSOARG00000019858	NA	NA	19.2424624	NA	NA	NA
ENSOARG00000020425	NA	NA	32.35255565	NA	NA	NA
ENSOARG00000021083	NA	NA	42.86984345	NA	NA	NA
ENSOARG00000025553	NA	NA	24.88756411	NA	NA	NA
ENSOARG00000026999	NA	NA	17.72876125	NA	NA	NA
EPHX2	NA	NA	16.41355902	NA	NA	NA
FAM129A	NA	NA	13.66397044	NA	NA	NA
FAM171B	NA	NA	17.33099224	NA	NA	NA
GNS	NA	NA	13.5044003	NA	NA	NA
GSTP1	NA	NA	34.00651177	NA	25.50548198	NA
HPGD	NA	NA	16.11339481	NA	NA	NA
KCNMB1	NA	NA	32.08206425	NA	NA	NA
KDELR3	NA	NA	18.41122243	NA	NA	NA
KLHL11	NA	NA	29.16016147	NA	NA	NA
KRT13	NA	NA	23.16082958	NA	NA	NA
KRT15	NA	NA	70.93186211	NA	NA	NA
LDB3	NA	NA	27.17563881	NA	NA	NA
LIPN	NA	NA	24.99012917	NA	NA	NA
LIPT1	NA	NA	17.6721854	NA	NA	NA
MB	NA	NA	20.65879332	NA	NA	NA
MRPS35	NA	NA	23.14533672	NA	NA	13.96641271
MTFR1L	NA	NA	22.09180294	NA	NA	NA
MVP	NA	NA	18.29972457	NA	NA	NA
MYLK	NA	NA	79.59870345	NA	NA	NA
NEURL1	NA	NA	38.32921416	NA	NA	NA
NOS2	NA	NA	97.59618824	NA	NA	NA
NUDT19	NA	NA	16.31952234	NA	NA	NA
OTOGL	NA	NA	25.79000096	NA	NA	NA
PCK2	NA	NA	13.38212262	NA	NA	NA
PDE4DIP	NA	NA	19.80490801	NA	NA	NA
PGM2	NA	NA	19.0392436	NA	NA	NA
PLA2G2F	NA	NA	28.94101267	NA	NA	NA
PLN	NA	NA	127.6842785	NA	NA	NA
PYGM	NA	NA	44.53055515	NA	NA	NA
RNASE4	NA	NA	25.78804615	NA	NA	NA
RYR2	NA	NA	59.78768076	NA	NA	NA
SLC3A1	NA	NA	19.68385921	NA	31.48581454	NA
SLC44A3	NA	NA	13.86393699	NA	NA	NA
SNAP23	NA	NA	146.1856854	NA	130.9005522	NA
SPR	NA	NA	16.55856293	NA	NA	NA
ST6GAL2	NA	NA	24.07603993	NA	NA	NA
ST8SIA5	NA	NA	19.82075014	NA	NA	NA
SYTL2	NA	NA	22.60870225	NA	NA	NA
TGM3	NA	NA	58.05067322	NA	NA	NA
TGM5	NA	NA	14.92552374	NA	NA	NA
TPRKB	NA	NA	14.47474642	19.92839025	NA	NA
TUBB3	NA	NA	16.01109073	NA	NA	NA
U6	NA	NA	45.21290775	NA	NA	NA
UBP1	NA	NA	49.60147234	NA	NA	NA
USF3	NA	NA	19.82418757	NA	NA	NA
VAT1	NA	NA	19.02358288	NA	NA	NA
WIF1	NA	NA	27.00145253	NA	NA	NA
ZC3H7B	NA	NA	16.77381809	NA	NA	NA
ABCC5	NA	NA	NA	38.7043154	NA	42.18079306
ACADL	NA	NA	NA	23.02036065	NA	NA
ACER3	NA	NA	NA	20.54862813	NA	NA
ACOT12	NA	NA	NA	16.67479416	NA	NA
ACSM3	NA	NA	NA	29.7624555	NA	NA
ALDOB	NA	NA	NA	38.10834346	NA	43.13742679
AZGP1	NA	NA	NA	32.13968587	NA	30.67259397
AZIN1	NA	NA	NA	122.6751491	NA	NA
BRI3BP	NA	NA	NA	207.0290731	NA	NA
CA5A	NA	NA	NA	14.49585731	NA	NA
CABIN1	NA	NA	NA	28.15567433	NA	38.60331768
CALD1	NA	NA	NA	34.01026833	NA	49.52914328
CAPN2	NA	NA	NA	14.95160173	NA	NA
CATSPER4	NA	NA	NA	31.12398715	NA	NA
CCDC198	NA	NA	NA	19.04665465	NA	NA
CDO1	NA	NA	NA	17.95140169	NA	NA
CFLAR	NA	NA	NA	27.01675794	NA	17.40749463
COMMD9	NA	NA	NA	20.20330171	NA	NA
COQ6	NA	NA	NA	20.77505246	NA	16.12474105
CPNE3	NA	NA	NA	12.4514083	NA	NA
CPOX	NA	NA	NA	16.10361153	NA	NA
CPQ	NA	NA	NA	14.78510436	NA	NA
CREBL2	NA	NA	NA	27.31923808	NA	NA
DMGDH	NA	NA	NA	21.28073542	NA	18.72808447
DPYS	NA	NA	NA	33.37786589	NA	NA
ECHS1	NA	NA	NA	43.80882635	NA	NA
ENPP3	NA	NA	NA	147.7382385	NA	NA
ENSOARG00000000614	NA	NA	NA	36.07293732	NA	24.54815605
ENSOARG00000001799	NA	NA	NA	46.9712017	NA	27.52586451
ENSOARG00000004060	NA	NA	NA	15.53820683	NA	NA
ENSOARG00000004859	NA	NA	NA	18.41314924	NA	NA
ENSOARG00000005499	NA	NA	NA	14.8460489	NA	NA
ENSOARG00000007979	NA	NA	NA	26.62439644	22.19999003	NA
ENSOARG00000009541	NA	NA	NA	138.324869	NA	NA
ENSOARG00000011472	NA	NA	NA	28.07488614	NA	NA
ENSOARG00000013758	NA	NA	NA	14.01687128	NA	NA
ENSOARG00000013777	NA	NA	NA	28.19197434	NA	31.46029601
ENSOARG00000014413	NA	NA	NA	182.5366073	16.65192747	NA
ENSOARG00000014490	NA	NA	NA	15.82288086	NA	NA
ENSOARG00000015190	NA	NA	NA	21.15991585	NA	NA
ENSOARG00000015292	NA	NA	NA	25.97762472	NA	NA
ENSOARG00000016023	NA	NA	NA	19.67693082	NA	NA
ENSOARG00000017123	NA	NA	NA	16.03326944	NA	NA
ENSOARG00000017436	NA	NA	NA	23.46470079	NA	16.6126195
ENSOARG00000018044	NA	NA	NA	28.9326218	NA	NA
ENSOARG00000018271	NA	NA	NA	18.37650154	NA	NA
ENSOARG00000018622	NA	NA	NA	24.70951393	NA	19.51161469
ENSOARG00000019243	NA	NA	NA	14.16737186	NA	15.1625373
ENSOARG00000019281	NA	NA	NA	246.0768136	NA	49.2906873
ENSOARG00000020598	NA	NA	NA	28.91600696	NA	16.66383619
ENSOARG00000021090	NA	NA	NA	15.7440637	NA	NA
ENSOARG00000026467	NA	NA	NA	17.02669939	NA	NA
EPRS	NA	NA	NA	17.09339086	NA	NA
FAM234B	NA	NA	NA	23.83924914	NA	NA
HAAO	NA	NA	NA	23.11290636	NA	NA
KCTD14	NA	NA	NA	16.81988756	NA	NA
MASP2	NA	NA	NA	27.41585744	NA	27.70323482
MCTP2	NA	NA	NA	16.54385482	NA	NA
MZT1	NA	NA	NA	19.4428073	NA	NA
NADK	NA	NA	NA	22.30651658	NA	NA
NBEAL1	NA	NA	NA	23.37236886	NA	NA
NPR3	NA	NA	NA	19.09204713	NA	NA
NUP210L	NA	NA	NA	17.7287794	NA	NA
PEX10	NA	NA	NA	447.7350727	NA	NA
PFKL	NA	NA	NA	16.00448729	NA	22.64768322
PPP1R3C	NA	NA	NA	20.1048855	NA	17.70066633
RGS7	NA	NA	NA	22.60806889	NA	NA
SCFD1	NA	NA	NA	17.23542748	NA	NA
SEC63	NA	NA	NA	19.21954727	NA	NA
SERHL2	NA	NA	NA	11.76501913	NA	NA
SFRP1	NA	NA	NA	17.02863367	NA	NA
SIKE1	NA	NA	NA	21.30922514	NA	NA
SLC7A9	NA	NA	NA	17.62484492	NA	22.39262237
SORL1	NA	NA	NA	23.13682617	NA	NA
SPP2	NA	NA	NA	14.89175426	NA	17.36703184
STAB2	NA	NA	NA	27.39288496	NA	NA
STARD4	NA	NA	NA	27.56785683	NA	30.04273891
TCAF1	NA	NA	NA	14.70615944	NA	NA
TFF2	NA	NA	NA	149.1748398	NA	96.53361071
TMEM183A	NA	NA	NA	16.06866885	NA	NA
TPH1	NA	NA	NA	17.91539195	NA	NA
TRPM8	NA	NA	NA	20.77186891	NA	NA
TYW5	NA	NA	NA	18.50389266	NA	NA
UGT1A1	NA	NA	NA	29.51584033	NA	27.52152998
VWA5A	NA	NA	NA	12.47588284	16.4966825	NA
XYLB	NA	NA	NA	31.85232424	NA	NA
YPEL5	NA	NA	NA	149.5208971	NA	NA
ANPEP	NA	NA	NA	NA	59.45624489	NA
APOB	NA	NA	NA	NA	21.43204689	NA
ATP5A1	NA	NA	NA	NA	17.04055346	NA
BPI	NA	NA	NA	NA	24.26484645	NA
CCDC93	NA	NA	NA	NA	18.97757078	NA
CD3G	NA	NA	NA	NA	27.45873239	NA
CDKL3	NA	NA	NA	NA	335.7756335	NA
CLIC5	NA	NA	NA	NA	33.865494	NA
CLTB	NA	NA	NA	NA	21.11103825	NA
COL6A1	NA	NA	NA	NA	24.9960304	NA
CPS1	NA	NA	NA	NA	19.87263317	NA
CROT	NA	NA	NA	NA	14.17363705	NA
DAPK2	NA	NA	NA	NA	35.39411427	NA
DTX3L	NA	NA	NA	NA	20.0829709	NA
ENPEP	NA	NA	NA	NA	28.97300774	NA
ENSOARG00000000710	NA	NA	NA	NA	28.79386494	NA
ENSOARG00000001131	NA	NA	NA	NA	118.9948116	NA
ENSOARG00000001163	NA	NA	NA	NA	43.7976927	NA
ENSOARG00000001222	NA	NA	NA	NA	24.13678413	NA
ENSOARG00000004854	NA	NA	NA	NA	135.7447986	NA
ENSOARG00000005557	NA	NA	NA	NA	26.32938773	NA
ENSOARG00000007920	NA	NA	NA	NA	19.9450516	NA
ENSOARG00000008531	NA	NA	NA	NA	20.04517119	NA
ENSOARG00000008993	NA	NA	NA	NA	40.95042852	NA
ENSOARG00000009507	NA	NA	NA	NA	50.62909134	NA
ENSOARG00000013232	NA	NA	NA	NA	23.69927023	NA
ENSOARG00000013891	NA	NA	NA	NA	31.7737319	NA
ENSOARG00000015299	NA	NA	NA	NA	16.89891316	NA
ENSOARG00000015398	NA	NA	NA	NA	19.95736041	NA
ENSOARG00000015755	NA	NA	NA	NA	56.92661793	NA
ENSOARG00000016579	NA	NA	NA	NA	64.59425248	NA
ENSOARG00000025846	NA	NA	NA	NA	21.17751524	NA
ENSOARG00000026030	NA	NA	NA	NA	73.14243727	NA
ENSOARG00000026864	NA	NA	NA	NA	19.87640316	NA
GSDME	NA	NA	NA	NA	29.04866273	NA
HIST1H1D	NA	NA	NA	NA	313.7838973	NA
INPP4B	NA	NA	NA	NA	30.69692449	NA
LIMA1	NA	NA	NA	NA	16.8836407	NA
LRRC57	NA	NA	NA	NA	62.71913555	NA
mascRNA-menRNA	NA	NA	NA	NA	22.1797135	NA
MME	NA	NA	NA	NA	18.33935245	NA
MX2	NA	NA	NA	NA	45.08228096	NA
MYO1A	NA	NA	NA	NA	24.110817	NA
NPC1	NA	NA	NA	NA	30.61946048	NA
PKLR	NA	NA	NA	NA	14.99410887	NA
PLEKHA3	NA	NA	NA	NA	52.1936567	NA
POMP	NA	NA	NA	NA	16.02822864	NA
PREPL	NA	NA	NA	NA	25.01431285	NA
PRUNE2	NA	NA	NA	NA	24.66141259	NA
PSTPIP2	NA	NA	NA	NA	19.92515922	NA
PXYLP1	NA	NA	NA	NA	20.66568226	NA
RBBP9	NA	NA	NA	NA	16.53873561	NA
RMDN1	NA	NA	NA	NA	22.36556301	NA
SCAF11	NA	NA	NA	NA	21.32038657	NA
SCCPDH	NA	NA	NA	NA	15.84853543	NA
SCP2	NA	NA	NA	NA	24.06833005	NA
SERINC3	NA	NA	NA	NA	30.39559024	NA
SKAP2	NA	NA	NA	NA	28.77059116	NA
SLC22A18	NA	NA	NA	NA	18.66962786	NA
SPTLC3	NA	NA	NA	NA	21.88265299	NA
THOC3	NA	NA	NA	NA	17.01421063	NA
TUBB	NA	NA	NA	NA	25.33628618	NA
WDR12	NA	NA	NA	NA	34.36524352	NA
ABCB11	NA	NA	NA	NA	NA	41.47400326
ACADSB	NA	NA	NA	NA	NA	28.21748578
AGXT2	NA	NA	NA	NA	NA	17.70391067
ALDH1L2	NA	NA	NA	NA	NA	13.03153904
ANXA1	NA	NA	NA	NA	NA	28.68682725
BCO2	NA	NA	NA	NA	NA	21.30949593
BHMT2	NA	NA	NA	NA	NA	19.25821821
C12orf45	NA	NA	NA	NA	NA	13.42842812
C4BPA	NA	NA	NA	NA	NA	28.0315144
C8B	NA	NA	NA	NA	NA	23.52277038
COL8A1	NA	NA	NA	NA	NA	24.69666655
CTH	NA	NA	NA	NA	NA	17.46238868
ENSOARG00000003003	NA	NA	NA	NA	NA	19.18820916
ENSOARG00000006272	NA	NA	NA	NA	NA	17.20604838
ENSOARG00000009961	NA	NA	NA	NA	NA	46.21601911
ENSOARG00000011446	NA	NA	NA	NA	NA	17.08606824
ENSOARG00000012585	NA	NA	NA	NA	NA	16.38864941
ENSOARG00000015153	NA	NA	NA	NA	NA	12.32281322
ENSOARG00000017789	NA	NA	NA	NA	NA	24.81449286
ENSOARG00000018218	NA	NA	NA	NA	NA	20.5741467
ENSOARG00000025511	NA	NA	NA	NA	NA	16.28949587
FABP1	NA	NA	NA	NA	NA	28.04392432
GHR	NA	NA	NA	NA	NA	21.20767076
GLUL	NA	NA	NA	NA	NA	18.90561326
INHBC	NA	NA	NA	NA	NA	14.88417495
INHBE	NA	NA	NA	NA	NA	19.51918709
ITIH2	NA	NA	NA	NA	NA	46.21802856
LAMB1	NA	NA	NA	NA	NA	16.27966581
LGMN	NA	NA	NA	NA	NA	14.70335996
MTTP	NA	NA	NA	NA	NA	30.81778438
NIPSNAP1	NA	NA	NA	NA	NA	465.4939426
NR1I3	NA	NA	NA	NA	NA	17.60630442
PDIA4	NA	NA	NA	NA	NA	17.97343737
PSMB5	NA	NA	NA	NA	NA	16.14976089
STK19	NA	NA	NA	NA	NA	34.70450544
VIPR1	NA	NA	NA	NA	NA	15.08935674
