# Supplementary material for: Elimination of Reference Mapping Bias Reveals Robust Immune Related Allele-Specific Expression in Crossbred Sheep
Source: Front Genet. 2019 Sep 19;10:863. doi: 10.3389/fgene.2019.00863 (PMC6761296; doi:10.3389/fgene.2019.00863)
Supplement: Supplementary file 2 [file Supplementary_file2.zip › m1_BMDM_0_static_FDR.csv]

feat	n.vars	mean.s	median.s	sd.s	cv.s	liptak.s	p.nom	fdr
ABCA1	18	6.90669178462126	2.59936756591012	12.8192958825384	1.85606890857391	29.3026115788266	1e-07	3.99051724137931e-06
ABHD12	2	18.4653431746942	18.4653431746942	20.0490536507477	1.08576664192323	26.1139387515259	1e-07	3.99051724137931e-06
ACBD6	2	12.4226637628641	12.4226637628641	1.99925312388203	0.16093594433897	17.5682995742432	0.00042	0.00953029411764706
ACOX1	31	6.42924760636487	3.64822116941238	6.48733894521846	1.00903548010751	35.7965357025286	1e-07	3.99051724137931e-06
ADAM28	14	16.8465154834964	8.22367262544995	17.2997419833208	1.02690327861975	63.0338891002259	1e-07	3.99051724137931e-06
ADAP2	31	3.82648680256458	2.66853832424476	3.34266812667955	0.87356060510629	21.3049768541585	0.00062	0.0132869444444444
ADPRM	4	6.9018949133704	6.27564576555757	5.08801821135119	0.737191492367502	13.8037898267408	0.00321	0.0503697966101695
AHNAK	3	15.7446141243695	9.19843105105211	19.4129537863456	1.23299012811614	27.2704716089746	2e-05	0.000651971830985916
AHNAK2	7	6.25810856700423	7.56091509776947	5.16414735827072	0.825192996091278	16.557398945936	0.00029	0.00688415384615385
ALDH4A1	4	7.59364888553805	4.74495678014494	7.88737156624328	1.03868004501296	15.1872977710761	0.00148	0.0277365182186235
ANKFY1	6	13.5416940670646	14.2841443977885	7.99897657220225	0.590692459347235	33.1702407171826	1e-07	3.99051724137931e-06
ANO10	5	7.57692331204406	7.36462895918251	2.60015956012465	0.343168256169561	16.9425155860334	0.00047	0.0105613106796117
ANTXR2	14	4.13098563070268	2.67880274472018	3.31794520713462	0.803184882192445	15.4567328997757	0.00403	0.0589941955835962
ANXA3	3	8.84807365627213	8.98074316956866	3.53640977338627	0.399681321694176	15.3253131217751	0.00173	0.0316528458498024
ANXA4	11	6.3100283294224	2.84450438759328	7.16367335495267	1.13528386577124	20.9279963852072	0.00277	0.0446771080139373
AOAH	11	59.5616151024835	47.9805692929019	51.3371809236301	0.861917206833592	197.543529202503	1e-07	3.99051724137931e-06
AP2S1	5	17.6704559977327	18.765113710243	15.8059775832171	0.894486117689616	39.5123408043492	1e-07	3.99051724137931e-06
APLP2	5	14.0018226011363	11.2577302921764	5.53334905226835	0.395187770184953	31.3090271450338	3e-05	0.000932013422818792
APP	6	5.46547791895446	5.65443837463745	1.39351952219765	0.254967551394706	13.3876321018869	0.00144	0.0274311111111111
ARFGEF2	26	10.627239435748	3.8649910545084	19.3648888911372	1.82219371344898	54.188501258502	1e-07	3.99051724137931e-06
ARL11	7	7.7628959128895	7.42436989960497	3.96073730353877	0.510213887701672	20.5386920391853	0.00012	0.00319241379310345
ARMC1	5	6.3544130574813	3.25755367604435	8.76862462941788	1.37992676114976	14.2088995536405	0.00085	0.0174099557522124
ARSK	3	10.7167611610809	10.8149417944231	1.31046378822904	0.122281701395766	18.5619748235729	0.00049	0.0109575362318841
ASH2L	3	10.1806457288092	9.53964410507613	8.66922978439494	0.851540267221237	17.6333956561567	0.00231	0.0390255109489051
ATG2B	26	5.0928195269674	3.11327179949022	6.86218937160144	1.34742441495618	25.9683861472132	1e-07	3.99051724137931e-06
ATP11A	12	4.47052069561142	4.06319721998093	3.05292491381608	0.682901416117601	15.4863379621743	0.00714	0.09219425
ATP6V0D2	5	59.8452963295726	78.6380193290552	49.5173200139072	0.827422087463842	133.818150726543	1e-07	3.99051724137931e-06
ATP6V1A	38	5.87777297622393	1.83658507057591	9.87358519021228	1.67981737813824	36.2330260409074	2e-05	0.000651971830985916
ATP6V1F	6	18.9194692402898	10.7405938933378	22.4083247263505	1.18440556876887	46.3430458429916	1e-07	3.99051724137931e-06
AUH	5	9.86603033576723	9.90660672091569	4.33810747416342	0.439701412475544	22.0611144988506	5e-05	0.00143757763975155
B3GLCT	11	4.21674828416205	1.89415755171101	4.85500794355944	1.15136299735857	13.9853718939405	0.00401	0.0589941955835962
BCO2	4	6.26263055741233	5.6378014000662	2.68782699565407	0.42918498401168	12.5252611148247	0.00176	0.0320749606299213
BDH2	6	8.48625114437017	6.38261868566664	7.27321835877916	0.857059051758591	20.7869851328167	1e-05	0.000356076923076923
BFAR	7	10.7480137774	8.268879926668	10.1686423626845	0.94609502493068	28.4365715428962	1e-07	3.99051724137931e-06
BLZF1	11	6.33179158546622	6.09851627867615	3.85781526068754	0.609277044042738	21.000176939721	4e-05	0.00119458064516129
BMPR2	2	10.7489853432829	10.7489853432829	3.22319990657012	0.299860852316103	15.2013608542203	0.00055	0.0120661137440758
BNIPL	2	149.113100799553	149.113100799553	204.057614002304	1.36847542508428	210.877769478234	1e-07	3.99051724137931e-06
BPI	2	9.28003252615698	9.28003252615698	9.20558269385155	0.991977416879134	13.1239478577547	0.00354	0.0540557565789474
BRCA2	40	2.9412386359344	2.75801257602811	1.51742336097854	0.515913038282416	18.6020264632789	0.00727	0.0929636187845304
C7orf57	4	6.05265771631053	5.57026359388088	5.37292080269857	0.887696125326859	12.1053154326211	0.0046	0.0653171779141104
CALD1	8	9.41616775546589	3.33444292262725	12.4107563692423	1.31802625989093	26.6329442907202	1e-07	3.99051724137931e-06
CAPG	24	5.70468770445449	2.50958707812892	8.01015743895703	1.4041360112846	27.9471480356852	0.00016	0.00413765363128492
CARMIL1	2	10.8266560321493	10.8266560321493	1.62453156674137	0.150049245299508	15.3112037958141	0.00224	0.0386901492537313
CARS2	2	12.8551094683089	12.8551094683089	3.22703611634469	0.251031399172458	18.1798701558732	0.00015	0.00394517045454545
CASP8	12	5.01477014343975	2.11551728606787	5.9239978790293	1.18130995231735	17.3716733534342	0.00034	0.00794878787878788
CCDC152	2	21.5900804270021	21.5900804270021	15.9812849248273	0.740214237684823	30.5329845525922	0.00227	0.0388293406593407
CCR5	17	4.99860735884413	2.21199217785494	9.29895960645181	1.86031007016364	20.6097861215041	0.00011	0.00296040697674419
CCRL2	5	10.4442091851856	9.35530694468945	5.36438662099701	0.513623054257284	23.3539617093027	3e-05	0.000932013422818792
CD300E	44	11.9681251948706	11.2545956130466	7.45864334114699	0.623209000549533	79.3875614307697	1e-07	3.99051724137931e-06
CD80	7	5.19494271825847	3.86853474408905	3.83320264048308	0.737871974412859	13.7445265077378	0.00216	0.0375888721804511
CD86	20	18.5335830161909	3.18418908946023	34.272802084344	1.84922699806095	82.8847029816767	1e-07	3.99051724137931e-06
CD9	6	9.94190766138263	5.91771058108346	13.626495420366	1.37061174620394	24.3526008402542	0.00015	0.00394517045454545
CDA	32	3.18997078412107	1.44755794015739	5.55453076986189	1.74124816362301	18.0451997859118	0.00502	0.0691594642857143
CDADC1	5	5.44804126305177	7.42436989960497	4.24775554739908	0.779684907345887	12.1821906084076	0.00632	0.0845528323699422
CDC42SE1	17	6.34606733924117	1.57340265384457	19.3467958701633	3.04862757294295	26.1655059469738	5e-05	0.00143757763975155
CDV3	5	8.17096318287392	4.85447064423022	7.77558710376493	0.951612059648282	18.2708291185541	0.00031	0.00728421319796954
CDYL2	13	4.1250040938628	1.6244208892013	4.62353708108875	1.12085636180766	14.8729137719212	0.00704	0.0917976338028169
CENPE	20	8.28956109513832	3.36715340679367	11.5236743822827	1.39014288573627	37.0720442247338	1e-07	3.99051724137931e-06
CHKA	9	7.76979889351894	9.35926445041916	6.02716054091705	0.775716414738161	23.3093966805568	7e-05	0.00195198795180723
CIB1	2	9.33076197950139	9.33076197950139	1.08202027845349	0.115962692096376	13.1956901386861	0.00333	0.0517085618729097
CKAP2	16	6.47637342596589	2.05756154429126	9.51740981481029	1.4695585304967	25.9054937038635	1e-07	3.99051724137931e-06
CLCC1	2	20.7161786488834	20.7161786488834	0	0	29.2971008057948	1e-07	3.99051724137931e-06
CLDN1	7	32.9664787642668	18.7781179988727	28.5195628288496	0.865107948980059	87.2211044117419	1e-07	3.99051724137931e-06
CLEC4A	48	14.4399760763465	6.54501989314996	22.5691022536785	1.56295980923735	100.043088897245	1e-07	3.99051724137931e-06
CLEC4D	25	8.75313580104951	4.5705554612355	16.4222909227275	1.87616087491279	43.7656790052475	1e-07	3.99051724137931e-06
CLEC5A	12	14.0762671183547	2.72636457702751	29.2707632653667	2.07944073661399	48.761619659803	1e-07	3.99051724137931e-06
CLIC4	10	6.17658205557266	3.39542100694875	7.08988002229489	1.14786462132373	19.5320674505343	6e-04	0.0129181395348837
CNPY1	20	24.6765507041128	3.50445164352057	55.6954407064081	2.25701887489184	110.356889649233	1e-07	3.99051724137931e-06
CPOX	11	4.1529722994595	3.43348079880072	4.44523220623207	1.07037367111998	13.7738508820467	0.00462	0.0654005504587156
CREG1	32	37.0159148313204	2.25976026116653	191.331286704294	5.16889255813832	209.393635112403	1e-07	3.99051724137931e-06
CROT	2	9.14001622677341	9.14001622677341	5.57730421336331	0.610207255105957	12.9259349082131	0.00127	0.0245976150627615
CSGALNACT1	7	5.83720820470792	5.23907680765794	3.76035226691635	0.644203895945238	15.443801260563	0.00114	0.0224555744680851
CTNNBL1	3	7.0062199006417	7.82202468262711	2.39343781166974	0.341616141887086	12.1351288369116	0.00238	0.0396295683453237
CTSB	57	6.50701151367479	2.90362247727005	10.957956403466	1.68402290059536	49.1268595966452	0.00219	0.037968202247191
CTSH	76	3.11653186299903	1.90253655027722	3.40249776275755	1.09175773338102	27.1692948902746	0.00497	0.068880628742515
CTSZ	18	7.37982263075546	2.35634228889865	13.3413494396537	1.80781437538262	31.3099357569668	1e-04	0.00270701754385965
CWC22	11	4.36242280957358	1.79434871282275	6.3194032945078	1.44859945272602	14.4685196362436	0.00258	0.042200777385159
CYB5A	10	8.39091967147651	3.60529807076555	11.0179799039162	1.3130837065894	26.5344178253776	1e-07	3.99051724137931e-06
CYP1B1	25	3.58250839114625	2.74798954642601	3.10536730671112	0.866813686852954	17.9125419557312	0.00161	0.0299304819277108
CYP4V2	13	7.52147367407236	2.19132179951918	10.9904860793876	1.46121445818171	27.1190589989204	1e-07	3.99051724137931e-06
DCBLD2	13	5.29762249845091	3.63556618677503	4.30911728873255	0.813405879711622	19.1008495562164	0.00021	0.00525454054054054
DCLK2	3	10.7208352338475	11.3749723742407	4.67164232014375	0.435753578731869	18.5690313245984	0.00026	0.00633442105263158
DDIT4	3	6.04789498835168	4.01711205079666	3.90207551155691	0.645195645604357	10.4752613986663	0.00723	0.0927082271468144
DDX19B	9	7.73971911633359	1.12416197179155	14.9082233780194	1.92619695287878	23.2191573490008	3e-05	0.000932013422818792
DIS3L2	4	8.16497400371779	8.99466853882145	4.84645837013542	0.593566907613994	16.3299480074356	0.00229	0.0388293406593407
DOCK1	7	4.88573232248762	4.04281448675811	5.93864595946175	1.21550784354842	12.9264326977323	0.0039	0.0576776357827476
DPP8	4	9.69567153778983	2.78451973166278	15.2843769548277	1.576412411998	19.3913430755797	6e-05	0.00169353658536585
DPY19L3	17	3.55837056867103	3.47228314973223	2.35315170912824	0.661300351865007	14.6715377097199	0.00631	0.0845528323699422
DTYMK	7	5.62928427381692	2.51389309785646	6.36153136075398	1.13007818602143	14.8936862478064	0.003	0.0477216494845361
DUSP4	3	16.9427088044708	23.3124588389961	11.0637022180255	0.653006691297556	29.345632467188	1e-05	0.000356076923076923
EARS2	2	8.33830804182639	8.33830804182639	4.37465446981922	0.524645341461985	11.7921483199955	0.00371	0.0557584090909091
EDNRB	6	56.0969922463436	71.3881900304785	34.1146901013278	0.608137597672207	137.409007108406	1e-07	3.99051724137931e-06
EIF5A2	15	5.82715993027639	5.76341678719923	3.67595568779858	0.630831439634818	22.5684933656476	8e-05	0.00221748502994012
ELMOD3	6	7.68321078143241	4.55345708694171	10.2835617660229	1.33844587354998	18.8199460007598	0.00334	0.0517085618729097
EMB	43	17.0807586218838	10.3366417618348	27.2314356181181	1.59427553663977	112.006024611444	1e-07	3.99051724137931e-06
EML6	4	28.0006015618877	29.5950962638466	21.827736868483	0.779545282991108	56.0012031237753	1e-07	3.99051724137931e-06
ENDOD1	31	7.53630729297349	3.71411287818755	6.92708197722978	0.919161295836262	41.9603831731538	1e-07	3.99051724137931e-06
ENPP1	21	4.9800673344777	3.80679049919211	4.33853226302685	0.871179438275983	22.821535526221	0.00025	0.00615558510638298
ENSOARG00000000912	6	7.83895813637745	7.05189833974045	2.33255411867802	0.297559200865428	19.2014475491633	2e-05	0.000651971830985916
ENSOARG00000001618	6	5.06123974260128	4.26033391001185	5.00624013141597	0.989133174087296	12.3974548352684	0.00649	0.0863281896551724
ENSOARG00000001910	6	5.7093030961208	3.85419965492439	5.21630748845931	0.913650475485098	13.9848793723881	0.00606	0.0819184548104956
ENSOARG00000002099	2	71.0163502268768	71.0163502268768	0	0	100.432285641087	1e-07	3.99051724137931e-06
ENSOARG00000002108	7	17.0074283265938	10.2896054845823	23.1028980862581	1.35840043789178	44.9974257929226	1e-07	3.99051724137931e-06
ENSOARG00000002217	11	20.4925953283534	6.48897642830391	39.0130105739452	1.90376133178052	67.966249684738	1e-07	3.99051724137931e-06
ENSOARG00000002305	8	5.40092185013404	5.48680691452119	1.59974488274065	0.296198487430612	15.2761138595535	0.00203	0.0360033333333333
ENSOARG00000002365	26	5.07453925449693	3.55869956205192	6.18250178286524	1.21833756185578	25.8751746811724	1e-07	3.99051724137931e-06
ENSOARG00000002700	7	6.20344802030373	6.28831856797461	4.45464253793807	0.718091378110712	16.4127807328396	0.00228	0.0388293406593407
ENSOARG00000003020	2	13.691371813068	13.691371813068	7.24885384530089	0.529446862175058	19.3625237055335	4e-04	0.00916633663366337
ENSOARG00000003563	9	6.65407164415278	2.99321947470985	6.13394783404394	0.92183375263687	19.9622149324583	2e-05	0.000651971830985916
ENSOARG00000003602	21	4.14585020238299	3.62823761864282	2.73223608542146	0.659029138064612	18.9986723723681	5e-04	0.0111274038461538
ENSOARG00000003770	31	3.22926885684578	2.04891357698819	3.52914878679157	1.09286310407697	17.9798080591428	0.00238	0.0396295683453237
ENSOARG00000003884	4	9.13303621142055	9.23669589175491	6.09627769765676	0.667497375082514	18.2660724228411	0.00059	0.0128221126760563
ENSOARG00000004164	5	31.970812719857	32.6125792651783	34.3142393983053	1.07329893984812	71.4889105375153	1e-07	3.99051724137931e-06
ENSOARG00000004253	3	25.674754654923	15.5179430399075	22.1181913389243	0.861476249187184	44.4699795341922	1e-07	3.99051724137931e-06
ENSOARG00000004367	6	7.98980256071514	5.96540664034128	7.67345010596357	0.960405472807672	19.5709394193345	0.00471	0.0662692705167173
ENSOARG00000004593	10	7.98424959923993	9.41725585864674	4.8913863958258	0.612629444386539	25.2484141408848	1e-07	3.99051724137931e-06
ENSOARG00000004721	2	19.6529252977662	19.6529252977662	8.44271122578488	0.429590562110593	27.7934334964063	1e-07	3.99051724137931e-06
ENSOARG00000004909	26	5.43220077103559	2.42678232020019	7.28480290913154	1.34104080761779	27.6988977332642	1e-05	0.000356076923076923
ENSOARG00000005557	3	6.68659351561839	6.57577056077903	4.04688131355769	0.605223168434732	11.5815196986116	0.00368	0.0554876872964169
ENSOARG00000005825	3	6.73680273334012	4.82464255676447	6.15776355742281	0.914048370000256	11.668484614714	0.00402	0.0589941955835962
ENSOARG00000006149	2	90.5070256901116	90.5070256901116	127.323260296459	1.40677764323405	127.996263221006	1e-07	3.99051724137931e-06
ENSOARG00000006243	9	6.38099834778969	4.97287285369189	4.29631822263596	0.673298751773563	19.1429950433691	0.00027	0.00650953125
ENSOARG00000006350	2	8.15160304356941	8.15160304356941	11.2853094913803	1.38442824448904	11.5281075792977	0.00375	0.0559959677419355
ENSOARG00000006425	5	8.23541867852622	8.95885396692189	5.97197625090123	0.725157576562938	18.4149559883561	5e-05	0.00143757763975155
ENSOARG00000006835	11	4.38528249822956	3.6587021809915	2.69576547346735	0.614730174066481	14.5443366463398	0.00148	0.0277365182186235
ENSOARG00000006889	3	63.6935912272132	69.7328126707924	31.184636338518	0.489603988999043	110.320536122057	1e-07	3.99051724137931e-06
ENSOARG00000007252	7	4.3555899344736	4.86990453748109	1.86417995948375	0.427997122669687	11.5238077795933	0.00792	0.0990856216216216
ENSOARG00000007389	9	7.24258997576667	6.97088099157228	6.19872121718662	0.855870791792331	21.7277699273	1e-05	0.000356076923076923
ENSOARG00000007603	12	16.0497664139055	4.85742927936189	20.2246067593887	1.26011844894304	55.5980217569939	1e-07	3.99051724137931e-06
ENSOARG00000008775	7	23.4472810081287	4.68940019300684	39.1546342678196	1.66990084070923	62.0356744681564	1e-07	3.99051724137931e-06
ENSOARG00000008949	18	5.35541451868651	6.4586331299016	3.27851344648964	0.612186682291353	22.7210995333687	2e-05	0.000651971830985916
ENSOARG00000009204	2	8.44854491070801	8.44854491070801	10.4532105916739	1.23727940161922	11.9480467950415	0.00473	0.066349
ENSOARG00000009900	15	6.07658198884574	5.8781372444927	4.46872376747302	0.735400884193758	23.5345008446635	1e-05	0.000356076923076923
ENSOARG00000009963	5	158.6730625562	71.2145990554795	176.015031849332	1.10929372014225	354.80375407374	1e-07	3.99051724137931e-06
ENSOARG00000010451	10	6.41187526133577	1.47980024794678	13.0358630706531	2.03308120313266	20.2761298987084	0.00082	0.0170214349775785
ENSOARG00000010725	22	3.38130266880443	2.14706276182462	3.48560425473687	1.03084656895543	15.8597153264933	0.00662	0.0873047863247863
ENSOARG00000011345	15	8.63638866929723	7.69793601203233	7.03163452613812	0.814186900959647	33.4485894875626	1e-07	3.99051724137931e-06
ENSOARG00000011377	25	30.5292776619945	3.04247269180471	112.255677180029	3.67698438275777	152.646388309972	1e-07	3.99051724137931e-06
ENSOARG00000011405	11	9.1057692737754	1.31378212006735	11.3547406143933	1.24698312388553	30.20042010866	1e-07	3.99051724137931e-06
ENSOARG00000011805	5	17.4723648147564	2.40692615306148	21.9896080246878	1.25853645215308	39.0693954534709	6e-05	0.00169353658536585
ENSOARG00000011855	17	4.46068859848662	2.66991720260373	3.89370206427839	0.872892599048362	18.3918902545488	0.00054	0.0119031428571429
ENSOARG00000012595	4	6.73432629736006	6.10763428141213	6.13651798539644	0.911229678283043	13.4686525947201	0.00196	0.0350302702702703
ENSOARG00000012641	12	4.77718460175359	1.23193829055874	7.22630942631973	1.51267117114694	16.5486528947458	0.00071	0.0149390454545455
ENSOARG00000013071	12	7.64792032392139	7.71272873442783	7.21592545833852	0.943514727234846	26.4931731465409	1e-07	3.99051724137931e-06
ENSOARG00000013532	5	11.0806090381026	6.41556744404925	17.462532788094	1.57595423934244	24.776995041296	1e-07	3.99051724137931e-06
ENSOARG00000013884	13	15.6776070308085	9.87218297473642	21.217699001423	1.35337612173385	56.5264160261549	1e-07	3.99051724137931e-06
ENSOARG00000014144	2	8.13594483125769	8.13594483125769	0.829508927562698	0.101956065923135	11.5059635230839	0.00284	0.0454891349480969
ENSOARG00000014592	2	14.9865598980285	14.9865598980285	1.61922080956931	0.108044862902948	21.1941962611087	3e-05	0.000932013422818792
ENSOARG00000014803	38	5.34845627695824	3.87290400079824	5.24304031337444	0.980290394438121	32.9700987679487	1e-07	3.99051724137931e-06
ENSOARG00000014827	11	6.81974986365629	2.17514976442408	7.85497803804056	1.15179855494425	22.6185514618253	2e-05	0.000651971830985916
ENSOARG00000015844	3	10.4436995413772	14.3619832687406	8.10052059736365	0.775637078151275	18.0890182246492	6e-04	0.0129181395348837
ENSOARG00000016510	6	18.8818888863168	4.69955217706479	26.8955823963305	1.42441164431494	46.2509931514048	1e-07	3.99051724137931e-06
ENSOARG00000017281	14	6.76554458618077	3.7293655994932	10.8118813012328	1.59807997176118	25.3143498764317	1e-05	0.000356076923076923
ENSOARG00000017511	12	6.38487243043844	7.13725602843565	2.60185018654082	0.407502297796442	22.1178468987303	4e-05	0.00119458064516129
ENSOARG00000017529	12	4.97913106128173	4.49917154565279	3.0901432731939	0.620618986558358	17.2482159513686	0.00074	0.0154998190045249
ENSOARG00000017774	6	6.89425230683546	6.35973963934745	3.25408136837521	0.471999170257937	16.8874003097527	0.00031	0.00728421319796954
ENSOARG00000018177	3	55.7278137234293	4.09886970767191	90.4859531470076	1.62371259701805	96.5234047637136	1e-07	3.99051724137931e-06
ENSOARG00000018622	3	19.1587058493179	11.4707484683842	21.1654964667099	1.10474562494854	33.1838519382856	1e-05	0.000356076923076923
ENSOARG00000019012	4	16.447118868033	12.7487107493861	17.128382273004	1.04142144350249	32.8942377360661	7e-05	0.00195198795180723
ENSOARG00000019055	7	59.1806721079775	5.60716806025967	142.743238182304	2.41199082568483	156.577340819365	1e-07	3.99051724137931e-06
ENSOARG00000019357	11	32.8041443122868	3.95946663780949	55.3711584599473	1.68793180315354	108.799038252527	1e-07	3.99051724137931e-06
ENSOARG00000019607	3	137.824211987484	140.248881722299	5.39252066885563	0.0391260765513779	238.718537675465	1e-07	3.99051724137931e-06
ENSOARG00000019701	2	14.2515626284207	14.2515626284207	14.46886106773	1.01524734128986	20.1547531541222	0.00026	0.00633442105263158
ENSOARG00000020559	3	8.53063706155224	9.90660672091569	6.90760433751318	0.809740736555996	14.7754968115385	0.00038	0.00875134328358209
ENSOARG00000020598	12	8.02364650973178	7.46756448578674	5.78349430298676	0.720806218964412	27.7947268336563	1e-07	3.99051724137931e-06
ENSOARG00000023848	9	5.410121230315	5.39263534980289	4.37916745315435	0.809439801203748	16.230363690945	0.00253	0.0416774733096085
ENSOARG00000025639	11	9.43729523227001	4.03809863036185	16.3074113165799	1.72797511524468	31.2999673212495	1e-07	3.99051724137931e-06
ENSOARG00000025759	3	14.5379046771039	15.4184263563715	8.63918911981645	0.594252700901424	25.1803895363372	1e-07	3.99051724137931e-06
ENSOARG00000026069	10	7.50256531370821	6.85254935342441	4.20343237976433	0.560266016223023	23.7251946854936	1e-05	0.000356076923076923
ENSOARG00000026189	6	6.03313772224169	3.81547268999752	6.05148509672501	1.00304109989329	14.7781089674293	0.00228	0.0388293406593407
ENSOARG00000026248	3	13.1511877454603	3.75421679110308	16.3824682733795	1.24570256241947	22.7785253550145	4e-05	0.00119458064516129
ENSOARG00000027050	2	10.6865914616482	10.6865914616482	9.3459630209256	0.87455041717148	15.1131225806034	0.00127	0.0245976150627615
ENTPD7	31	3.52538787466274	3.82328926537262	2.32418083271281	0.659269537237843	19.6285289737003	0.00163	0.0300608366533865
EPB41L3	3	11.4715018939543	7.02509360607566	10.347680704461	0.90203364826313	19.8692241194514	4e-05	0.00119458064516129
ERAP1	23	4.83017728239537	3.46155474572212	3.54587888397002	0.734109469831211	23.1647164741007	1e-07	3.99051724137931e-06
ERMP1	12	4.80885524993578	4.55873025562737	4.53029214649407	0.942072886588668	16.6583632382662	0.00178	0.0323122352941176
EVI5	15	5.56974330034593	1.6914871216881	9.33887436666426	1.67671540016651	21.5715230448901	1e-05	0.000356076923076923
FADS6	3	18.7534205590891	22.0492112172054	11.3019971326176	0.602663236661644	32.481877224049	1e-07	3.99051724137931e-06
FAM213A	2	11.5615089646351	11.5615089646351	7.21655621258607	0.624188091248332	16.3504427792851	0.00384	0.057155498392283
FBXL3	15	5.01473664554711	5.24604419016716	2.82503715660643	0.563347062126372	19.42199151382	0.00036	0.0083322
FIP1L1	3	7.01386309806347	9.4037165298915	5.02371228603535	0.716254682447738	12.1483672431784	0.00428	0.0615283229813665
FKBP9	6	6.95825112716302	2.71983095673507	8.1787838712121	1.17540797561682	17.0441647636953	2e-04	0.00503152173913044
FNBP1	21	7.09450865769493	3.80932819117163	7.85432954317045	1.10709986020686	32.5111229424066	1e-07	3.99051724137931e-06
FSD2	14	4.29014358114607	2.45766058091766	6.71488600371127	1.56518910770754	16.052247420716	0.00208	0.0366095817490494
GABPB2	12	4.03700834316988	3.30257295950827	3.27352810071241	0.810879696657258	13.9846071218994	0.00477	0.0666464457831325
GAS7	39	13.9387667747256	4.86799929895949	32.4152888598116	2.32554926728443	87.0475706083034	1e-07	3.99051724137931e-06
GATB	8	4.5153464056417	2.89273643541543	3.82352440998971	0.846784292166911	12.7713282513422	0.00685	0.0895724576271186
GCNT1	23	6.71598991103402	6.06899658218539	3.9177590676678	0.583347967993687	32.2087561255872	1e-07	3.99051724137931e-06
GFM1	4	7.35598477638514	6.96519948677529	4.72452271855276	0.642269235482903	14.7119695527703	0.00281	0.0451648958333333
GGH	2	14.0618193442819	14.0618193442819	17.0060410285399	1.20937700962964	19.8864156283238	9e-05	0.00246514792899408
GINS1	8	4.60875908550656	4.13222485439326	3.75794039756342	0.815390938828033	13.0355392088672	0.00542	0.0740093805309735
GNG10	4	8.44264030240445	9.16761560135875	3.59159163953149	0.425410950944886	16.8852806048089	0.00614	0.0826222674418605
GPC1	2	8.35817733242518	8.35817733242518	11.8202477402351	1.41421356237309	11.8202477402351	0.00375	0.0559959677419355
GPD1L	3	7.34131078749619	3.66941799010307	7.07433607882498	0.963633918192658	12.7155232780969	0.00139	0.0265880578512397
GPR65	8	4.44158299459361	3.88588670092362	2.29348073310457	0.516365614668519	12.56269381872	0.00447	0.0638630555555555
GRB2	3	9.53159355126095	4.78973587202711	9.09039158161459	0.953711625734608	16.5092043078798	0.00066	0.0140144036697248
GSN	3	7.51951928278485	6.60736751270963	1.87638582516343	0.249535343231212	13.0241894462772	0.0049	0.0681144144144144
GSTP1	2	21.7207147950694	21.7207147950694	5.76562404978913	0.265443568694062	30.7177294476251	0.00029	0.00688415384615385
HAAO	3	14.0381214298525	4.88821957752702	16.8457163837589	1.19999791054207	24.314739559326	1e-07	3.99051724137931e-06
HCST	3	17.1517725627282	16.7036294707809	9.85374031391766	0.574502738879036	29.7077415185111	0.00053	0.0117386124401914
HMGXB3	8	4.94770096308256	3.88765018269863	3.15181910931635	0.637027001598067	13.9942116091156	0.00669	0.0879773011363636
HMOX1	45	11.1010881067612	2.91016397264651	29.273969422038	2.63703604011651	74.4683628927974	1e-07	3.99051724137931e-06
HNMT	53	5.55128334901885	3.80679049919211	5.70550851351792	1.02778189380773	40.4139528073904	1e-07	3.99051724137931e-06
HPF1	2	10.5844372263894	10.5844372263894	10.6171099439154	1.00308686393307	14.9686546756466	0.00093	0.0188814473684211
HSCB	4	6.54173736859051	6.33630222337626	2.14755230741787	0.328284702734953	13.083474737181	0.00716	0.09219425
IFIT5	16	7.37926393534645	5.4276796541536	5.41332691186818	0.733586297942063	29.5170557413858	1e-07	3.99051724137931e-06
IFT20	2	8.19349299717103	8.19349299717103	0.567456718445136	0.0692569968194348	11.5873489198083	0.00275	0.0445096153846154
IGF2R	3	14.1564044733804	19.3718718483844	10.2197859749143	0.721919608480497	24.5196118003902	3e-05	0.000932013422818792
IRAK3	42	5.4545407702133	4.37872822586703	3.94151710289413	0.722612089439015	35.3494643606463	1e-07	3.99051724137931e-06
ITGAX	15	6.83194122511069	2.53851798522783	14.8633354165209	2.1755654691365	26.4599945871216	1e-07	3.99051724137931e-06
ITGB2	19	58.1461786879427	2.18641395806165	124.462336339435	2.14050758188936	253.453316853801	1e-07	3.99051724137931e-06
KDSR	12	18.4027043820438	3.89693176960603	38.3344127958476	2.08308583347413	63.7488379727404	1e-07	3.99051724137931e-06
KLF10	14	3.92167797614375	1.76956661061015	5.29581782142027	1.35039589013571	14.673575367987	0.0033	0.0516070945945946
KLF6	26	3.54841311014822	2.42658899599821	3.59972548608825	1.01446065448053	18.0934276909342	0.00205	0.0362192748091603
KMO	32	4.90581755807768	2.32201643269857	9.16979333824331	1.86916721416694	27.7514949006461	2e-05	0.000651971830985916
LARS2	16	6.94688922525712	3.62505364702385	6.64761980143371	0.95692036908616	27.7875569010285	1e-07	3.99051724137931e-06
LCP1	40	8.88105582122867	3.60074741869286	11.2879959940423	1.27101959736141	56.1687288443595	1e-07	3.99051724137931e-06
LECT2	2	9.61226099390067	9.61226099390067	5.97376283548101	0.621473224590092	13.5937898626442	0.00198	0.0352516153846154
LGALS3	48	38.5618688530603	1.41748270820157	253.559368233266	6.57539107348381	267.164464353233	1e-07	3.99051724137931e-06
LGALS8	19	4.18653996816864	1.83056614575414	7.7550962691462	1.85238796908909	18.2487046443411	0.00404	0.0589941955835962
LHFPL2	16	17.1034992248738	7.57291915978453	25.8713487722939	1.51263483759329	68.4139968994954	1e-07	3.99051724137931e-06
LIMS2	4	11.1962503341429	6.20370331590356	13.2943845497871	1.18739615076718	22.3925006682858	0.00016	0.00413765363128492
LMBRD1	3	8.64469439675931	5.92385541998176	7.6579168677397	0.885851658401073	14.9730499110931	0.0011	0.0218536480686695
LMO2	5	5.36623087589957	2.85321306188834	6.82924355350749	1.27263319664059	11.9992570214697	0.00576	0.0781907331378299
LNX2	12	3.9991969489703	1.16658764897943	4.97590932440244	1.2442271255692	13.853624610182	0.00749	0.0947242234332425
LOX	7	6.85453941808364	5.39263534980289	4.89969891247291	0.714810815668597	18.1354066521387	0.00075	0.0156385135135135
LRRC8C	2	8.50861889868953	8.50861889868953	10.4161637829899	1.22418971950832	12.0330042435908	0.00287	0.0458111379310345
LTN1	8	4.63969526869027	4.90675936495953	3.20650412449459	0.691102311423944	13.1230399485201	0.00212	0.0371722727272727
LYVE1	11	11.097597822343	4.94041073773911	10.7600207632264	0.969581069297988	36.806568050977	1e-07	3.99051724137931e-06
MCM5	27	9.60343275190411	3.25124218596974	15.3981908373878	1.60340486940306	49.9009003601067	1e-07	3.99051724137931e-06
MEGF10	2	14.9882310585582	14.9882310585582	12.1955024438088	0.813671900050221	21.1965596389947	6e-05	0.00169353658536585
METTL9	7	5.56338601467222	4.93447579669906	3.59621341469125	0.646407314755261	14.7193358422774	0.00715	0.09219425
MFSD1	8	6.47086283904385	3.91742358856054	7.43022203785849	1.14825831155407	18.3023639744638	0.00146	0.0276981147540984
MFSD11	20	11.7588733888045	1.81348338223878	33.6521858245379	2.86185459370435	52.5872804723602	1e-07	3.99051724137931e-06
MGST1	14	6.47173405915888	2.55168993119657	10.603643778569	1.63845480695588	24.2150115476883	2e-04	0.00503152173913044
MMP1	12	17.1351821653519	7.53922699654311	16.4048562116403	0.957378570787047	59.3580122146753	1e-07	3.99051724137931e-06
MOB1A	7	6.35929550140539	5.22509432037659	4.69434212362117	0.738185876499012	16.8251144102905	0.00745	0.0944823287671233
MPEG1	10	34.2179007691025	20.5971712330954	25.6923085301971	0.75084408899205	108.206503179991	1e-07	3.99051724137931e-06
MR1	14	4.12593476193703	1.99522542989756	5.15590070420982	1.24963214439902	15.4378342793491	0.00139	0.0265880578512397
MRNIP	7	5.31654361461762	5.99038571531733	4.12686815739829	0.776231412087287	14.0662522387067	0.00303	0.048033801369863
MRPL46	5	6.70845280934239	8.97755914525398	3.74447554506204	0.558172748841189	15.000556505539	0.00317	0.0499113265306122
MRPS35	9	4.16584696550276	1.65611161365206	4.39186623944317	1.05425529929737	12.4975408965083	0.00639	0.0852429682997118
MSR1	39	6.45032724945208	2.47796086619628	13.0940360451305	2.02998011399232	40.2822807618429	1e-05	0.000356076923076923
MSRB3	27	3.65627234182523	3.47803361662827	2.01740203147477	0.551764705379597	18.9985483870504	0.001	0.0199525862068966
MTIF2	5	7.52577224299167	0.908646593915662	14.9999830801006	1.99314868903577	16.8281383185104	0.00215	0.0375560377358491
MYO7B	6	9.92129907192937	7.55903291450162	8.38394184972399	0.845044765704617	24.3021203117753	1e-05	0.000356076923076923
MYOF	15	7.36848649133927	4.8916997151412	5.87755772022878	0.79766146373982	28.5380254677113	1e-07	3.99051724137931e-06
NAGK	2	13.6301394849729	13.6301394849729	12.3362210146076	0.905069315556767	19.2759281166857	5e-05	0.00143757763975155
NAGLU	21	4.3005864942681	3.54694152098504	4.04584478701928	0.940765821687731	19.7077631426883	0.00348	0.0533407947019868
NAV3	18	3.89290127737213	3.54082873744034	2.98802279395787	0.767556786329529	16.5161813503176	0.00433	0.0620543962848297
NCAPD2	9	5.162056257915	2.51389309785646	5.87173722323377	1.1374802849602	15.486168773745	0.00658	0.0872745558739255
NCF2	44	3.91707686545921	3.50444412183492	3.28852985115802	0.8395367168197	25.9829484754193	3e-05	0.000932013422818792
NEK4	2	8.81669947229454	8.81669947229454	3.69810682072809	0.419443447329578	12.4686959690867	0.00244	0.0404830107526882
NELFCD	11	11.3322321839423	2.44566415994445	15.2464076316522	1.34540198119628	37.5847621913262	0.00019	0.00485917127071823
NHLRC3	9	6.70362698133127	6.66183897567073	3.5264878377582	0.526056692530626	20.1108809439938	5e-05	0.00143757763975155
NTPCR	3	7.94230029714464	10.4461647798588	5.08676870883026	0.640465421668709	13.7564676436239	0.00419	0.06061096875
NUDT21	7	7.51098444944827	4.17009461347212	7.14208464849961	0.950885292942424	19.8721969545135	4e-05	0.00119458064516129
NUDT9	15	9.20970752526127	3.70551881894507	14.8182938454134	1.60898636626281	35.669043868778	1e-07	3.99051724137931e-06
OAT	3	12.5190402708882	6.60736751270963	15.8403795574427	1.26530302760332	21.6836138111792	0.00041	0.0093492118226601
OCIAD2	5	11.0100347217917	6.65960265264476	8.64908352288859	0.785563691799246	24.6191860725593	1e-07	3.99051724137931e-06
OGFRL1	21	4.64879574999966	3.61834842687986	3.30907678681518	0.711813760975716	21.3034584147624	0.00316	0.0499113265306122
PAGR1	2	28.4428688178636	28.4428688178636	31.967202970762	1.12390923628228	40.2242908350215	1e-07	3.99051724137931e-06
PAK1	6	6.52228007653566	4.86180399628359	8.23813344596097	1.26307569581353	15.9762581470332	0.00237	0.0396295683453237
PAQR8	22	3.75331175979303	3.06211290593918	3.64326020716363	0.970678813892222	17.6045926296638	0.00095	0.0192032751091703
PARP1	5	11.9413540417375	8.24708499673377	9.44460001974547	0.790915333950793	26.7016793807169	1e-07	3.99051724137931e-06
PARP4	6	7.90257981616229	3.86439835489813	7.01050917782898	0.887116529148007	19.3572882012149	9e-05	0.00246514792899408
PDE4D	17	4.77903676582326	3.3116452755554	3.7099892798376	0.776304820747388	19.7044733741995	2e-04	0.00503152173913044
PDK4	31	8.26983584032216	6.91915438175564	6.09949117048989	0.737558917524084	46.0444972782002	1e-07	3.99051724137931e-06
PGM2L1	15	4.21474687674578	3.06621813316671	3.45611310977375	0.820004904408929	16.3236444621161	0.00063	0.0134390322580645
PHACTR2	12	4.0404246233134	3.98099648681071	2.40681377519057	0.595683374787681	13.9964414634623	0.00258	0.042200777385159
PIGF	2	21.7948235609977	21.7948235609977	27.0591602605796	1.24154068900115	30.8225350694916	1e-07	3.99051724137931e-06
PLA2G7	7	5.84379727235938	3.35700366384317	6.99976361373442	1.19781082188505	15.4612342949405	0.00043	0.00970960975609756
PLA2R1	125	3.36855363033786	2.29250894494599	3.16862073829694	0.940647258740285	37.6615745164457	0.00416	0.0603656426332288
PLD3	12	8.27331165365136	3.21428217514568	13.3151952428455	1.60941540706604	28.6595922619517	1e-05	0.000356076923076923
PLEK2	2	8.01188752837316	8.01188752837316	7.06918062592499	0.882336478250639	11.3305200028332	0.00355	0.0540557565789474
PLIN2	49	5.79126073907067	2.20205213247154	10.4151422587575	1.79842399229098	40.5388251734947	1e-07	3.99051724137931e-06
PMAIP1	4	6.67211503794742	4.79778042220139	5.27684080961295	0.790879770447768	13.3442300758948	0.00466	0.0657656707317073
PNKD	12	6.17910607600658	6.5452033288697	5.14134140372962	0.832052620636083	21.4050513380019	0.00709	0.0921899157303371
POLQ	10	4.82071422323073	3.1956359341737	4.009251934617	0.831671770812852	15.2444368941785	0.00085	0.0174099557522124
PQLC2	10	5.14498054843066	4.2662196420639	5.53217834210121	1.07525738727791	16.2698570503031	0.00179	0.0323668359375
PRIM2	5	5.8480064563599	3.85378767655591	5.85273823783244	1.00080912726548	13.0765399692784	0.00607	0.0819184548104956
PSD3	9	5.02193873997491	3.96520016444514	3.64780963257963	0.726374777044344	15.0658162199247	0.00196	0.0350302702702703
PSEN1	29	7.24367937923685	7.47954999893846	5.25208727400851	0.72505794348974	39.0084072672322	1e-07	3.99051724137931e-06
PSMD4	3	10.7856037777539	3.31609664345025	15.0469620135964	1.39509686464024	18.6812137333766	0.00027	0.00650953125
PSTPIP1	19	4.98355304852943	1.51348207269889	10.637070461013	2.13443508224555	21.7228041183138	0.00036	0.0083322
PTPRC	31	16.7109136619573	2.33765070521089	52.9961552764229	3.17134995419607	93.0424295573753	1e-07	3.99051724137931e-06
PTTG1IP	17	14.3032762886199	4.575725077683	21.650550662283	1.51367772148181	58.9739189303725	1e-07	3.99051724137931e-06
QSOX1	3	6.60483829875306	4.26069349031695	5.94134825312914	0.899544846427326	11.4399155092171	0.00661	0.0873047863247863
RAB29	15	4.34106116184315	2.45184903755073	5.04069459451005	1.16116645368107	16.8128575846863	0.00071	0.0149390454545455
RAB31	4	13.3059587222937	13.9918751473464	3.9432195207972	0.296349898800638	26.6119174445874	1e-04	0.00270701754385965
RAB32	7	19.7284880912897	24.2137727104045	15.9471694854862	0.808332063343822	52.1966732328519	1e-07	3.99051724137931e-06
RALGPS2	15	5.80298757401251	4.51942734631253	3.91850939950336	0.675257244570297	22.474874232399	3e-05	0.000932013422818792
RARS	3	7.18104957288751	6.62560596044153	2.91718914200014	0.406234369000064	12.437942711912	0.00272	0.0441785263157895
RASGRP3	7	15.581168126467	15.7893624737529	9.34738436680089	0.599915506394087	41.223895998518	1e-07	3.99051724137931e-06
RASSF3	12	11.7106539286513	3.7447996839631	13.9925532889576	1.19485669837134	40.5668951885603	1e-07	3.99051724137931e-06
RBM6	2	7.27010133117484	7.27010133117484	5.12720827093724	0.705245778205499	10.2814759023742	0.005	0.069089552238806
RETSAT	9	4.41581511915599	3.42899089287948	4.04841982693361	0.916800119047421	13.247445357468	0.0051	0.070053115727003
REX1BD	2	15.8143594869364	15.8143594869364	19.4748793911472	1.23146811018395	22.364881666669	0.00343	0.0529249
RGS18	2	9.32606389327857	9.32606389327857	2.25475101055794	0.241768771516027	13.1890460414326	0.00147	0.0277365182186235
RHOBTB3	13	3.6142053838508	2.89684862435052	3.53634272866725	0.978456494052202	13.0312028315321	0.00751	0.0947242234332425
RHOQ	6	38.3628702916309	5.88604031073477	57.0056528861911	1.48595901330739	93.9694572830715	1e-07	3.99051724137931e-06
RNF213	63	3.43479555063531	2.62504894701019	3.78166788889755	1.10098776860185	27.2628444939966	2e-05	0.000651971830985916
RNF6	9	9.87838453031766	8.60258341513152	7.04541174196541	0.713214971571759	29.635153590953	1e-05	0.000356076923076923
RRAS2	2	11.119548258834	11.119548258834	8.29062623678739	0.745590202389815	15.7254159551052	0.00346	0.0532104318936877
RTN4	14	7.41689621088298	1.52423768133606	15.5394223037706	2.09513816318061	27.751484494386	1e-07	3.99051724137931e-06
SACM1L	5	6.54607096502134	2.12358381206193	7.50116610396587	1.1459035723945	14.6374596633254	0.00093	0.0188814473684211
SCAMP1	9	8.59206509133486	3.25633381213429	10.9881193379875	1.27886826056161	25.7761952740046	1e-07	3.99051724137931e-06
SCFD1	4	9.74771614435642	0.947832697194342	18.2450472155143	1.87172532984329	19.4954322887128	2e-05	0.000651971830985916
SEMA4D	7	10.7589366160893	8.64716256883211	6.1281376297307	0.569585810233929	28.465470657679	1e-07	3.99051724137931e-06
SEPT9	14	6.17788931042843	2.86919969377421	7.07083601495518	1.14453912326002	23.1155451730363	1e-07	3.99051724137931e-06
SERPINB8	30	4.41273223717753	3.22301331866591	3.56013404358522	0.806786782481584	24.1695298653237	0.00012	0.00319241379310345
SESTD1	5	5.99083938161342	5.57683928076151	1.18657709490113	0.198065249177414	13.3959240995704	0.00171	0.0314110714285714
SH3GL2	3	6.18750802473554	3.36135597774678	4.91815333074728	0.794852032690089	10.7170782710821	0.00522	0.0714892899408284
SHCBP1	7	4.45806437740591	2.7572084934133	3.65926421364215	0.820819060439729	11.794929671332	0.0068	0.0891705382436261
SLAMF6	26	17.7844688713559	5.55066648391054	21.4432905232186	1.2057312860074	90.6833538139274	1e-07	3.99051724137931e-06
SLC13A5	21	3.67844371098931	2.19132179951918	3.2460457356911	0.882450838106771	16.8567467452428	0.00253	0.0416774733096085
SLC23A2	14	6.08262199734685	2.96528665245771	7.95730335915021	1.30820283795723	22.7590875273265	4e-05	0.00119458064516129
SLC25A24	3	12.7114278588864	12.1038525158984	10.1771454775603	0.800629605937278	22.0168388883377	5e-05	0.00143757763975155
SLC25A29	7	4.67777521275947	3.07041966318704	3.57844549359147	0.764988767273515	12.3762299020238	0.00357	0.0541820655737705
SLC38A6	8	4.82169820723226	5.56709334131326	1.6568760178644	0.343629141985533	13.6378219966758	0.00717	0.09219425
SLC7A11	21	3.74329681578772	1.82212547913543	5.25092991869196	1.40275542579088	17.1539410070344	0.00229	0.0388293406593407
SMPDL3A	3	12.8579955643048	4.53423927849239	15.2876473097064	1.18896038136353	22.2707016008712	2e-05	0.000651971830985916
SNORA21	8	5.96348126858093	4.93426552976947	5.10775565897999	0.856505693392649	16.8672721779701	0.0079	0.0990856216216216
SNORA41	2	37.439952493039	37.439952493039	27.5516829433351	0.735889901261431	52.9480885902601	1e-07	3.99051724137931e-06
SNORD75	2	10.0932907432752	10.0932907432752	9.46338121776304	0.937591263193145	14.2740686581146	0.00096	0.0193210434782609
snoZ196	2	21.4992683301598	21.4992683301598	29.1144645874074	1.35420722883694	30.4045568536103	1e-05	0.000356076923076923
SNX3	2	8.28202486077642	8.28202486077642	0.428035689782406	0.0516824927451713	11.7125518820212	0.00739	0.0939788736263736
SPTLC2	22	11.5229911126594	1.40023909719238	31.0251525118119	2.69245651658334	54.0476191151231	1e-07	3.99051724137931e-06
ST3GAL6	46	5.05062231913119	4.29121088637968	4.13035071190695	0.817790452527335	34.2549871884852	1e-07	3.99051724137931e-06
STARD4	12	17.6589279677511	3.75498736204308	33.0430119239772	1.87117881585567	61.1723208946879	1e-07	3.99051724137931e-06
STEAP4	13	11.8214726775658	6.32144944790956	10.6203068372265	0.898391184152642	42.6229258904602	1e-07	3.99051724137931e-06
STOM	12	3.78005411233862	1.77351414018191	3.74190918371266	0.989908893499313	13.0944915558603	0.00779	0.0979888858695652
STXBP5L	5	7.30069239149529	3.62823761864282	5.79088462473741	0.793196633169111	16.324844470199	0.00084	0.01735875
SUCO	10	7.32929902841395	7.12053493753254	5.20698660127279	0.710434460524335	23.1772785822472	1e-07	3.99051724137931e-06
SUPT20H	4	7.03125855212114	8.65504620703071	4.83076800666794	0.68704172529833	14.0625171042423	0.0013	0.02507375
TAOK1	6	5.4400318635761	2.16000159255131	7.55101997932339	1.38804701308488	13.3253022502433	0.00414	0.0602643396226415
TBC1D9	11	4.00231033634441	2.82048305963092	4.17411293163381	1.04292585553131	13.2741616802155	0.00732	0.0933451239669422
TCN2	6	14.8736937003815	11.0961937903908	15.5806560526199	1.04753105492688	36.4329601563832	1e-07	3.99051724137931e-06
TCTN3	5	5.97974933377295	5.61048978736147	4.62790521147009	0.773929633694208	13.3711259987254	0.0026	0.0423781690140845
TERF1	3	6.11150769526662	7.93455417036119	4.23448819887215	0.692871286434242	10.58544183905	0.00545	0.0742001470588235
TF	9	11.1218025420373	4.02654896361513	13.5035420456836	1.2141504935593	33.3654076261118	1e-07	3.99051724137931e-06
TFEC	35	7.38987442364107	4.9810738346601	11.0883277660497	1.50047580383462	43.7190866773479	1e-07	3.99051724137931e-06
TMEM167A	28	4.67728590779734	3.09695044390842	6.55128863613486	1.40066029002277	24.7498706455575	1e-07	3.99051724137931e-06
TMEM183A	13	7.53317173568084	1.57434862688796	9.84888151841845	1.30740169798191	27.1612369598733	1e-07	3.99051724137931e-06
TMEM248	7	9.00427677533822	2.6736660587048	15.4272320592049	1.71332272920113	23.8230770835395	1e-07	3.99051724137931e-06
TMEM42	4	6.52986176603393	2.68315046826103	9.25559790987153	1.41742631643689	13.0597235320679	0.00459	0.0653171779141104
TMEM62	4	5.51708217507552	4.92426913347548	2.44796891246416	0.44370716889506	11.034164350151	0.00478	0.0666464457831325
TMOD3	29	6.88550065528581	5.00877130473108	6.128404062041	0.890044801221011	37.0795558083467	1e-07	3.99051724137931e-06
TMTC3	9	4.93771773391656	2.75147014947022	5.2360173718532	1.06041245247529	14.8131532017497	0.00098	0.0196381818181818
TMX1	6	7.10283587962548	2.94804567328823	7.96513910152536	1.12140266740126	17.3983236318149	0.00125	0.0244145569620253
TNFSF8	26	4.49855734471029	4.34016126695102	2.44225368096789	0.542897087627361	22.9382316836939	0.00016	0.00413765363128492
TOR1A	3	8.79487843321834	2.96352036395529	12.4658325002733	1.41739679461512	15.2331762927259	0.00114	0.0224555744680851
TOR1AIP2	21	4.13839857040025	1.96770110303155	6.26950467805677	1.51495912522761	18.9645247047562	0.00186	0.0335017120622568
TRAF3IP3	6	7.28680130884124	5.24113411442911	7.06678845870527	0.969806662647846	17.8489450637056	0.00022	0.00544588235294118
TRAK1	27	3.95165460656809	1.79434871282275	5.73104883541907	1.45029093025829	20.5333996576186	0.00019	0.00485917127071823
TRIB3	2	7.77619757283608	7.77619757283608	4.53422772951705	0.583090602707431	10.9972040711975	0.00366	0.0553664705882353
TSN	6	7.55248344230189	7.52551087428651	5.75795713927012	0.762392553821366	18.4997307244583	0.00029	0.00688415384615385
TTC4	17	10.4221360288686	8.268879926668	11.6469867951969	1.11752396657801	42.9715676915807	1e-07	3.99051724137931e-06
TTLL1	3	7.09248058647599	6.6181501266265	4.12252697062884	0.581253190666424	12.2845367274723	0.00234	0.0393885818181818
U6	63	2.94956786826212	1.96770110303155	4.4962840937354	1.52438739997009	23.4114691635855	0.00332	0.0517085618729097
UCHL5	10	7.32466799211368	2.94803790126116	11.0065585232207	1.50266995515308	23.1626339596115	2e-05	0.000651971830985916
ULK2	2	9.63358231491813	9.63358231491813	0.927756863770031	0.0963044518064011	13.6239427639948	0.00427	0.0615283229813665
USP36	15	6.9511296672489	4.39585456034362	7.18065353015698	1.03301964916429	26.9216094385833	1e-07	3.99051724137931e-06
UTP20	10	5.21348075365993	3.57566625235723	5.11194945767421	0.980525238169442	16.4864737190166	0.00059	0.0128221126760563
VAT1	3	10.8316041702976	8.32756019487153	7.03363598494203	0.649362354306636	18.7608887504304	0.0012	0.0235372881355932
VCAN	6	5.43982322238926	3.90072531955206	4.30625445861945	0.791616617410606	13.3247911857962	0.00162	0.02999592
WBP4	3	7.5166452060865	3.53846164330715	9.05700495205616	1.20492649363341	13.0192113994109	0.0015	0.0279979838709677
WDR3	7	4.84727375130636	3.09525081306399	5.53324234449311	1.14151637154842	12.8246808826078	0.00389	0.0576776357827476
WLS	4	11.0049107580178	11.4009139918746	7.10917028568315	0.645999812447698	22.0098215160356	2e-05	0.000651971830985916
ZEB1	3	13.6471456172408	17.2951852904634	9.02516208790312	0.661322326369945	23.6375495873521	0.00022	0.00544588235294118
