# Supplementary material for: Elimination of Reference Mapping Bias Reveals Robust Immune Related Allele-Specific Expression in Crossbred Sheep
Source: Front Genet. 2019 Sep 19;10:863. doi: 10.3389/fgene.2019.00863 (PMC6761296; doi:10.3389/fgene.2019.00863)
Supplement: Supplementary file 2 [file Supplementary_file2.zip › m1_BMDM_7_static_FDR.csv]

feat	n.vars	mean.s	median.s	sd.s	cv.s	liptak.s	p.nom	fdr
5S_rRNA	26	3.75645748203983	2.49732467689797	3.80451167128079	1.01279242197488	19.1542500029027	0.00295	0.0458434306569343
7SK	5	8.33359942142336	3.50834067002421	11.1527047945011	1.33828184323699	18.6344948035555	0.00156	0.0273353086419753
AATF	2	9.12590072243199	9.12590072243199	9.49528481618162	1.04047645322742	12.9059725705338	0.00376	0.0546419112627986
ABCA1	13	7.9122738656073	5.85224424483512	11.1936300314363	1.41471721297366	28.5281091279608	1e-07	3.54833333333333e-06
ABCF2	6	6.64124607839154	5.82182378610669	4.82252194420157	0.726147154807664	16.2676641483191	0.00072	0.0145296682464455
ABCG1	18	8.77142588030212	5.02346304927284	8.23412478597297	0.938744156119958	37.2140083238209	1e-07	3.54833333333333e-06
ABHD12	2	11.0894703746059	11.0894703746059	10.6805067683537	0.963121448325557	15.6828794033022	0.00021	0.00491307692307692
ABHD17B	2	7.93802668890744	7.93802668890744	3.05164541520708	0.384433755995232	11.2260650019325	0.00613	0.0803124307692308
ACER3	4	6.30423966890613	6.26259244969097	4.38562672686628	0.695663070758102	12.6084793378123	0.00265	0.0421033582089552
ACOX1	23	7.04679747924191	3.6587021809915	7.53091696201818	1.06870063801356	33.795253489349	1e-07	3.54833333333333e-06
ACSL5	5	6.18033222788225	3.73636315613371	4.12837938962803	0.667986644957866	13.8196429850774	0.00365	0.0534079037800687
ADAM28	9	19.6541395830274	12.375929466115	15.6982977107775	0.798727293273827	58.9624187490823	1e-07	3.54833333333333e-06
ADAMTS2	8	6.2704143071416	3.80035897510406	7.4033598415299	1.1806811286932	17.7354099097159	0.00043	0.00953614583333333
ADGRE5	22	3.85157339823366	1.82596095495843	7.07893838933158	1.83793417842641	18.0654805671918	0.00607	0.0800187616099071
ADK	4	6.86556754242155	2.64663967981889	9.65709177212099	1.40659773754332	13.7311350848431	0.00174	0.0298746774193548
AHNAK	3	18.6559823012077	2.99547478553409	27.5209682112688	1.47518194254972	32.3131092107975	1e-07	3.54833333333333e-06
ALDH4A1	2	8.09743267529895	8.09743267529895	4.0032561518279	0.494385851955243	11.4514991098108	0.00322	0.048967
ALDH7A1	13	3.98510716522714	1.7722428211665	3.92675717344751	0.9853579867842	14.3685082224454	0.00688	0.088100960960961
ANKFY1	8	10.5835885125439	11.6336896807417	4.50831557792261	0.425972303494156	29.9349088260313	1e-07	3.54833333333333e-06
ANO10	5	6.69169146943868	5.37980976628729	4.09420687237224	0.611834375668799	14.9630770101203	0.00175	0.029925702811245
ANXA4	8	9.66855944391234	5.35804948781513	10.2999323086814	1.06530164792715	27.3468157883826	1e-04	0.00258060606060606
AOAH	3	68.4147190250878	57.7630473355683	68.1949909941687	0.996788293015739	118.497769337001	1e-07	3.54833333333333e-06
AP2S1	9	12.4058050691835	3.43343630546829	14.4151805524748	1.16197058329433	37.2174152075505	1e-07	3.54833333333333e-06
APLP2	5	10.4414645587074	9.51872263455533	4.7350895509528	0.453489021997788	23.3478245379247	0.00023	0.0053225
APP	6	6.14855912503772	6.28609849418125	0.872069090493772	0.141833081988688	15.0608325096758	0.00051	0.0110794897959184
ARFGEF2	25	5.3884045429648	3.5699020170699	5.09243990629471	0.94507379052367	26.942022714824	1e-07	3.54833333333333e-06
ARHGEF3	6	5.13685828118158	5.8892911712835	3.12959438696726	0.609242890432124	12.5826816698851	0.00503	0.0688673311897106
ARSA	4	7.73500223580804	7.9909741927381	1.76126981195197	0.227701267337511	15.4700044716161	0.00028	0.00634170212765957
ATP11A	12	5.43116669326523	4.13822527900314	4.91839278808382	0.905586785650078	18.8141133142225	0.00057	0.0120749253731343
ATP6V0D2	3	14.2102739689286	5.83864282167102	15.2856290046089	1.07567447594829	24.6129165036577	1e-07	3.54833333333333e-06
ATP6V1A	37	6.14417984371711	2.50839500877384	10.8351181509654	1.76347672538348	37.373586932776	1e-07	3.54833333333333e-06
ATP6V1F	5	19.9996431942339	16.8245620575353	22.7857197932547	1.13930631521586	44.7205617080481	1e-07	3.54833333333333e-06
AUH	4	10.5295159854427	12.5114171530877	6.10532970337385	0.579830042692808	21.0590319708854	8e-05	0.002129
BDH2	6	5.36606744344859	4.51571485400371	4.21383004835603	0.785273404176214	13.1441271618101	0.00309	0.0474989891696751
BDP1	14	3.80638435707272	2.2036767003021	3.24463366523786	0.852418820818485	14.2421861465419	0.00298	0.0461412363636364
BLOC1S6	8	4.83625840340597	1.77384429654984	9.69401568487064	2.00444535346655	13.6790044504752	0.00176	0.02997632
BLZF1	12	6.9306670389025	6.49124448198452	3.16968108819764	0.457341417558499	24.0085348834441	2e-05	0.000603971631205674
BTG2	3	9.1920239291157	1.31922273696803	13.8842506062342	1.51046719561465	15.9210524696173	0.00112	0.0207346086956522
C21orf91	11	5.97013664407467	4.92793099868743	3.9230426734074	0.657111035691453	19.8007031955472	1e-05	0.000313088235294118
CALCRL	8	4.87158860530987	4.65702934307563	3.52063525059854	0.722687307126297	13.7789333518629	0.00507	0.0691925
CALHM2	2	7.709698429273	7.709698429273	0.254485854178437	0.0330085354846278	10.9031600804844	0.00493	0.068377654723127
CAPG	25	5.60740070855093	2.10823393214556	7.6890968124718	1.37124083191458	28.0370035427546	0.00053	0.0113404020100503
CASP8	12	5.00886926555925	3.72282387585039	4.62518284882802	0.923398596292093	17.3512321128376	0.00081	0.0159675
CAST	12	4.82510578585359	3.84626756924852	3.10888390732048	0.644314144662943	16.714656745986	0.00061	0.012547729468599
CCDC80	3	18.8480653315409	16.7659243826246	3.712931094446	0.196992690185166	32.6458067786064	1e-07	3.54833333333333e-06
CCL8	4	11.7229395056796	14.6735682489133	7.2156042568623	0.615511515125235	23.4458790113591	0.00542	0.0732646349206349
CD300E	36	11.5677137614781	8.80520151042521	8.85198666400962	0.765232166574505	69.4062825688687	1e-07	3.54833333333333e-06
CD80	9	8.42159671187961	7.05761147324747	6.71070224010339	0.796844407265095	25.2647901356388	1e-07	3.54833333333333e-06
CD81	3	7.9078647254378	4.48457924062159	6.4701506862136	0.818191877435713	13.69682348384	0.00699	0.0885816071428571
CD86	20	15.8483346086655	3.59355821524146	27.7886441939543	1.75341099744071	70.8759070302772	1e-07	3.54833333333333e-06
CD9	6	7.62600114276257	1.77676382761672	14.1124962619492	1.85057620602937	18.6798115776497	0.00246	0.0396768181818182
CDA	59	5.23871420366777	1.83056614575414	10.0393243897234	1.91637184229187	40.2393273298016	1e-07	3.54833333333333e-06
CDC42SE1	18	12.3216663250485	1.27654441180512	45.1828047226971	3.66693948129774	52.2764028837583	1e-07	3.54833333333333e-06
CDV3	3	20.6478679538816	24.9677016751686	15.8406122019754	0.767179073275579	35.7631563640962	1e-07	3.54833333333333e-06
CHI3L2	5	6.29606138501667	5.99038571531733	5.94779135436237	0.944684460751429	14.0784212474088	0.00293	0.0456994139194139
CHKA	11	7.74150821121612	2.79960118174567	9.00408781678611	1.16309220001094	25.6756780480593	1e-05	0.000313088235294118
CKAP2	15	8.07769282718303	2.06808100488002	13.7403310551225	1.70102173344394	31.284769795459	1e-07	3.54833333333333e-06
CLDN1	15	18.371812348614	13.4931730546058	19.1844800814963	1.04423448908913	71.1537232658296	1e-07	3.54833333333333e-06
CLEC4A	52	9.97916799356154	5.21898577685553	13.1462245523765	1.31736679459233	71.9608037745105	1e-07	3.54833333333333e-06
CLEC4D	30	7.80071087511961	2.8392558576713	19.778689260633	2.53549831255985	42.7262531087887	0.00143	0.0253705833333333
CLEC5A	20	7.57535490807762	4.43963612239703	12.0764594138589	1.59417737655852	33.8780170562965	1e-07	3.54833333333333e-06
CLIC4	10	5.67399204677815	3.31278280504172	7.60635459788399	1.3405649030127	17.9427382934996	0.00279	0.0439993333333333
CLIP2	7	10.3120080396937	11.4316558827836	3.7268619233829	0.361409912505616	27.2830087907282	1e-07	3.54833333333333e-06
CMPK1	6	5.54757070470455	2.96561924418005	4.80487284856633	0.866121966591904	13.5887175385382	0.00499	0.0687618770226537
COG6	4	5.65483987499054	5.121200941488	4.82445030712242	0.853154185401314	11.3096797499811	0.00376	0.0546419112627986
CREG1	18	31.0046082050282	1.89913362439285	118.61414498251	3.8256940451605	131.541412258845	1e-07	3.54833333333333e-06
CROT	2	8.92198409911414	8.92198409911414	7.76197872750688	0.869983474671017	12.6175909162443	0.00795	0.0989798245614035
CSF3	2	14.9728529538834	14.9728529538834	19.5781160244477	1.30757418674641	21.1748117148	2e-04	0.00475754189944134
CSGALNACT1	3	15.0697057111031	16.0415339029244	3.31735714792907	0.220134169274779	26.1014959467415	6e-05	0.00163769230769231
CTNNBL1	3	7.15889844206924	6.55261838454956	4.37762054658445	0.61149359527988	12.3995758278896	0.00254	0.0405068164794007
CTSC	32	6.46249363523194	4.49353237953422	9.53174183294652	1.47493249060731	36.5573845827793	1e-07	3.54833333333333e-06
CTSZ	16	9.05059347422304	3.36795295363131	14.5268094019313	1.60506705370261	36.2023738968922	1e-07	3.54833333333333e-06
CYB5A	8	10.992504459179	6.17613376539513	11.6239949746494	1.05744737405524	31.0914977812352	1e-07	3.54833333333333e-06
CYP4V2	19	10.6626909310869	5.39263534980289	12.6947184985566	1.19057361604146	46.4775922348156	1e-07	3.54833333333333e-06
DAB2	23	3.94921412021941	3.04894628853588	4.36993512398662	1.10653284196802	18.93976557006	0.00224	0.0364277566539924
DAPK1	14	7.79278423058368	4.35886123480033	7.47170792408966	0.958798255284175	29.1579286798989	1e-07	3.54833333333333e-06
DCBLD2	13	9.05472898500713	3.1680428406548	15.2044074770208	1.67916759322078	32.6472896408732	1e-07	3.54833333333333e-06
DDX19B	9	12.0030510237609	2.22936088681275	24.6364019289516	2.05251163893098	36.0091530712826	1e-07	3.54833333333333e-06
DGKE	8	10.1745229606921	9.38777510383789	7.16354766081032	0.704067177251034	28.7778967233745	1e-07	3.54833333333333e-06
DOCK10	107	2.76621400687351	1.82191844882069	4.0837850121021	1.47630841357707	28.6139401814061	0.00587	0.0781076875
DPYD	2	13.2131265206363	13.2131265206363	17.5463290593385	1.327946798355	18.6861827268355	0.00026	0.00595204301075269
DYNC1LI2	10	4.22275930121352	1.74586656990866	4.98419728692792	1.18031763863396	13.3535374024958	0.00454	0.0635898684210526
ECE1	2	12.5560470291172	12.5560470291172	8.99715713500864	0.716559687467276	17.7569319983719	0.00019	0.00457073446327684
EDNRB	6	22.8225679367293	26.6215052102778	13.1411926057719	0.575798159181868	55.9036460649907	1e-07	3.54833333333333e-06
EIF5A2	15	4.38428708987756	3.72802953249855	3.0891692243282	0.704600123349695	16.980270884088	0.00109	0.0202673362445415
ELMOD3	6	9.59168921084321	7.95402177676124	8.66081249559889	0.902949658315453	23.4947443379245	0.00025	0.00575405405405405
ELOVL5	5	13.2963403595541	12.2122300011842	7.81518204190409	0.587769403502705	29.7315208959371	1e-07	3.54833333333333e-06
EMB	56	17.0244048430753	7.48668758417032	32.7646407556351	1.92456893839447	127.398980273045	1e-07	3.54833333333333e-06
EML6	4	33.5488802924848	38.7543558969534	19.7670506181725	0.589201500790488	67.0977605849697	1e-07	3.54833333333333e-06
ENDOD1	30	8.90391323338417	4.68680501015062	9.38190077867987	1.05368286199191	48.7687412799327	1e-07	3.54833333333333e-06
ENSOARG00000000528	12	14.4547141135276	5.42447455281927	14.8308664518012	1.02602281410198	50.0725985070254	1e-07	3.54833333333333e-06
ENSOARG00000000912	6	12.942744431207	12.197574373649	5.44000721604918	0.420313268562458	31.7031197277057	1e-07	3.54833333333333e-06
ENSOARG00000001628	4	8.58131228931657	3.98605760130025	11.1495264830259	1.29927988949973	17.1626245786331	0.00169	0.0291336842105263
ENSOARG00000002108	13	9.9469248279735	6.4586331299016	9.20928625161825	0.925842550425152	35.8641475004443	1e-07	3.54833333333333e-06
ENSOARG00000002217	9	13.5995960920183	6.48897642830391	25.7703851621298	1.89493753989169	40.7987882760549	1e-07	3.54833333333333e-06
ENSOARG00000002227	2	14.8544231226627	14.8544231226627	14.0277196567545	0.944346309575165	21.007326641298	4e-05	0.00115081081081081
ENSOARG00000002277	19	4.2153362562551	2.18641395806165	5.86998786394171	1.3925313443812	18.374224754059	0.00304	0.0468997101449275
ENSOARG00000002556	4	11.0072377343273	9.39718980315658	10.7926878034629	0.980508285907615	22.0144754686546	9e-05	0.00238024844720497
ENSOARG00000002700	7	6.48787068882116	6.85750429029022	4.16924783032244	0.64262190636848	17.1652923809661	0.00124	0.0226606008583691
ENSOARG00000003563	7	16.0593803090639	14.8669385209398	15.5707808564525	0.969575447918397	42.4891265075907	1e-07	3.54833333333333e-06
ENSOARG00000004164	6	13.1227481504956	15.1964347521066	11.5292569063829	0.878570309676137	32.1440369917659	1e-07	3.54833333333333e-06
ENSOARG00000004253	12	309.993992945016	8.11838146957565	626.634220296075	2.02143988127932	1073.85069164383	1e-07	3.54833333333333e-06
ENSOARG00000004593	10	6.21284012812766	4.71032675633305	3.39618601387362	0.546639852922969	19.6467255433758	0.00021	0.00491307692307692
ENSOARG00000004721	2	23.7477578118671	23.7477578118671	3.3899899138853	0.142749894147534	33.5844011734941	1e-07	3.54833333333333e-06
ENSOARG00000004807	54	3.61859837718201	1.97396743699407	6.77645882713612	1.87267503071543	26.5911588244775	0.0058	0.0775516614420063
ENSOARG00000004909	20	9.71643575484443	1.93673904655543	21.7038317888351	2.23372359334687	43.4532216936833	1e-07	3.54833333333333e-06
ENSOARG00000004929	2	7.95096083105906	7.95096083105906	7.92005556734793	0.996113015223215	11.244356641181	0.00453	0.0635898684210526
ENSOARG00000005002	4	11.5745020461272	10.1037046863554	8.61378251937541	0.744203291428644	23.1490040922543	4e-05	0.00115081081081081
ENSOARG00000005045	4	6.7098966033371	3.65145307483857	7.48443196956983	1.11543178859828	13.4197932066742	0.00142	0.0253705833333333
ENSOARG00000005159	50	11.2063978958724	2.51833101644249	41.4711328133424	3.7006657445759	79.2411994484603	1e-07	3.54833333333333e-06
ENSOARG00000005609	3	6.84729310707835	1.96770110303155	8.64575342155381	1.26265274267525	11.8598595557759	0.00714	0.0899329793510324
ENSOARG00000006350	2	12.6576468109716	12.6576468109716	14.0654026190059	1.11121781394738	17.9006157878046	6e-05	0.00163769230769231
ENSOARG00000006889	10	43.4402804636559	31.8002664998638	37.3400069685315	0.859571037985629	137.370228461668	1e-07	3.54833333333333e-06
ENSOARG00000006971	6	9.94026972866617	9.14211531540412	2.69896642703928	0.27151842965145	24.3485887408659	1e-05	0.000313088235294118
ENSOARG00000007389	6	6.36286719118	5.23768648030453	4.57552809117312	0.719098474586358	15.585777919487	0.00043	0.00953614583333333
ENSOARG00000007425	57	5.17673542144687	1.84419156319665	23.8277722140438	4.60285687294871	39.0834953471254	1e-07	3.54833333333333e-06
ENSOARG00000007427	2	7.17498980269358	7.17498980269358	7.5565005845445	1.05317230997425	10.1469678888579	0.0061	0.0801660493827161
ENSOARG00000008189	5	8.03137989916709	9.77750519140798	6.50375238570374	0.80979264676276	17.958711407663	0.00106	0.0199711504424779
ENSOARG00000008775	2	60.8636723232526	60.8636723232526	54.9440713806581	0.902739997166865	86.0742308553758	1e-07	3.54833333333333e-06
ENSOARG00000009963	6	239.288069973712	191.412855667055	241.572967614382	1.00954873195693	586.13367297099	1e-07	3.54833333333333e-06
ENSOARG00000010051	17	5.55066404958415	4.39585456034362	3.32062735103474	0.598239655899103	22.8859741687541	2e-05	0.000603971631205674
ENSOARG00000011377	30	34.1045458917339	2.55789637266527	134.46273811701	3.94266320225658	186.798290983728	1e-07	3.54833333333333e-06
ENSOARG00000011405	16	5.32058788046405	2.05176293293635	6.64427111013276	1.24878514544022	21.2823515218562	2e-04	0.00475754189944134
ENSOARG00000011805	4	17.5103568979843	14.7788287052863	19.7673662035814	1.12889567692689	35.0207137959686	0.00059	0.0123754679802956
ENSOARG00000013071	11	8.67987406721053	7.9802747621504	6.7213779792823	0.774363536525635	28.7878855084734	1e-07	3.54833333333333e-06
ENSOARG00000013218	3	8.66096373108402	4.09886970767191	11.04887017192	1.27570909138735	15.0012292247488	0.00343	0.0516075618374558
ENSOARG00000013856	18	5.23968492775508	2.78960801948871	6.66900662242476	1.27278771803595	22.2301004621794	0.00225	0.0364277566539924
ENSOARG00000013884	7	9.48934615131516	9.90889879690489	5.47955870824242	0.577443231690203	25.1064500209878	3e-05	0.000887083333333333
ENSOARG00000014562	20	3.65820798415367	3.14793861854148	3.04971568674571	0.833663832115676	16.3600034568002	0.00352	0.0521568166089965
ENSOARG00000014592	3	42.6714307175324	54.1910701659183	35.2515096237226	0.826115014916499	73.9090860344214	1e-07	3.54833333333333e-06
ENSOARG00000014635	36	17.9436849790938	7.99824598869376	21.3959486568743	1.19239435388009	107.662109874563	1e-07	3.54833333333333e-06
ENSOARG00000014803	34	3.19193274452164	2.97865262867261	2.13238040338325	0.668053049376771	18.6120062848872	0.00396	0.0569651351351351
ENSOARG00000014841	8	10.4802872473642	1.92238085114341	16.9519412532263	1.61750731188113	29.6427287255766	0.00019	0.00457073446327684
ENSOARG00000015500	8	4.5133313317761	3.25873650355714	5.69126362649756	1.26098954588781	12.7656287617624	0.00597	0.0789449068322981
ENSOARG00000016081	2	18.6311724922613	18.6311724922613	20.9344113523674	1.12362286168853	26.3484568214685	0.00076	0.0151218691588785
ENSOARG00000016510	8	7.88001255978234	2.82747566330044	15.9180749138811	2.02005704852846	22.288041267429	1e-05	0.000313088235294118
ENSOARG00000017281	10	10.2822161992847	3.4554940455585	19.791678394508	1.92484557909654	32.5152225840194	1e-07	3.54833333333333e-06
ENSOARG00000017774	5	6.68169030813528	5.26946341588413	3.08331071472707	0.461456693222222	14.940713733592	0.00074	0.0148628301886792
ENSOARG00000017946	6	6.88938600527641	6.84064653037197	3.84897216475402	0.55868145024915	16.8754803539985	0.00086	0.016569592760181
ENSOARG00000018622	4	12.2916302069143	5.31106991418675	17.4022390006282	1.41577957583194	24.5832604138286	0.00015	0.00371337209302326
ENSOARG00000018879	3	36.0531700516946	48.0588395982004	27.8743735891446	0.773146260070255	62.4459223034557	1e-07	3.54833333333333e-06
ENSOARG00000019012	5	9.50835880482391	9.24111617551121	9.26805957772742	0.974727581065349	21.2613366420449	0.00109	0.0202673362445415
ENSOARG00000019357	24	35.7743877873273	5.64685321678479	83.6157856848236	2.33730864052532	175.257991878812	1e-07	3.54833333333333e-06
ENSOARG00000019607	3	197.158004482903	164.108496860049	62.0302898400571	0.314622223950517	341.487680883281	1e-07	3.54833333333333e-06
ENSOARG00000019701	2	16.423443054262	16.423443054262	18.8687753229824	1.14889279066765	23.2262559081995	1e-07	3.54833333333333e-06
ENSOARG00000021357	3	12.9239900803392	2.44566415994445	18.8646798738839	1.45966375373362	22.3850074556636	0.00018	0.00437965714285714
ENSOARG00000025639	9	8.49525011059534	5.82077719058802	12.5392663547304	1.47603262899715	25.485750331786	1e-05	0.000313088235294118
ENSOARG00000025759	3	11.6509976988957	13.0281318543385	9.82639173092564	0.843394873544349	20.1801199733554	1e-05	0.000313088235294118
ENSOARG00000025907	3	6.33920384190636	4.44644615345971	3.42214139450775	0.539837727237151	10.9798231337176	0.00802	0.0991064927536232
ENSOARG00000026090	18	9.58156500090407	5.381841305406	8.67971736006656	0.9058767914477	40.6511375191137	1e-07	3.54833333333333e-06
ENSOARG00000026189	5	11.0254792557071	2.94450310778228	18.2872925138587	1.65863923823472	24.6537211002748	1e-07	3.54833333333333e-06
ENSOARG00000026230	2	11.6221679599858	11.6221679599858	12.2401502378452	1.05317271958098	16.43622755319	0.00051	0.0110794897959184
ENSOARG00000027050	3	10.0117340319577	10.112688641315	6.70369822006474	0.669584129848676	17.3408320152171	6e-05	0.00163769230769231
EPB41L3	2	9.70272250632724	9.70272250632724	6.89362655833577	0.710483738336366	13.7217217603907	0.00092	0.0176457657657658
ERAP1	23	4.74548629912295	3.40004945473116	3.69538523995289	0.778715816888117	22.7585527867825	1e-05	0.000313088235294118
ERMP1	10	5.84477050705133	4.87655976812048	2.95943917088904	0.506339670192127	18.4827872032594	0.00018	0.00437965714285714
EVI5	15	5.58357765753377	3.62823761864282	6.38816410473194	1.14409872962232	21.6251032798841	1e-07	3.54833333333333e-06
F11R	13	12.022699838685	8.97755914525398	8.09463785602977	0.673279543250674	43.3484607378913	1e-07	3.54833333333333e-06
FADS6	3	9.0266518871232	10.5465512752694	4.32294154400812	0.478908636121764	15.6346196907349	0.00039	0.00874010526315789
FAM8A1	21	6.12925348494112	5.3477339754197	4.23503902854257	0.690955112061784	28.0877680483146	1e-07	3.54833333333333e-06
FGFR1OP2	4	5.50270855703954	2.84792368793545	6.83798386676835	1.24265782857437	11.0054171140791	0.00695	0.0883376119402985
FIP1L1	3	6.03023189701912	6.17142297082654	1.41958312014362	0.235411033006102	10.4446680270596	0.00694	0.0883376119402985
FLNB	14	4.97062023848538	4.35767151580309	2.33800916244833	0.470365678783128	18.5983579321769	0.00023	0.0053225
FNBP1	17	12.918992556936	4.59397066488522	16.2066939077038	1.25448589247794	53.2663708888155	1e-07	3.54833333333333e-06
FRMD8	6	5.27187347101714	6.28544113918609	3.47016765374806	0.658241832400907	12.9133999925072	0.00594	0.0787928971962617
GAS7	37	5.82934260484665	2.72668721949601	10.0675089864302	1.72704019455983	35.4585067730322	1e-07	3.54833333333333e-06
GNG10	3	10.2080890474649	10.4654016247943	1.85377170532092	0.181598308625776	17.6809288783965	0.00431	0.0611732666666667
GPAT3	7	9.25208105923308	9.00383062824285	6.96882996472343	0.75321756479521	24.4787055925418	1e-07	3.54833333333333e-06
GPR65	7	5.72108757540452	3.2576634838163	3.79913989711104	0.664059035461	15.1365749533418	0.00166	0.0287328455284553
GSDME	4	57.6346414191667	57.3841846493974	11.9403814272757	0.207173691607368	115.269282838333	1e-07	3.54833333333333e-06
GSTP1	2	21.5355292692955	21.5355292692955	15.0400650783843	0.698383814500807	30.4558375655204	0.00016	0.00393803468208093
GTF2F2	4	6.9447965402016	8.31997141025265	4.4200320098166	0.636452340141313	13.8895930804032	0.00143	0.0253705833333333
GTPBP8	2	10.0996738919836	10.0996738919836	2.16942593335609	0.214801582363765	14.2830957935887	0.00437	0.061818803986711
HCST	3	21.2497345032727	23.1062616033107	16.2148123140846	0.763059524888995	36.8056198070177	5e-05	0.00140993377483444
HEATR6	15	5.17346579665825	2.91016397264651	4.50656519085228	0.871092101113969	20.0367468726311	1e-07	3.54833333333333e-06
HMOX1	31	10.9470178104218	3.34847526573191	35.1449033558129	3.2104545698605	60.9504156441319	1e-07	3.54833333333333e-06
HNMT	66	2.98680120838538	2.3300198082622	2.96133849908377	0.991474923329303	24.2648877239359	0.00523	0.0711480511182109
ICA1	4	5.5143651375942	4.253669205856	4.17762728256305	0.757589890825703	11.0287302751884	0.00539	0.0730911464968153
IFI35	6	9.92434244620365	6.18998455381315	9.97127348459438	1.00472888139896	24.3095750258436	0.00225	0.0364277566539924
IGF2R	3	10.2247310469259	11.5489800946228	5.36770242972334	0.524972481436286	17.7097536670026	0.00013	0.00327538461538462
IL1RN	24	9.72475975893032	6.64153525096203	12.6348197093887	1.2992423486643	47.6413985610609	1e-05	0.000313088235294118
IMPAD1	14	4.49063601605188	3.79989294850413	4.14087778277411	0.922113876068434	16.8024214207736	6e-04	0.0125235294117647
INHBA	5	22.6592783171833	25.7436686825728	15.422473731661	0.680625107109683	50.6676866383089	1e-07	3.54833333333333e-06
IPO11	5	5.37796816420938	3.80679049919211	3.51384700909929	0.653378172166228	12.0255023960019	0.00689	0.088100960960961
IRAK3	44	5.45986090557605	3.79104096753114	5.01876747379846	0.919211599085407	36.2166200626516	1e-07	3.54833333333333e-06
IRAK4	8	6.34487539764469	5.55248256029606	2.96334854729512	0.467045979877739	17.946017677833	8e-05	0.002129
ISG20L2	8	5.22419857857271	5.8779962236899	2.75544961628237	0.527439678036736	14.7762649646956	0.00138	0.0248984745762712
ITGA2	16	6.15056432636382	5.14784166144605	4.7624831782383	0.774316457080916	24.6022573054553	1e-05	0.000313088235294118
ITGA6	11	4.63962342440545	4.20292549459989	1.9934927626492	0.429666932053793	15.3878900672967	0.00082	0.0160163302752294
ITGB2	27	32.3586963245856	2.50839500877384	79.4694059448147	2.45589022337823	168.140718302623	1e-07	3.54833333333333e-06
KMO	24	5.44008823344065	3.14671831428343	6.47516659623717	1.19026867182665	26.6508806552967	1e-05	0.000313088235294118
LCP1	81	4.41330349356575	1.96770110303155	6.33798147756125	1.43610823203107	39.7197314420918	1e-04	0.00258060606060606
LCP2	146	2.76612510355554	1.97075532102699	2.85746064472114	1.0330193095924	33.4232167949756	0.00064	0.0131015384615385
LDHA	3	6.65616383043717	7.77548871974265	3.80965556885091	0.572350030122484	11.5288139378195	0.00284	0.0444585294117647
LGALS3	27	43.7968049499807	1.31922273696803	219.56402919486	5.01324307664952	227.574874147652	1e-07	3.54833333333333e-06
LGALS8	11	5.69160877287205	2.47510545179259	7.67186270688375	1.34792516721286	18.8769307531117	0.00053	0.0113404020100503
LHFPL2	15	14.0799351150896	7.28450961202404	19.4323861797139	1.38014742403806	54.531354216423	1e-07	3.54833333333333e-06
LMO2	5	5.84331622437421	2.69771189488715	7.26081143395859	1.24258403193577	13.0660522917282	0.00165	0.0286763265306122
LRP5	5	7.69670921096852	2.92464778916901	7.95224055220074	1.03320007736138	17.2103649987744	0.00127	0.0230113191489362
LYVE1	6	5.33333172962838	3.51611378537308	5.05329853533133	0.947493760280956	13.0639413665848	0.00422	0.0602978523489933
MB21D2	9	9.65081466191974	6.63397058688726	8.6542807485866	0.896740954184389	28.9524439857592	1e-07	3.54833333333333e-06
MCFD2	4	11.4419783015191	11.2608295757962	6.15160477984302	0.537634718204831	22.8839566030382	6e-05	0.00163769230769231
MCM5	25	9.01520728528292	2.12664862755447	18.0226314295415	1.99913666532803	45.0760364264146	1e-07	3.54833333333333e-06
METTL9	5	5.53098443059081	6.27815909974949	2.08472702955141	0.376917898741712	12.367657169294	0.00641	0.083212743902439
MFSD11	13	14.2790032617172	3.62823761864282	31.2391152349654	2.18776581687037	51.4836784226389	1e-07	3.54833333333333e-06
MMP1	50	10.9588191737486	6.16633370548509	11.5514497344794	1.05407795779225	77.4905535155477	1e-07	3.54833333333333e-06
MMP3	13	12.6109735446885	3.10564140938435	15.6250245755502	1.23900224833405	45.4695117488941	8e-05	0.002129
MPEG1	10	27.6920769706413	13.9082073522396	21.1232245266086	0.762789463174001	87.5700363679222	1e-07	3.54833333333333e-06
MRC1	87	3.02263168247215	1.6244208892013	4.42799376728673	1.4649465209288	28.1932314402934	0.00126	0.0229276923076923
MRPS21	13	3.83526103375195	2.77409818706769	3.4658630252879	0.903683737504908	13.8282303119817	0.00704	0.0889505044510386
MRPS35	9	4.88239137814913	1.90968754712783	5.9790553603132	1.22461615573715	14.6471741344474	0.00085	0.0165264840182648
MSR1	34	6.49608533228923	2.9096047344877	9.26535135129244	1.42629766657134	37.8783610773886	1e-05	0.000313088235294118
MSRB3	27	3.1603336611151	3.00957055591711	2.09452714275134	0.662755065556055	16.4215754097646	0.00503	0.0688673311897106
MTIF2	6	7.50063649188283	1.86412835490897	13.3524371220663	1.78017387411272	18.3727321512122	0.00117	0.0214735344827586
MTO1	3	7.32990320106308	1.9826747803625	9.91850927496981	1.35315692484606	12.695764758803	0.00359	0.0527111034482759
MTPAP	7	5.31302769414436	2.693013469577	4.18148111619714	0.787024152124346	14.0569499875049	0.00079	0.0156456744186047
MXD1	6	7.27649586081078	6.6063711800289	4.24298097253087	0.583107728457925	17.8237019744603	0.00044	0.00970735751295337
MYO7B	4	11.8896996951427	13.8054450852991	8.35345247820088	0.702578929021522	23.7793993902854	1e-07	3.54833333333333e-06
MYOF	15	10.7559536252686	10.9725365115381	6.2507883969102	0.581146834086883	41.6576292632447	1e-07	3.54833333333333e-06
NCF2	40	5.25884111970049	2.4844283774514	7.01338528749805	1.33363703672749	33.2598315824075	1e-07	3.54833333333333e-06
NDUFB6	6	5.72072000386012	5.69974838926243	2.9639950690415	0.518115738410815	14.0128449707899	0.00212	0.0349882170542636
NECAP1	10	5.27089967741823	6.27373855177062	3.39230332581764	0.64359094906531	16.6680482988884	0.00116	0.0213821645021645
NELFCD	9	15.7684918159309	1.69833531600043	21.7891538513201	1.38181597236246	47.3054754477927	1e-05	0.000313088235294118
NIPAL1	5	6.6203702283541	2.31869119347104	9.76959660751649	1.47568735139233	14.8035978668156	0.00046	0.0100962886597938
NLRP12	13	5.69399992227651	4.0467121095094	3.77666934915474	0.663271759871187	20.5300086822559	2e-05	0.000603971631205674
NME7	7	11.4284323154935	11.0302057430876	7.30694270790476	0.639365269547841	30.2367897821299	1e-07	3.54833333333333e-06
NOM1	14	4.23253181108628	2.53338097055589	4.27128828270119	1.00915680574766	15.8366839157067	0.00082	0.0160163302752294
NOS2	6	10.2471160223369	9.24455438796043	3.35673955048897	0.327578954231793	25.1002055898234	4e-05	0.00115081081081081
NR1D2	8	9.04435021237971	5.98566495212507	7.98601498504305	0.882983829408991	25.5812854663987	2e-05	0.000603971631205674
NUDT21	7	8.84709143910034	2.88170925852349	8.97914313079801	1.01492600055133	23.407203774108	1e-07	3.54833333333333e-06
NUDT9	12	8.07799962221701	2.36368878855916	13.0255154485328	1.61246794475065	27.9830115384041	1e-07	3.54833333333333e-06
OCIAD2	5	5.67207795945888	5.71706570352247	2.01880393352342	0.35591963790921	12.6831518910284	0.00219	0.0360039382239382
OGFRL1	16	8.34158968381745	6.65338461112054	5.83101929180926	0.699029742870395	33.3663587352698	1e-07	3.54833333333333e-06
OPTN	26	5.77511104995678	3.94419379013123	6.64914444582449	1.1513448639008	29.4474039368949	1e-07	3.54833333333333e-06
OXR1	3	7.71044700796137	7.39240154152106	0.901695713136758	0.11694467418111	13.3548859668565	0.00203	0.033764609375
PABPC1L	2	7.35218925095855	7.35218925095855	2.61098019311242	0.355129622482448	10.3975657518393	0.00795	0.0989798245614035
PAQR3	15	3.66963609515834	3.3996289497378	2.06672761752005	0.5631968849028	14.2124394831899	0.00581	0.0775516614420063
PAQR8	15	3.74168335648451	3.26360482801612	2.35775711232546	0.630132720407609	14.491477326446	0.00449	0.0633060264900662
PDE7A	2	7.93498429279669	7.93498429279669	9.35792576799805	1.17932505253893	11.2217624040906	0.00354	0.0521568166089965
PECAM1	39	4.09755896800182	4.09886970767191	3.46153436277152	0.844779633387323	25.5892475534908	0.00142	0.0253705833333333
PFKFB3	22	4.50468972207322	1.6244208892013	7.8913553213744	1.75180884994284	21.1288676655269	0.00101	0.0191990178571429
PFKL	13	4.65125900715094	3.25755538783889	3.60312639544798	0.774656150067855	16.7703528457465	0.00069	0.0140575119617225
PIGF	2	10.8827515488001	10.8827515488001	13.8266913540763	1.27051428970652	15.3905348362499	0.00061	0.012547729468599
PIK3AP1	28	3.71174843744987	2.72205001381506	3.87990345738515	1.04530345274444	19.6407265894499	0.00283	0.0444585294117647
PKNOX1	3	7.83124217091419	4.09886970767191	8.25674650702899	1.05433420737455	13.5641093263994	0.00616	0.0804579141104294
PLA2R1	80	4.34857916473402	3.13710955293488	4.59046094306467	1.0556231746434	38.8948744715381	1e-07	3.54833333333333e-06
PLBD1	9	10.4600667380102	8.38174575677234	8.79357697356571	0.840680771338797	31.3802002140306	1e-07	3.54833333333333e-06
PLD3	3	26.995473545991	27.785695746856	25.4376335428659	0.942292547657255	46.7575317560379	1e-05	0.000313088235294118
PLEK2	2	12.7694872886438	12.7694872886438	14.8255933513894	1.16101711965946	18.058782108151	0.00012	0.00305964071856287
PLEKHA3	4	6.26391903867143	3.90848420667034	5.34561177812382	0.853397329231385	12.5278380773429	0.00353	0.0521568166089965
PLEKHA4	2	50.0669235017932	50.0669235017932	69.9762913793893	1.39765510810511	70.8053222425322	1e-07	3.54833333333333e-06
PLIN2	49	4.58621357727213	1.95826104628529	8.11340360420734	1.76908542690094	32.1034950409049	1e-07	3.54833333333333e-06
PLIN3	8	10.8443484467319	6.03928881775913	12.6665207590192	1.16802967197504	30.6724492969356	1e-07	3.54833333333333e-06
PLK2	9	7.74932091367357	8.70157275545682	4.22731872792038	0.545508280662546	23.2479627410207	0.00014	0.00350658823529412
POFUT2	6	6.0665754934382	4.70257377280762	4.79665596549987	0.790669459349527	14.8600144449967	0.00195	0.0329488095238095
PPBP	2	19.6074238775777	19.6074238775777	12.4887594484624	0.636940351085286	27.7290847708685	1e-07	3.54833333333333e-06
PPCS	8	4.92321913996204	2.54957222440051	7.14675862867052	1.4516434116572	13.9249665565383	0.0068	0.0874755287009063
PPP1R15A	2	52.9438274183453	52.9438274183453	57.3597236336914	1.08340719646982	74.8738787789644	1e-07	3.54833333333333e-06
PROCR	2	7.55911426214576	7.55911426214576	5.19544038235636	0.687308089569949	10.6902019090544	0.00457	0.0638001967213115
PSEN1	32	5.4760326124681	4.18072183542871	4.73937609575678	0.865476236384337	30.977118354199	1e-07	3.54833333333333e-06
PSMD12	12	4.59375824114616	4.09385947543538	1.86510433391656	0.406008378327549	15.9132453427068	0.00154	0.0270963636363636
PSMD4	3	7.28590344202674	6.00929568761052	6.69889575866395	0.91943240971644	12.6195549406313	0.0042	0.0602141414141414
PSTPIP1	38	4.96098236249478	1.76196513349038	11.3609900355698	2.29006862057388	30.5815491438449	1e-07	3.54833333333333e-06
PTGER2	9	7.10567708360933	5.2792117802311	5.74721408173218	0.808820048266658	21.317031250828	1e-05	0.000313088235294118
PTK2B	15	3.9777692534939	2.16591278013657	6.39206925352491	1.60694822805782	15.4058340738378	0.00201	0.033764609375
PTPRC	84	8.44601920095139	1.70658914909288	29.6871869851654	3.51493245265431	77.4090446188203	1e-07	3.54833333333333e-06
PTTG1IP	16	8.6757926135132	4.49409628684887	10.7568450832645	1.23986885838073	34.7031704540528	1e-07	3.54833333333333e-06
RAB31	4	11.1887344939039	9.79005983551596	4.23915208070292	0.378876814264614	22.3774689878078	4e-05	0.00115081081081081
RAB32	5	9.04437832668964	5.61327087841457	6.25161887066411	0.691215984653782	20.2238447527038	5e-05	0.00140993377483444
RAI14	14	9.33924006533528	6.41898398324135	9.35799225090569	1.00200789201683	34.9442365773169	1e-07	3.54833333333333e-06
RARS	3	7.25213722763572	7.60925538825597	1.13251435645374	0.15616284150527	12.5610701417268	0.00204	0.0337989105058366
RASSF3	9	4.41265984724801	4.36242368144913	3.61574502706783	0.819402617068437	13.237979541744	0.00791	0.0989798245614035
RELL1	2	17.7169777323795	17.7169777323795	2.65433280667785	0.149818600371484	25.0555901933932	0.00015	0.00371337209302326
REX1BD	2	14.4878567227679	14.4878567227679	17.5746121808236	1.21305811598791	20.4889234670565	0.00498	0.0687618770226537
RHOBTB3	13	4.78904039785064	4.93447579669906	3.28460996272247	0.685859731773535	17.267130714719	0.00021	0.00491307692307692
RHOQ	6	18.5866533172742	5.08414575924877	25.580834350017	1.37630125840043	45.52781665333	1e-07	3.54833333333333e-06
RNF213	66	3.10153937442831	1.9121352217703	3.38923991179848	1.09276056262326	25.1970249913462	0.00314	0.0479215770609319
RTN4	6	15.2130882211958	6.43994295942852	19.3783053198363	1.27379168766255	37.2643035538747	1e-07	3.54833333333333e-06
RUSC2	12	3.9735366561585	3.23556960351723	2.99576638697114	0.753929470444941	13.7647347484077	0.00552	0.074380253164557
S100A10	22	4.11823260481203	1.71887878561674	6.53087469441133	1.58584405523384	19.316223112229	0.00252	0.0403389473684211
SCAMP1	8	5.16537150391852	3.52759561770184	4.631141282915	0.896574676071558	14.6098768710742	0.00149	0.0263253941908714
SEMA4D	7	4.83089632490916	4.51606011309343	1.94339618195803	0.402284804154761	12.7813502852455	0.00352	0.0521568166089965
SEPT11	31	3.48343556297947	2.79418303265584	2.87503019260118	0.825343297047268	19.3949483877718	0.00335	0.0507626334519573
SEPT9	10	8.16231876637838	4.07616607759771	10.2383635763084	1.25434498080148	25.8115182900915	1e-07	3.54833333333333e-06
SH3TC1	13	4.4488614375833	2.50839500877384	4.35264181611469	0.97837207950426	16.040598030641	0.001	0.0190941704035874
SHCBP1	7	7.55735283271617	3.74101285347809	7.37366076413381	0.975693596336121	19.9948761653365	0.00012	0.00305964071856287
SLAMF6	28	6.8543518520125	4.75058488582875	5.65061001752899	0.824382835828587	36.2698207979202	1e-07	3.54833333333333e-06
SLC23A2	10	5.3684703062998	4.49672052399007	5.0371320558214	0.938280696069124	16.9765937188892	0.00312	0.0477876258992806
SLC25A24	3	11.9134368002011	8.58705210236822	11.6085112466855	0.974404904426031	20.6346778307092	2e-05	0.000603971631205674
SLC25A38	4	6.00999196790738	4.90670764098068	2.99534412633784	0.498394031528262	12.0199839358148	0.00382	0.0553250340136054
SLC2A6	16	4.39909024499331	3.4254973550295	4.31537292016078	0.980969400450967	17.5963609799732	0.00162	0.0282703278688525
SLC7A11	25	4.44583454247589	2.25751411371177	7.78232783129025	1.75047626197899	22.2291727123795	0.00275	0.0435297397769517
SMARCC2	3	9.27832337471697	1.66266187498724	13.6930407693109	1.47580982213057	16.0705274940637	0.00202	0.033764609375
SMARCD2	2	8.29298753465688	8.29298753465688	9.45878675359204	1.14057650684548	11.7280554441028	0.00342	0.0516075618374558
SMPDL3A	3	8.8244789561161	3.2898562374597	10.556284426938	1.1962501672262	15.2844459023154	0.00203	0.033764609375
SNORA41	2	31.8554354831877	31.8554354831877	21.4104258575102	0.672112169642445	45.0503888956251	1e-07	3.54833333333333e-06
SNORD75	2	15.7713108350326	15.7713108350326	21.1512061136936	1.34111909497787	22.3040016793048	1e-05	0.000313088235294118
snoZ196	2	21.4308681481365	21.4308681481365	26.3320860708785	1.22869899104709	30.3078243885243	3e-05	0.000887083333333333
SNX9	6	7.69232471920362	8.17070954791125	5.15717512598064	0.670431282380206	18.8422704978468	0.00086	0.016569592760181
SRFBP1	2	7.53724565778094	7.53724565778094	1.11017708765829	0.147292145972742	10.6592750321715	0.00679	0.0874755287009063
ST3GAL4	2	7.62274085724349	7.62274085724349	0.157823858968006	0.0207043453166893	10.7801835027692	0.00483	0.0672096078431373
ST3GAL6	44	7.38484760419623	4.74482936802372	8.41561452333626	1.13957863105453	48.9855372741478	1e-07	3.54833333333333e-06
STARD4	7	7.82961907022516	6.32129252449548	4.91059541671712	0.627181906638519	20.7152249201845	1e-04	0.00258060606060606
STEAP4	18	15.1468023434025	11.0829370310711	10.7736472876063	0.711281961918446	64.2624399018732	1e-07	3.54833333333333e-06
STMP1	6	9.20571765338657	9.28378564722324	3.70189925603337	0.402130436258984	22.5493109669284	0.00076	0.0151218691588785
SUCNR1	10	7.58747899798885	2.45378646709893	8.27361137189932	1.09042955823566	23.9937153323369	0.00057	0.0120749253731343
SUSD1	17	5.03168024966103	2.66853832424476	4.86908805186995	0.967686301648035	20.7461491436867	7e-05	0.00189847133757962
SYNE3	4	7.20199438603066	7.37522611615139	3.34830652779357	0.464913793085997	14.4039887720613	0.00059	0.0123754679802956
TBC1D1	17	8.2202861174834	7.69973159306062	6.96480116192285	0.847269920095567	33.8931079351826	1e-07	3.54833333333333e-06
TCN2	3	16.7636354875493	18.8120829044012	4.71120302402659	0.281037071435114	29.035468384	1e-05	0.000313088235294118
TF	8	5.73267404121338	5.94807270704715	4.29215013976173	0.748716935396042	16.2144507554963	0.00072	0.0145296682464455
TFEC	30	4.53215578368497	3.67115299041894	7.04617570880984	1.55470730599662	24.8236395685176	1e-07	3.54833333333333e-06
TIE1	3	16.5442477592717	4.53257475939616	21.664017404934	1.30945919815503	28.6554776920661	3e-05	0.000887083333333333
TK1	3	6.57115932645656	6.08083185990849	3.08189307374422	0.469002944630488	11.3815818180529	0.00392	0.0565808813559322
TKT	33	5.89067804304547	3.87104862989138	6.24144106776394	1.05954544148489	33.8393690488607	1e-07	3.54833333333333e-06
TLR4	38	3.29900616111264	2.25494118970226	3.41937853882554	1.0364874667807	20.3364397754437	0.00348	0.0521568166089965
TMEM106B	4	7.14387515644626	7.30850639626689	4.16350942858002	0.582808257059627	14.2877503128925	0.00574	0.0771006940063092
TMEM167A	27	3.8627650595979	2.17520814428461	5.41800076897904	1.40262239234996	20.0715160227761	0.00052	0.0112393908629442
TMEM248	7	8.23767518753963	1.96335439957526	15.8798855905759	1.92771446179329	21.7948399275572	1e-07	3.54833333333333e-06
TMIGD3	7	6.08663229521258	3.37481261094825	6.38638350265777	1.04924746442806	16.1037153750268	0.00182	0.0308747410358566
TMOD3	31	5.08016375642153	4.09509165545762	4.01406796794403	0.790145389087131	28.2851547203445	1e-07	3.54833333333333e-06
TMX1	6	5.49406788423136	3.58365434121539	5.3138404289502	0.967195990461197	13.4576629285792	0.00622	0.0809931498470948
TNFAIP6	67	5.33267797803903	4.7939175364027	3.96987712611316	0.744443437699006	43.6498504690449	1e-07	3.54833333333333e-06
TNFSF15	26	4.85262165978365	4.63993504299475	3.61542322391505	0.745045354324251	24.7436125353199	1e-04	0.00258060606060606
TP53RK	19	18.0832776484514	12.3226213258863	20.2403406813734	1.11928495900226	78.8231798375875	1e-07	3.54833333333333e-06
TRAK1	30	5.28092118527389	2.36738973374837	6.43418899318196	1.21838383256391	28.9247965758143	1e-07	3.54833333333333e-06
TRAPPC5	5	8.3704224751071	6.24905198664879	5.40550064978835	0.645785880684497	18.7168336547315	0.00027	0.00614791443850267
TRIM25	10	4.99423388823003	4.01850984123546	2.8017599604627	0.560998948620657	15.7931542544057	0.00106	0.0199711504424779
TRIO	8	4.60732075363813	3.48357510513962	3.27976371542525	0.711859210764828	13.0314709919962	0.00424	0.0603810033444816
TTC4	17	5.11420777536823	2.15573542976731	5.57172058211475	1.08945917468392	21.0864188491983	6e-05	0.00163769230769231
TUBE1	2	8.25678841703231	8.25678841703231	10.3652910420791	1.25536595084565	11.6768621610122	0.00676	0.0874755287009063
UAP1	5	6.26296224948097	8.56565810322557	4.21290526645077	0.672669752528032	14.0044093303544	0.00716	0.0899329793510324
UNC93B1	5	8.96131873839202	4.06937883722337	9.87566329407677	1.10203236625961	20.0381178670872	5e-05	0.00140993377483444
USP36	14	9.62765066589088	5.53894542620542	9.79487006861836	1.01736866121658	36.0233702313097	1e-07	3.54833333333333e-06
UTP20	10	6.08674502163288	3.03585072828735	6.13993828252188	1.00873919651636	19.2479778050508	0.00013	0.00327538461538462
VASH1	13	6.77706819905591	4.97287285369189	4.70665984443454	0.694497931286896	24.4350668890125	1e-07	3.54833333333333e-06
VCAN	84	5.88879834946194	3.18343151295171	6.84244460557354	1.16194242008622	53.9717283774807	1e-07	3.54833333333333e-06
VPS16	6	4.56959250125223	4.13893314756939	2.50027856164825	0.547155695166053	11.1931699605163	0.00801	0.0991064927536232
VPS26B	5	6.67770386690614	5.25719022651858	5.00980524371313	0.750228722861026	14.9317997800153	0.0022	0.0360292307692308
WDR3	7	6.61239745460577	3.05343153416346	9.37430565851658	1.41768635700914	17.4947592348034	0.00037	0.00833576719576719
WDR46	5	5.71397680885106	1.55344573403387	7.08808525816099	1.24048197871252	12.7768405664483	0.00247	0.0396877735849057
WLS	4	6.31087094985121	6.7479368250099	3.56010713247287	0.564122949235208	12.6217418997024	0.00352	0.0521568166089965
WRB	2	7.30399442500291	7.30399442500291	0.319266250969408	0.0437111849204734	10.3294079753366	0.00803	0.0991064927536232
ZC3HAV1	22	4.28198966762452	3.58622908768328	3.2518828127588	0.759432662191082	20.0843118204272	0.00061	0.012547729468599
ZFYVE26	13	4.74890347122391	3.43343630546829	4.8354124812491	1.01821662843842	17.1224149677267	0.00109	0.0202673362445415
