# Supplementary material for: Elimination of Reference Mapping Bias Reveals Robust Immune Related Allele-Specific Expression in Crossbred Sheep
Source: Front Genet. 2019 Sep 19;10:863. doi: 10.3389/fgene.2019.00863 (PMC6761296; doi:10.3389/fgene.2019.00863)
Supplement: Supplementary file 2 [file Supplementary_file2.zip › m1_tissues_pervasive.csv]

Gene	ileum	liver	thymus
AZIN1	214.753569901417	122.675149085208	301.026072751605
BRI3BP	195.004591011186	207.029073099709	184.529268653725
C1orf105	78.053402737062	124.753094562383	90.8077882731097
ENSOARG00000008211	27.2506430315726	30.8328269798527	29.4682311865886
ENSOARG00000014413	74.0267250837072	182.536607334727	51.2049814225481
ENSOARG00000016510	73.3552142062592	25.5077555910887	95.8667646849606
ENSOARG00000016841	73.8127127464844	116.239245156828	20.4734775179817
ENSOARG00000018622	24.6075386425975	24.7095139267382	22.582640811633
ENSOARG00000020598	19.6065982611869	28.9160069596056	24.4743023663733
HBP1	72.7198210765672	109.086937259294	67.795772802687
MTIF2	17.6378451036333	17.9290136477806	25.7588411572519
NAA50	202.898654409506	71.8159391029102	151.861822303898
SENP6	50.8867817537765	31.2292523710781	56.086696782024
SNORA41	38.3602933148898	39.1560135015581	31.0087843068729
snoZ196	27.4362420184285	25.2984433976677	26.6381461258673
UBB	330.705200795208	226.427395906249	234.544584377633
YPEL5	34.4768644378933	149.520897140559	74.0605479043088
