# Supplementary material for: Elimination of Reference Mapping Bias Reveals Robust Immune Related Allele-Specific Expression in Crossbred Sheep
Source: Front Genet. 2019 Sep 19;10:863. doi: 10.3389/fgene.2019.00863 (PMC6761296; doi:10.3389/fgene.2019.00863)
Supplement: Supplementary file 2 [file Supplementary_file2.zip › m2_BMDM_0_static_FDR.csv]

feat	n.vars	mean.s	median.s	sd.s	cv.s	liptak.s	p.nom	fdr
ABCB10	6	9.61447477783773	6.39678703835396	8.532738304063	0.887488760564619	23.5505573505611	1e-07	2.946875e-06
ABHD12	17	9.24799930386582	2.18641395806165	24.4294979849896	2.64159816434866	38.1304779554774	1e-07	2.946875e-06
ABHD14A	3	6.38232048037784	5.69426090068048	4.21160162987849	0.659885639216468	11.0545033422018	0.00631	0.071374371257485
ACADS	3	7.09099680044453	0.325776397095186	11.7589635469291	1.65829486006706	12.2819667346783	0.00247	0.0344218226600985
ACBD6	2	13.0473370749747	13.0473370749747	9.97941795606902	0.764862431216707	18.4517210442825	0.00023	0.00468107913669065
ACBD7	3	9.40677247943262	5.43601146503212	7.03299191973809	0.74765196406263	16.293007869618	0.00199	0.0292452467532468
ADAM28	64	3.67429951123115	2.14304273633446	3.75102836451419	1.02088257994442	29.3943960898492	0.00294	0.0391400470588235
ADAMTS2	6	6.31041701092842	5.79495792276867	2.47644201309286	0.392437141444717	15.4573017409536	0.00076	0.0137382747603834
ADAP2	47	5.72647312987662	2.7060984646355	9.32159605230921	1.62780752496258	39.2587218569116	1e-07	2.946875e-06
ADGRE5	49	15.035089153465	2.59959564003683	28.0039160928368	1.86257067098155	105.245624074255	1e-07	2.946875e-06
ADGRF5	12	12.7088911885865	7.57434138658445	17.7705763321597	1.3982790527091	44.0248904929923	1e-07	2.946875e-06
ADORA3	41	9.25656639607703	7.7368821555973	9.28985358890976	1.00359606266605	59.2709446461273	1e-07	2.946875e-06
AHCYL2	3	8.82603441085302	8.22299938545605	2.74943656305581	0.311514371581753	15.2871400289487	0.00622	0.0706681927710843
AHNAK	3	47.9698838340308	47.4314496023152	43.7637521116496	0.912317241856705	83.0862760337184	1e-07	2.946875e-06
AHNAK2	37	8.36132468378036	1.48812427962682	13.9198167429568	1.6647860559654	50.8599524901568	1e-07	2.946875e-06
ALKBH4	2	7.52754620252893	7.52754620252893	7.75038651236788	1.02960331346277	10.6455579310065	0.0081	0.0876286806883365
ANKMY2	4	5.29711233866924	5.27190254904482	1.83740317413131	0.346868832801253	10.5942246773385	0.00883	0.0937338461538461
ANKRD28	13	4.82071373507177	2.34602576900945	6.77603469238181	1.40560818683023	17.3813305561348	0.00136	0.0219853714285714
ANKRD44	10	4.00425830102687	2.60360626057065	2.76234451373533	0.68985172935196	12.6625765708811	0.00797	0.0867197307692308
ANTXR2	12	5.35254704312994	3.66832446743897	4.95033624833122	0.924856186866221	18.5417668572072	0.00041	0.00794445205479452
ANXA3	4	25.594674100443	25.1112942577782	17.3994370530857	0.679806938928147	51.189348200886	1e-07	2.946875e-06
ANXA7	35	4.45872077907117	4.07134742707299	3.06486784549365	0.687387256874182	26.3781478595491	9e-05	0.00208696721311475
AOAH	21	7.32557917812759	5.39263534980289	7.17825411649603	0.979888953753795	33.5700210931621	1e-07	2.946875e-06
AP2S1	4	29.3451786140935	35.5388913652419	19.5899977425133	0.667571255916802	58.6903572281869	1e-07	2.946875e-06
AP5Z1	3	12.6115191933464	18.3357061458281	10.420883239553	0.8262988050679	21.843792003506	1e-07	2.946875e-06
APIP	3	85.2397786159343	3.78431703910141	144.374712436272	1.69374809250483	147.639627388721	1e-07	2.946875e-06
APLP2	3	19.9581310367511	12.5165125763358	13.8689098846322	0.694900231845047	34.5684969797703	1e-07	2.946875e-06
APOPT1	2	42.1572365906307	42.1572365906307	54.2819914059507	1.28760791256452	59.6193357386412	1e-07	2.946875e-06
ARHGAP30	15	9.21031949751987	9.35996836957574	3.92651707809482	0.426317141240555	35.6714140271439	1e-07	2.946875e-06
ASH2L	8	15.9089618387037	13.0506614866527	12.3753274245908	0.777884034801303	44.9973391911416	1e-07	2.946875e-06
ASPA	12	6.22796413954435	4.19110656512163	4.06066986330655	0.652005980176315	21.5743006348156	1e-05	0.000272019230769231
ASRGL1	3	9.87434225279486	10.2896054845823	1.99958476256039	0.202503084394752	17.1028624731648	0.0024	0.0338633416458853
ASTN2	4	9.76070135757976	8.98048887367744	4.99377761885156	0.511620777637418	19.5214027151595	1e-07	2.946875e-06
ATP6V0D2	2	10.4861081172369	10.4861081172369	8.29463709392171	0.791011975194795	14.829596315907	0.00046	0.0087338255033557
ATP6V1E1	50	3.80958270382949	2.3962756541103	4.93154572704851	1.29451074053103	26.9378176336881	0.00498	0.0594448101265823
ATP6V1F	4	37.2148719617203	26.5310375696724	43.2952736973539	1.16338634032889	74.4297439234406	1e-07	2.946875e-06
BNIP3	52	4.96909422011528	2.86967896365316	5.12221051197994	1.03081372279979	35.8326480064748	1e-07	2.946875e-06
BOLA1	2	11.9859411384578	11.9859411384578	16.0686676628163	1.3406262785038	16.9506805158126	0.00261	0.0358431553398058
BRCA2	47	4.08141680808557	4.23422592907874	1.39203359411409	0.341066266830767	27.980783916506	1e-07	2.946875e-06
C11orf74	5	5.30967468942938	3.58441528638575	4.4229955667367	0.83300688374414	11.8727935439742	0.00437	0.0539857205240175
C12orf10	8	5.59194453982636	5.39139637270517	5.03581082439883	0.900547347802416	15.8164076165212	9e-04	0.0158142857142857
C17orf67	4	54.0087666789988	54.7095358629355	51.950016944122	0.961881193341944	108.017533357998	1e-07	2.946875e-06
C1orf194	5	10.2036292897041	7.96072885474434	9.33553877481673	0.914923358126765	22.8160087089864	5e-05	0.00121939655172414
C1QC	3	7.46563207968187	5.6422591618183	5.26044568640958	0.704621608761859	12.9308540726251	0.00495	0.0593312473572939
C2orf69	8	4.64043145613036	2.7607636893712	4.78632884482752	1.03144047920467	13.1251222010446	0.00494	0.0593312473572939
C3orf38	20	3.74930175518661	3.45074361219791	1.89296898404741	0.504885738105439	16.7673871855131	0.00129	0.0209736206896552
C3orf58	9	5.84105672906798	5.44747379886514	3.11972099100306	0.534102155775647	17.5231701872039	9e-05	0.00208696721311475
C9orf64	7	4.84706802500226	2.7572084934133	5.39929905659839	1.11393094314906	12.824136581969	0.00593	0.0679189068825911
C9orf78	2	11.9901666758016	11.9901666758016	16.9566563280326	1.41421356237309	16.9566563280326	0.00084	0.0148059813084112
CACUL1	25	4.37368905533634	2.06374121896257	5.68038602700664	1.2987631162476	21.8684452766817	3e-05	0.000761165919282511
CAPG	26	7.64724016923321	1.47523476788149	24.6611444465702	3.22484241384079	38.9934268480507	1e-07	2.946875e-06
CARD9	2	10.9746559136773	10.9746559136773	13.2232291829898	1.20488781488905	15.5205072355005	0.00176	0.0266972654155496
CASC4	4	7.56216500567365	7.06709614241141	2.93326791990825	0.387887320325265	15.1243300113473	0.00363	0.0467848291571754
CATHL3	3	8.04052554912796	3.80872220108089	9.3995475930896	1.16902154413389	13.9265987706453	0.00114	0.0191967857142857
CAVIN1	7	8.73409833854195	6.32144944790956	5.48795819744172	0.628337120183818	23.1082521301644	2e-05	0.000528785046728972
CAVIN3	2	12.7253519301725	12.7253519301725	11.6558551904874	0.915955429322998	17.9963652856206	0.00015	0.00326423076923077
CCDC32	4	12.8697874905892	9.87889021620509	9.36525711575327	0.727693221244055	25.7395749811783	1e-07	2.946875e-06
CCNB2	9	5.3169555966008	4.51678588235554	3.38911006554514	0.637415529238545	15.9508667898024	0.00107	0.0184013981762918
CCR5	23	4.70801132363888	2.37935232288729	8.1240810353963	1.7255865538397	22.5788291180206	0.00276	0.0372698806682578
CCRL2	6	7.40752010372216	7.91665292781518	3.86018095533162	0.521116500702029	18.1446445135276	0.00029	0.00579795053003534
CD109	5	5.20975839811377	4.43131966378008	2.02013805200406	0.387760409913723	11.6493739245328	0.00747	0.0818604255319149
CD276	3	10.1825836912115	4.82846293650295	12.8362007582891	1.26060351159873	17.6367523055005	9e-05	0.00208696721311475
CD81	3	13.0911803031698	9.06696301883339	9.98492772243231	0.762721732586225	22.674589416135	0.00122	0.0202426979472141
CD86	18	13.0243224270621	4.49863234843529	18.6256629145717	1.43006770746639	55.2575202512138	1e-07	2.946875e-06
CDA	8	21.1816948249451	6.47703288695007	42.3528695114734	1.99950333821237	59.9108801909707	1e-07	2.946875e-06
CDK19	7	5.45361583306449	5.66396076363875	2.80971575269872	0.51520236091142	14.428911240373	0.00151	0.023864748603352
CDNF	4	5.85652459107885	6.02556299503734	5.99634972367863	1.02387510381375	11.7130491821577	0.00748	0.0818604255319149
CENPE	32	6.51522036446785	2.33890420132181	10.2792251118025	1.57772485607125	36.8556520051193	1e-07	2.946875e-06
CENPH	11	4.05287907697456	3.61055010912033	2.62918299777783	0.648719823079572	13.4418792190065	0.00528	0.0617236363636364
CEP170	43	3.83231477808206	1.17093315734099	14.2980498602519	3.73091739280549	25.1301685630472	0.00021	0.00435230769230769
CERS6	26	4.16490031289836	3.67864669452406	3.73291994910196	0.896280743512974	21.2369079676374	0.00126	0.0206042774566474
CFAP126	2	12.0560274262517	12.0560274262517	3.09317572360005	0.256566745764424	17.0497974945472	0.00029	0.00579795053003534
CFAP70	5	9.23857662228261	8.01856211217902	3.26493445202881	0.353402324353091	20.6580853427643	1e-07	2.946875e-06
CGGBP1	20	14.8523149436125	1.63095982304046	41.5785757174292	2.79946768401317	66.4215716743071	1e-07	2.946875e-06
CHML	5	8.0273035379005	6.6181501266265	4.45825308512207	0.555386134842498	17.9495963867701	6e-05	0.00145699570815451
CHORDC1	20	4.06742974272923	2.04550296700037	4.99414241826341	1.22783741432553	18.1900987968941	0.0015	0.0237731092436975
CHST15	17	6.52984716268278	6.76322729899558	4.0954233871708	0.627185182920606	26.9232495708809	1e-07	2.946875e-06
CIZ1	18	3.700088547078	2.97101514904114	2.55092617225699	0.689423006990329	15.6981462157772	0.00457	0.0558467818574514
CLCC1	10	5.18288837728337	3.36682185138258	3.55775815878044	0.686443137454805	16.3897321306295	0.00033	0.006483125
CLEC4A	55	13.5072595923436	3.39425723351998	20.9192576820307	1.54874181095094	100.172518153547	1e-07	2.946875e-06
CLEC4D	29	5.12435360679964	2.5957268201294	7.6530504159174	1.49346649414716	27.5954887026502	0.00407	0.0509470353982301
CLEC5A	39	3.85343761517389	3.36038925088043	2.14131292072287	0.555689006691299	24.064710193714	0.00315	0.041837323943662
CMSS1	2	9.16378572869862	9.16378572869862	0.048995884745102	0.00534668598717444	12.9595500602066	0.00233	0.0330404511278195
CMTM3	20	3.48749389178381	3.18665503768066	2.82552863654665	0.810188841678925	15.5965468262878	0.00826	0.0891890839694656
COX11	2	8.87496093918006	8.87496093918006	7.40777143177706	0.834682144805186	12.5510901257199	0.00291	0.038923829787234
COX15	11	9.56466097280047	2.41220844193121	14.5040009813986	1.51641558677766	31.7223916937348	1e-07	2.946875e-06
COX18	2	8.19078092892567	8.19078092892567	5.35222188644185	0.653444638903786	11.5835134761136	0.00506	0.0601236325678497
CRKL	4	11.7127546986631	14.4833477317481	6.84559452190842	0.584456406543696	23.4255093973262	1e-07	2.946875e-06
CRYBB1	3	20.0505010355826	19.486710822822	1.52018014723778	0.0758175640868021	34.7284865108415	1e-07	2.946875e-06
CRYZ	4	6.49028450192156	7.48865191765924	4.36470042186331	0.672497549309443	12.9805690038431	0.00147	0.0234289014084507
CTSC	53	5.59576141507115	3.26663709031748	6.06727571212778	1.0842627592711	40.7377580159139	0.00033	0.006483125
CYB561A3	10	4.86398099024995	3.56794156761028	4.08261626315269	0.839356952943785	15.3812584249511	0.0023	0.0326969849246231
CYB5A	13	22.1053629029631	13.5726883575289	36.2657233478715	1.64058484391632	79.702019409373	1e-07	2.946875e-06
CYLD	15	4.21477248277806	2.6823674146269	4.20967708641725	0.998791062535017	16.3237436338527	0.0035	0.0456290322580645
CYP1B1	7	4.78789808627072	3.15497675867466	3.68960898190442	0.770611428109624	12.6675876389944	0.00536	0.0620181595092025
CYP4V2	29	5.00175550229274	4.03809863036185	4.92723194181872	0.985100519119765	26.9352777048382	1e-05	0.000272019230769231
DDX19B	26	8.61175986705943	1.86749752587717	14.4789745647753	1.68130263596392	43.9115316085112	1e-07	2.946875e-06
DDX24	12	8.81311840392708	3.61355694936929	18.9267338356994	2.1475637757534	30.5295376974441	1e-07	2.946875e-06
DDX31	2	10.7991804160079	10.7991804160079	15.2723474068323	1.41421356237309	15.2723474068323	6e-04	0.0110220779220779
DDX39A	8	7.06539167117568	5.65716202594211	6.08696654830675	0.86151862934074	19.9839454497091	0.00203	0.0296024226804124
DENND1B	8	6.93367958482568	5.61102014458115	3.99276567745641	0.575850906954882	19.6114074120198	1e-04	0.00228145161290323
DENND5B	6	8.04651057374646	4.53537695454318	7.22842240597032	0.898330069875837	19.7098451155883	5e-05	0.00121939655172414
DGKE	7	13.0586342578282	14.0065026653325	10.1657305604623	0.778468127658012	34.5498987083618	1e-07	2.946875e-06
DMP1	10	7.53066567350966	5.08975194173891	5.27773599814622	0.700832599262973	23.8140558255364	1e-05	0.000272019230769231
DNAJC25	12	4.66983134391469	2.9654817778909	6.54345890250083	1.40121953462574	16.1767703008758	0.00143	0.0228557627118644
DPY19L3	21	3.39303477478859	2.29624492656607	2.66276726411551	0.784774528071678	15.5488386910861	0.00508	0.0601236325678497
DPYD	8	7.28697261457451	5.82623889518588	4.58651459723546	0.629412904346873	20.6106710003452	1e-07	2.946875e-06
DRAM1	7	6.65560212072983	6.46900282294494	2.6827400295761	0.403079988994582	17.6090680368452	0.00083	0.0146754375
DSCR3	14	5.27654904799832	4.84626113932554	4.71303288276772	0.893203652594802	19.7430387221179	0.00091	0.0159404953560372
DUSP18	10	7.02995076424321	2.06350207224822	10.7433605884079	1.52822700310398	22.2306562538499	1e-07	2.946875e-06
DUSP4	12	9.38109056707203	9.84273648759063	4.0308766257586	0.429681026628943	32.4970509851478	1e-07	2.946875e-06
ECHDC3	5	5.68048052519048	3.48654737657583	6.7242179798768	1.18374104973299	12.7019405991896	0.00205	0.0298172236503856
EDNRB	12	13.9859759140692	17.3241585577299	7.81604883571581	0.558849013021198	48.4488417532048	1e-07	2.946875e-06
EFHB	5	6.02856047680217	3.52503268039822	8.07784272838854	1.33992895310116	13.4802710325982	0.0023	0.0326969849246231
EHHADH	18	6.7550528528126	5.4675434126621	5.28210737239404	0.781949081300634	28.6592620769839	1e-07	2.946875e-06
EIF5A2	15	7.42870473083549	8.61463634194058	3.60841995820017	0.485740124146022	28.7712497064181	1e-07	2.946875e-06
ELAC2	3	6.87393136274501	3.50834067002421	6.49587594219471	0.945001571793506	11.9059983680155	0.00423	0.0524853947368421
ELOVL5	7	8.2618642960132	4.65448354184573	7.55883289118389	0.914906444884533	21.8588382930147	3e-05	0.000761165919282511
EMB	45	11.9393812249851	9.34448043949025	11.7119392912895	0.980950274607224	80.0918040850544	1e-07	2.946875e-06
EMC1	2	8.31306697618549	8.31306697618549	4.95220802126605	0.595713716183532	11.7564520626374	0.00276	0.0372698806682578
ENPP1	52	5.56938877251169	3.22077165159944	6.98203815679151	1.25364531764277	40.1614335845687	1e-07	2.946875e-06
ENSA	5	10.3183474880084	5.68859267965517	8.65349686805852	0.838651429225007	23.072526398651	1e-07	2.946875e-06
ENSOARG00000000192	6	4.6532282957553	4.11110414176402	2.94470643636099	0.632830854021749	11.398034981281	0.00636	0.0715405168986084
ENSOARG00000000912	7	31.8550970793103	38.0821845270109	11.6550580390199	0.365877335423027	84.2806648616751	1e-07	2.946875e-06
ENSOARG00000001174	5	87.7589257601262	6.27382176946515	183.629017559415	2.09242553927031	196.234923632	1e-07	2.946875e-06
ENSOARG00000001910	11	8.81022502753624	5.52503444068681	7.77457691087507	0.882449300281858	29.2202107349363	1e-07	2.946875e-06
ENSOARG00000002108	3	7.45503155851972	6.94219773412555	1.18383453911393	0.158796717333949	12.9124934313856	0.00188	0.0282149602122016
ENSOARG00000002217	12	9.57447451442887	1.70928457821616	14.334852872535	1.497194739088	33.1669526295283	1e-07	2.946875e-06
ENSOARG00000002325	6	5.43390747566376	3.86689863813561	3.10710963270075	0.571800246253035	13.3103006248712	0.00201	0.0294626424870466
ENSOARG00000002513	8	20.276114531207	5.20185507696928	41.4726121552895	2.04539247849773	57.3495123245264	1e-07	2.946875e-06
ENSOARG00000002534	43	7.57654043100816	2.40692615306148	11.1171222497074	1.46730850985878	49.6826981032246	1e-07	2.946875e-06
ENSOARG00000002862	59	4.73415028072922	1.90968754712783	7.30917933174421	1.54392634333914	36.3636982985942	0.00032	0.00633062937062937
ENSOARG00000003254	30	4.91437782659551	2.42413677783857	9.95593178165541	2.02587837829158	26.9171559172957	1e-07	2.946875e-06
ENSOARG00000003457	3	7.08419974448945	7.75647763521059	5.69178860681304	0.803448351557349	12.2701938884222	0.00403	0.0505581818181818
ENSOARG00000003552	5	5.25803894453526	2.37506421319059	4.88685762051347	0.929406889538626	11.7573325083221	0.0067	0.0749181818181818
ENSOARG00000003563	9	7.73205205997313	8.51942267681046	6.69935114716877	0.866438960214664	23.1961561799194	1e-05	0.000272019230769231
ENSOARG00000003842	11	4.42005621963609	2.87496836389162	3.89222521330885	0.880582739200838	14.6596680328096	0.00203	0.0296024226804124
ENSOARG00000003884	4	6.92556916392874	4.87801091092474	4.29238121653681	0.619787502649361	13.8511383278575	0.00109	0.0185759638554217
ENSOARG00000004057	7	11.6608300685081	3.63209964735878	16.8890169874157	1.44835461010851	30.8516564418567	1e-07	2.946875e-06
ENSOARG00000004164	4	13.67028515861	8.14106423703186	17.5627616636532	1.28473996408126	27.3405703172201	1e-07	2.946875e-06
ENSOARG00000004212	2	9.50442232002339	9.50442232002339	2.55221810195971	0.268529534570748	13.4412829474986	0.00383	0.0486969438202247
ENSOARG00000004374	14	6.1501241918399	4.1750999415737	7.25141665860376	1.1790683297461	23.0116576119749	0.00959	0.0993776923076923
ENSOARG00000004593	7	12.0026518254786	15.1767446280172	5.29496089303575	0.441149253517118	31.7560318035118	1e-07	2.946875e-06
ENSOARG00000004700	17	8.3993331484583	1.83056614575414	15.8784014112816	1.89043595850179	34.6313377558453	1e-07	2.946875e-06
ENSOARG00000004721	3	16.2529599028991	17.6669845210402	8.10998096236299	0.498984862499807	28.150952325201	0.00045	0.00860168918918919
ENSOARG00000004774	4	51.9443000119992	41.6293644087992	52.7082328234383	1.01470676881318	103.888600023998	1e-07	2.946875e-06
ENSOARG00000004778	4	9.77423080452686	3.1538553408847	14.9958218511413	1.53422015000875	19.5484616090537	3e-05	0.000761165919282511
ENSOARG00000005045	9	7.44635388289251	3.52752267488889	11.8631416992688	1.59314771844561	22.3390616486775	2e-05	0.000528785046728972
ENSOARG00000005487	6	15.0443697325376	8.3259081477024	20.5896401991194	1.36859440210305	36.8510293464885	1e-07	2.946875e-06
ENSOARG00000005825	3	8.19151232452889	2.87496836389162	9.3564722307884	1.1422154859941	14.1881155369107	0.00164	0.0251466666666667
ENSOARG00000005831	2	13.711555828602	13.711555828602	15.8436619728479	1.15549702534838	19.3910682140449	0.00027	0.00545592857142857
ENSOARG00000006510	3	24.8300479100256	28.6616437294286	14.8441163924383	0.597828745487225	43.0069045345338	1e-07	2.946875e-06
ENSOARG00000006686	7	4.67057044406086	3.01322197034904	3.93066518083412	0.84158139308923	12.3571678757935	0.00533	0.0619243121149897
ENSOARG00000006716	9	9.72812786740364	8.77631885863768	2.52853648275725	0.259920152903181	29.1843836022109	1e-07	2.946875e-06
ENSOARG00000006972	14	5.48372884998869	2.48490775246385	6.84476355255563	1.24819511317919	20.5182345586256	0.00041	0.00794445205479452
ENSOARG00000007001	2	8.6475926452317	8.6475926452317	12.2295428007645	1.4142135623731	12.2295428007645	0.00384	0.0487146188340807
ENSOARG00000007072	7	6.75884253933913	1.79709874247389	13.5267787354178	2.00134544586393	17.8822165097356	0.00054	0.0100835643564356
ENSOARG00000007215	8	5.97476001713402	4.87319359365258	4.9161434465265	0.822818562156189	16.8991732963109	0.00343	0.0450277030162413
ENSOARG00000007322	15	3.95330731703263	2.10823393214556	3.44371373254275	0.871096895934623	15.3110934013073	0.0023	0.0326969849246231
ENSOARG00000007446	8	6.19719049946283	4.4479412127385	4.41266394414756	0.712042649734593	17.5283017059	0.00106	0.018285
ENSOARG00000007547	3	10.2818929942018	4.57750341188048	13.2907043307117	1.29263204141559	17.8087610639439	0.00016	0.00344212927756654
ENSOARG00000007603	20	5.56740355630208	2.24930820950655	10.7234314747555	1.9261099660392	24.8981856201311	1e-07	2.946875e-06
ENSOARG00000007634	28	4.96603837835211	4.87178643597848	2.61126680486819	0.525824934469132	26.2778051006443	1e-07	2.946875e-06
ENSOARG00000007645	6	6.99726425036767	3.04154379790805	7.6396792011971	1.09180944549803	17.139727008819	0.00045	0.00860168918918919
ENSOARG00000007856	4	6.21864234708044	3.7979717014272	5.48739087179711	0.882409787463233	12.4372846941609	0.00487	0.0590031263383298
ENSOARG00000008189	3	9.05449272960007	8.78348095760231	2.75451245441252	0.30421499433179	15.6828414444303	0.00043	0.00827530612244898
ENSOARG00000008261	2	6.77377713110114	6.77377713110114	4.97964587649667	0.735135771390103	9.57956748729594	0.00828	0.0892347428571428
ENSOARG00000008276	2	9.60637337605715	9.60637337605715	9.92091854070928	1.03274338320392	13.5854635136398	0.00847	0.09076375
ENSOARG00000008533	4	17.0540910980056	20.8578529337454	9.9021960595324	0.580634640839372	34.1081821960112	1e-07	2.946875e-06
ENSOARG00000008702	3	37.1188430263882	41.5532269974338	9.2369556474656	0.248848156201931	64.2917220398781	1e-07	2.946875e-06
ENSOARG00000008783	2	14.9708291507309	14.9708291507309	10.1683414743546	0.679210307724215	21.1719496249342	0.00732	0.0804205048543689
ENSOARG00000008981	3	21.2780323249528	15.4598717271971	10.8914682082395	0.511864445072162	36.8546330719112	1e-07	2.946875e-06
ENSOARG00000009204	3	169.955684187128	7.93778116923358	285.933344082535	1.68239941753117	294.371880047236	1e-07	2.946875e-06
ENSOARG00000009234	2	7.39781142466481	7.39781142466481	5.44026009170416	0.735387776115239	10.4620852486396	0.00632	0.071374371257485
ENSOARG00000009247	3	6.42819358040443	2.86589180510711	6.92619815844578	1.07747193232628	11.1339578821486	0.00948	0.0989628044280443
ENSOARG00000009900	29	4.41334522638454	3.81219658469334	3.24554664068182	0.73539378276569	23.7665913948611	5e-05	0.00121939655172414
ENSOARG00000009963	7	221.176400699009	144.806386716494	191.981160191861	0.868000200677476	585.17775212595	1e-07	2.946875e-06
ENSOARG00000010051	7	15.6274891042276	16.2199462942274	10.7719750317508	0.689296595243617	41.3464497861577	1e-07	2.946875e-06
ENSOARG00000010261	4	7.73819845156969	2.42096121790445	11.4670677875162	1.48187822518174	15.4763969031394	0.00138	0.0222451282051282
ENSOARG00000010472	10	4.06179310161013	4.48864514172858	2.01855663571619	0.496961953802131	12.8445175854478	0.00687	0.0763275294117647
ENSOARG00000010999	8	6.21763379457966	6.26671885469299	5.44162074764568	0.875191580499565	17.5861240763277	0.00912	0.0959764444444444
ENSOARG00000011855	21	5.34030820978001	4.77134271835103	2.23991955297171	0.419436381755947	24.472366605711	0.00014	0.00308217898832685
ENSOARG00000011951	20	12.0019624251461	2.95563373646664	36.8605136090544	3.07120721623204	53.6744076920497	1e-07	2.946875e-06
ENSOARG00000012595	35	4.77035709967206	2.19315229999806	5.90210627224041	1.23724621635687	28.2218131955356	1e-07	2.946875e-06
ENSOARG00000012641	13	10.7116826137757	2.21785458345513	21.2101554537597	1.98009558521483	38.6215209104644	1e-07	2.946875e-06
ENSOARG00000012729	2	8.4415079780293	8.4415079780293	0.175574790822876	0.0207989841720039	11.9380950694097	0.00549	0.063392693877551
ENSOARG00000013071	11	11.7133728174094	10.6482788967648	13.6833031383519	1.16817788963523	38.848862664895	1e-07	2.946875e-06
ENSOARG00000013232	22	4.60488694204291	3.86039456959456	4.11266617721636	0.893109044582062	21.5988342851632	1e-04	0.00228145161290323
ENSOARG00000013325	4	11.6811765452902	11.8046445590209	11.9044896780237	1.01911734934128	23.3623530905805	1e-05	0.000272019230769231
ENSOARG00000013362	17	3.50831709991397	2.53910534262441	3.08676322702104	0.879841570505907	14.4651619711059	0.00756	0.0825762162162162
ENSOARG00000013884	13	6.42728774487208	6.36795371255839	4.72006442335589	0.73437888744311	23.1739155262976	3e-05	0.000761165919282511
ENSOARG00000013891	5	7.75713977833834	2.53805096764253	11.7198941636917	1.5108525176276	17.3454918553322	0.00153	0.0241134818941504
ENSOARG00000014144	6	11.8488443570382	13.5012017494063	3.06729007315589	0.258868289660158	29.0236227163994	1e-07	2.946875e-06
ENSOARG00000014496	12	15.0714358638353	8.14739566881322	17.9800107262131	1.19298591644855	52.2089853183571	1e-07	2.946875e-06
ENSOARG00000014562	40	4.01630559800301	1.6385250913075	12.8887080469337	3.20909545661621	25.4013469379482	1e-04	0.00228145161290323
ENSOARG00000014790	4	7.51107278849125	6.34487120301649	4.91115049439299	0.653854733230391	15.0221455769825	0.00243	0.034116476426799
ENSOARG00000014803	39	9.89066037534338	5.27437349284124	10.6330959847871	1.07506431130671	61.7671542468578	1e-07	2.946875e-06
ENSOARG00000014819	14	21.6018972961323	21.7376536734868	18.3409375097673	0.849042899257329	80.8268985864056	1e-07	2.946875e-06
ENSOARG00000014843	2	21.4556065021882	21.4556065021882	18.8799869855181	0.87995587463783	30.3428097043348	1e-07	2.946875e-06
ENSOARG00000014847	20	6.48217880083084	4.14271846004383	6.1382311713932	0.946939502903938	28.9891848819317	1e-07	2.946875e-06
ENSOARG00000014965	8	7.24962785348351	3.25032589754011	12.3107323373608	1.69811921193243	20.5050440651083	1e-07	2.946875e-06
ENSOARG00000015452	5	5.89124248337583	7.59324698781772	4.03720704147208	0.685289572253128	13.173218664763	0.00135	0.0218862464183381
ENSOARG00000016010	26	5.19248499723693	6.09148425070282	3.6466980972401	0.702303058974771	26.4765823249489	0.00012	0.00270501992031873
ENSOARG00000016186	10	5.32070386390947	3.29422877873769	5.20320969317675	0.977917551185346	16.8255429652125	0.0036	0.0466105263157895
ENSOARG00000016858	9	7.75313186047702	4.09886970767191	7.55187192343616	0.974041465995592	23.2593955814311	0.00211	0.0305329411764706
ENSOARG00000017070	9	4.93239911512857	3.33345359162543	5.34145565931451	1.08293257188602	14.7971973453857	0.00179	0.0270797326203209
ENSOARG00000017123	43	5.84818681961849	3.6280439073728	8.8278573408622	1.50950330643474	38.3491255482815	1e-07	2.946875e-06
ENSOARG00000017281	13	8.26471578724634	5.08006963635975	10.2048318553488	1.23474685857877	29.7988565480534	1e-05	0.000272019230769231
ENSOARG00000017774	11	8.35540281876234	1.6914871216881	12.5850005429851	1.50621110866433	27.7117361221126	1e-07	2.946875e-06
ENSOARG00000018177	7	67.1307243374675	3.64822116941238	167.242313609314	2.49129314870168	177.61120192857	1e-07	2.946875e-06
ENSOARG00000018233	2	17.9114192734695	17.9114192734695	20.3257249245736	1.13479142072679	25.3305720578914	4e-05	0.000997004405286344
ENSOARG00000018622	3	10.6931156348428	12.3555043940891	5.29167419640999	0.494867387309217	18.5210195707568	0.00676	0.07544
ENSOARG00000019055	38	16.9845679581504	2.68747684709471	82.1563262309185	4.83711604754092	104.6999085556	1e-07	2.946875e-06
ENSOARG00000019357	39	15.1192897473797	1.66871728755481	57.0652440617472	3.77433365027197	94.4199342095916	1e-07	2.946875e-06
ENSOARG00000019607	3	164.530140378577	159.836599426737	15.2822382941564	0.0928841260269552	284.974562512136	1e-07	2.946875e-06
ENSOARG00000019701	3	11.4542156108319	15.577802668713	9.40521974409801	0.821114257287405	19.8392833988094	0.00165	0.0252316216216216
ENSOARG00000019911	3	5.73079365990607	4.51942734631253	4.6432804338607	0.810233400365841	9.92602578665091	0.00962	0.0995063254113346
ENSOARG00000020286	2	17.8818864821541	17.8818864821541	0	0	25.2888063838785	1e-05	0.000272019230769231
ENSOARG00000020324	24	4.53697011112813	3.61484219099776	4.78906658755037	1.05556494097325	22.2265235010444	0.00055	0.0102365131578947
ENSOARG00000020821	88	5.69537682260844	1.48294861261355	25.965906157235	4.55911996097614	53.4273704137915	1e-07	2.946875e-06
ENSOARG00000021026	4	10.4918249396056	6.55657365004453	8.59010472770363	0.818742666519041	20.9836498792111	9e-05	0.00208696721311475
ENSOARG00000021037	8	11.2802474463324	6.80481088551854	7.38020794166087	0.654259401380455	31.9053578510556	1e-07	2.946875e-06
ENSOARG00000021075	19	12.4601737630228	11.9371410251621	7.8767817754622	0.632156655699106	54.3126382519731	1e-07	2.946875e-06
ENSOARG00000021562	5	26.9113799532803	26.5289694968698	5.17145939948362	0.192166266035467	60.17567494386	1e-07	2.946875e-06
ENSOARG00000024077	3	9.18225591079669	4.82464255676447	8.48506642546327	0.924072091639958	15.9041337655995	6e-04	0.0110220779220779
ENSOARG00000024861	4	7.58172767299757	9.2417585827083	4.74479968901691	0.6258203794256	15.1634553459951	0.0021	0.0304661538461538
ENSOARG00000025639	8	13.8475362668825	2.04058809951932	31.5739236836226	2.28011128298209	39.1667471881571	1e-07	2.946875e-06
ENSOARG00000025801	21	3.65570358369132	1.87041593366549	3.73850392468971	1.02264963203466	16.7525383905868	0.00109	0.0185759638554217
ENSOARG00000025947	3	12.6625637907061	15.7318454935411	5.74292520871893	0.453535737599525	21.932203839585	1e-05	0.000272019230769231
ENSOARG00000025991	3	6.79140039496353	5.72270085185386	4.69713424078119	0.691629703391448	11.7630505386202	0.00924	0.0966357116451017
ENSOARG00000026090	8	15.0381616410751	9.09014078341116	17.644035821851	1.17328409169763	42.5343442919346	1e-07	2.946875e-06
ENSOARG00000026127	4	8.89258379048356	7.9265658105837	7.70838513424592	0.86683300555403	17.7851675809671	0.00953	0.0991190073529412
ENSOARG00000026150	14	6.11753884042078	3.49923464692721	7.48726900193229	1.22390216020554	22.8897343911369	0.00077	0.0138306666666667
ENSOARG00000026189	5	10.3204568587245	2.41172043961231	17.2375652195132	1.67023276735479	23.0772430949619	9e-05	0.00208696721311475
ENSOARG00000026377	3	7.15629960217331	5.89836243622835	6.33544318683073	0.885295968450889	12.3950745051491	0.00193	0.0287366842105263
ENSOARG00000026675	2	7.80609816891704	7.80609816891704	8.57183880087551	1.09809518345639	11.0394898996983	0.00359	0.0465876605504587
ENSOARG00000026747	7	4.37456003918945	3.5443109866751	3.14779378317484	0.719568083413043	11.5739979590162	0.00913	0.0959764444444444
ENSOARG00000026845	14	7.03064083545622	5.68760890077227	4.69477833880319	0.667759660702188	26.3062492157393	2e-04	0.00417564575645757
ENSOARG00000026909	9	8.6495080099398	1.28063326167805	12.8227810878037	1.48248675798301	25.9485240298194	0.00113	0.0190851940298507
ENTPD7	35	5.64421348467624	2.30354691352571	7.72105366929219	1.36795918337505	33.3916172881914	1e-07	2.946875e-06
EPB41L3	3	51.2240696412482	14.5175051966313	65.8657979346979	1.28583688090373	88.7226911890884	1e-07	2.946875e-06
ERAP1	29	7.5825266946705	5.31269366343363	6.56251772901894	0.865479014222463	40.8331559052975	1e-07	2.946875e-06
ERCC8	10	10.9505428960098	6.41190582387631	12.0905269052562	1.10410296732063	34.6286571667674	1e-07	2.946875e-06
ETV5	6	6.82952798770311	7.51400507453873	4.67951515334372	0.685188663370208	16.7288587539294	0.00093	0.0162405555555556
EXOC5	20	3.67495561748305	3.83676235150232	1.75813401204784	0.478409590495129	16.4349011499736	0.00805	0.0874220729366603
FABP7	15	16.7123013364194	9.35996836957574	15.6507035771909	0.936478062604395	64.7264647527523	1e-07	2.946875e-06
FADD	19	3.71401794783186	4.09617126655048	2.51803252521745	0.677980709998294	16.1890289090954	0.00509	0.0601236325678497
FAM198B	24	28.2702318673454	30.3857185688816	14.3137060916991	0.50631725126502	138.49528597033	1e-07	2.946875e-06
FAM213A	4	11.4552974690885	11.8701704882119	2.12253792624897	0.185288765479598	22.910594938177	1e-07	2.946875e-06
FARP1	23	3.88693654928507	3.42256854700796	2.75489588169707	0.708757615866867	18.6410928321777	0.00154	0.024136620498615
FAU	3	15.3498087332723	2.79418303265584	22.9301229835109	1.49383770064883	26.5866486124921	0.0015	0.0237731092436975
FBXO18	16	6.2686838483145	1.75850143867019	9.68619931312048	1.54517272644478	25.074735393258	4e-05	0.000997004405286344
FBXO2	3	10.6980838180935	9.3787343424341	9.59546286010078	0.896932854823232	18.5296247165683	0.00043	0.00827530612244898
FBXO44	4	8.33347469380749	7.46396900530481	6.53398103897353	0.784064424390568	16.666949387615	0.00104	0.0181056
FBXO7	7	4.41581201086388	4.37471142575807	2.3407386906533	0.530081145867297	11.6831404171579	0.00836	0.0898623529411765
FCAR	10	10.5905741919852	7.72828608615324	9.53253981246077	0.900096599075326	33.4903361756705	1e-07	2.946875e-06
FDX1	14	4.89224020739349	3.20546044470393	4.73240595135643	0.967329025301025	18.3050867098663	0.00054	0.0100835643564356
FDXR	6	6.57244161942522	5.65307121745831	3.8930334033184	0.592326813799658	16.0991283318233	0.00022	0.0045264
FGL2	7	5.16415759394719	4.39585456034362	2.90036087199439	0.561632912867309	13.6630767247299	0.00447	0.0551007843137255
FMN1	3	7.31023440074078	6.20174306180548	5.10634494246019	0.69852000121128	12.6616973973209	0.00224	0.0320858734177215
FMO4	22	5.29928558905013	2.06638448067593	7.61668048731	1.43730326650979	24.8558526426859	1e-05	0.000272019230769231
FNBP1	21	8.48641454197906	5.14892904618549	10.4155062735246	1.2273152839757	38.889637017393	1e-07	2.946875e-06
FUCA2	11	10.0613303711012	7.88964710247863	8.11473101817148	0.806526643979326	33.3696577327498	1e-07	2.946875e-06
GALNT2	13	8.22971677354462	4.36487264633258	7.71931678830936	0.937980856537372	29.6726658095612	1e-07	2.946875e-06
GAS7	67	3.43428686446138	1.87163025573973	4.50706057261406	1.31237160740821	28.1108495054241	0.00877	0.0932719172932331
GATM	6	38.251985269243	31.4414937471088	18.8351969424044	0.492397892810785	93.697845558104	1e-07	2.946875e-06
GCLM	7	4.32419554422851	2.41522968320735	4.18371988600701	0.967514036591385	11.4407460304422	0.0067	0.0749181818181818
GCNT1	19	4.60377605832841	4.82132899002142	2.40450051372899	0.522288765410115	20.0673945969455	0.00014	0.00308217898832685
GGA2	14	5.44380676431791	2.22521684382536	9.84270761036527	1.80805602338431	20.3688597918801	0.00081	0.0144573501577287
GPATCH2L	20	4.99477821258459	1.2478920508753	9.71345116252816	1.94472121666076	22.3373272317481	7e-05	0.00168536170212766
GPD1L	10	4.44397463340353	3.91833139534611	3.60964810256804	0.812256684688477	14.0530817055669	0.00256	0.035328
GPD2	11	8.27968486694137	2.24459450956137	17.9561060304416	2.16869437895344	27.4606080860282	1e-07	2.946875e-06
GPN2	9	4.82660752169973	3.26663709031748	3.74739215962696	0.776402917117091	14.4798225650992	0.00164	0.0251466666666667
GPR155	22	6.84400725563328	5.33589881965871	4.42126129109827	0.646004763869755	32.1012394921682	1e-07	2.946875e-06
GPR65	6	8.15049910854879	5.4365521930514	9.2283107270037	1.13223872600936	19.9645639649537	0.00017	0.00362966037735849
GSTA4	6	12.9587120002535	6.71537793880627	10.6342650579174	0.820626699452026	31.7422321243023	1e-07	2.946875e-06
GSTP1	5	15.9181247902372	13.007897062241	14.5795049203907	0.915905931918098	35.5940091052949	4e-05	0.000997004405286344
HAAO	7	7.03002888911824	4.9071139513278	8.48600022705672	1.20710744733812	18.5997081502065	0.00019	0.00401126865671642
HACD4	6	9.54743808063742	10.3436804043965	4.99603547370829	0.523285454329412	23.3863516483789	1e-07	2.946875e-06
HADHB	11	5.70680284265011	4.97287285369189	4.97362739999015	0.871526060585003	18.927323781604	0.00273	0.0370415827338129
HAGHL	6	8.08364446536409	2.66235238343736	10.6259783710589	1.31450342931186	19.8008042022153	8e-05	0.00189389121338912
HEATR1	4	5.46187004266715	6.20898592740582	3.10494897130538	0.568477270065027	10.9237400853343	0.00491	0.0593312473572939
HEBP1	42	4.94669567716403	1.74958555588804	6.46598424502915	1.3071320062964	32.0582519976352	1e-07	2.946875e-06
HMOX1	45	26.7771605755305	7.9750072300827	83.529108673703	3.11941620688616	179.626653873941	1e-07	2.946875e-06
HNMT	74	6.61370488074506	3.04671489127463	9.5790259080425	1.44836004641371	56.8932406043964	1e-07	2.946875e-06
HNRNPLL	22	3.96234433424403	1.78217144118524	5.07846360524485	1.28168154427037	18.5850423111853	0.00115	0.0192505917159763
HSD17B7	11	4.77875533106149	5.36335335514741	2.01920503581166	0.422537856811168	15.8493383980416	0.00496	0.0593312473572939
IARS	13	4.29774423970874	2.10823393214556	4.43008282389748	1.03079256856795	15.4957372250999	0.00273	0.0370415827338129
IDNK	2	8.89965574831031	8.89965574831031	6.51447415517277	0.731991701635157	12.5860138597121	0.00159	0.024667029972752
IL18	14	5.49226969142914	2.62607169227684	5.90366105594714	1.07490370787144	20.5501914610905	3e-05	0.000761165919282511
IL1RAP	5	11.1683678280624	11.6665820833399	6.27271701415419	0.561650288629727	24.9732296612691	1e-05	0.000272019230769231
INTS13	4	9.34659327238714	9.59467142108721	9.18717951680859	0.982944186086549	18.6931865447743	2e-04	0.00417564575645757
INTS9	6	5.00730612810833	3.79671889154398	4.0824405199244	0.815296771453171	12.2653449997767	0.00432	0.0534848140043764
IPO8	3	10.2422742280719	10.783785572356	2.56141973622533	0.250083104512573	17.7401393480738	0.00046	0.0087338255033557
ITGA6	9	9.86755370179366	8.09805132603634	6.90898222730836	0.700171738214356	29.602661105381	1e-07	2.946875e-06
ITGA9	16	3.59012371389785	3.44390419863244	1.89863236802454	0.528848730386276	14.3604948555914	0.00898	0.0951476404494382
ITGAL	15	6.24829824162725	4.68121692713766	7.4773090652136	1.1966952882304	24.1995550319594	8e-05	0.00189389121338912
ITGAX	2	9.71911492322841	9.71911492322841	12.3560326065186	1.27131253248051	13.7449041386924	0.0026	0.035792700729927
ITGB2	29	13.8042131208957	4.18656721241574	19.4720256096944	1.41058569866755	74.3379626888317	1e-07	2.946875e-06
JRKL	17	4.72713492209326	3.32647334020984	5.29603386206703	1.12034751479483	19.4904765903364	8e-05	0.00189389121338912
KANK1	48	3.98449889984842	2.19315229999806	4.41965993950387	1.10921349223412	27.6054181489591	0.00012	0.00270501992031873
KCNT1	2	10.007717718757	10.007717718757	2.2994716006771	0.229769830174896	14.1530501262677	0.00325	0.042963785046729
KDELR3	11	8.35081444226338	4.1711331770366	12.1278616091131	1.45229686193649	27.6965181988686	2e-05	0.000528785046728972
KDSR	16	10.4948109653671	6.80050148372533	14.1980508856944	1.35286389936398	41.9792438614683	1e-07	2.946875e-06
KIAA0513	11	4.5837393578659	2.7359096320133	4.83229549348497	1.05422562589484	15.2025435868258	0.00156	0.0243825414364641
KIAA0586	14	8.04748941608479	2.84853608050291	11.8909601712475	1.47759873377164	30.1109482186788	1e-07	2.946875e-06
KIF13B	15	4.42851513436354	2.09508506355708	6.86342303274836	1.54982490169016	17.1515653638175	0.00029	0.00579795053003534
KIF20B	9	4.60971676644837	4.91139395143795	3.00701352675424	0.652320669382696	13.8291502993451	0.00243	0.034116476426799
KIF27	6	5.09730033974486	5.18275410174739	3.02285797411337	0.593031167997583	12.4857848980902	0.00612	0.0696719517102616
KLHL33	10	4.33726819189013	3.24375890734511	3.66241962212804	0.844407000004304	13.7156463093731	0.00458	0.0558483620689655
KLKB1	2	11.0145126506445	11.0145126506445	4.32577293484626	0.39273393858176	15.5768731734715	0.00339	0.0446060930232558
KMT2B	2	10.6467743032978	10.6467743032978	13.6195651757861	1.27921986395143	15.0568126152491	0.00176	0.0266972654155496
LECT2	4	17.1094439652187	15.0711251970918	7.70969478239262	0.450610481443197	34.2188879304375	1e-07	2.946875e-06
LGMN	61	6.44372879900205	2.2593719040677	21.9467270881372	3.40590483751212	50.3271307640361	1e-05	0.000272019230769231
LHFPL2	19	8.33532855981817	5.74463327016558	10.5991414333536	1.271592518194	36.3328548534558	1e-07	2.946875e-06
LIMS2	11	6.1747349552515	5.39263534980289	6.30634074446877	1.02131359324263	20.4792790264612	0.00022	0.0045264
LIPA	66	10.296653500789	3.31941468047643	20.87577811064	2.02743329267517	83.6504084796392	1e-07	2.946875e-06
LMBR1L	3	10.465892034262	4.51606011309343	13.2245717886608	1.2635876373813	18.1274567498721	0.00015	0.00326423076923077
LMNB1	4	7.94740168383928	4.34713602102125	8.95527756308871	1.1268182884601	15.8948033676786	0.00121	0.0201358235294118
LNPEP	4	5.85364030695692	3.46380923517422	6.29113697284987	1.07473924651178	11.7072806139138	0.00916	0.0959764444444444
LRP6	7	8.49579119337276	9.12914040634512	4.32353265832673	0.508902886137239	22.477750688397	1e-05	0.000272019230769231
LRRC8C	9	6.06435115183849	4.18656721241574	5.65371929868994	0.932287586442936	18.1930534555155	0.00068	0.0123711897106109
MAN1C1	34	3.42937037718513	2.16339948454881	4.00976274531197	1.16924166954613	19.996493698974	0.0016	0.024667029972752
MANBA	6	14.3150578451999	16.1475462692467	6.97584626727964	0.487308283537169	35.064587359165	1e-07	2.946875e-06
MCM5	28	22.6383011308234	2.91696773051525	52.6192814485575	2.32434762416484	119.790629794302	1e-07	2.946875e-06
MEGF10	9	4.53125310156252	3.29120420928619	2.91514649580112	0.643342234578749	13.5937593046876	0.00267	0.0365783535108959
MFSD14B	3	11.2856622915028	6.4586331299016	12.7779063209382	1.13222476367726	19.5473404859471	0.00016	0.00344212927756654
MGARP	7	12.2664535699491	7.48170733246712	10.3763071795155	0.84590930217482	32.4539856148058	1e-07	2.946875e-06
MGAT5	23	4.62876255612889	2.98328233474566	5.40321319381574	1.16731267337561	22.1987653806125	3e-05	0.000761165919282511
MGST1	2	16.3120273562144	16.3120273562144	20.92830344334	1.28299830464464	23.0686903169593	0.00066	0.012046064516129
MIOS	5	6.4906868990191	1.94572537774222	6.69368539892567	1.03127534929119	14.513617126874	0.00168	0.0256211320754717
MMAB	2	6.83924474740313	6.83924474740313	7.25173131283754	1.06031171286728	9.67215267816646	0.0087	0.0927016949152542
MMP19	5	6.55747480082357	7.67234264634178	2.4797654604345	0.378158595458585	14.6629594153834	0.00077	0.0138306666666667
MMP2	5	7.78035411685801	0.586213345141312	15.8698872222062	2.03973842113693	17.3974006943148	0.0081	0.0876286806883365
MMS22L	5	8.88152421758593	1.81776120317886	15.4432609357186	1.73880750166059	19.8596918943328	1e-04	0.00228145161290323
MOB1A	43	4.50025543883622	2.21813069180342	7.86942863900744	1.74866265836735	29.5101483838242	0.00158	0.0246271074380165
MON2	5	5.85715189589034	5.43601146503212	4.7703368918984	0.814446505176943	13.0969897937526	0.00397	0.0499161333333333
MPEG1	12	23.1814280952422	18.0706242854028	16.6363986406216	0.717660645076308	80.3028225059281	1e-07	2.946875e-06
MPG	2	37.9860838656112	37.9860838656112	44.4792289792118	1.17093483857331	53.7204349841892	1e-07	2.946875e-06
MR1	19	4.42419304196625	3.13679528252891	4.46469937201115	1.00915564254558	19.2846103766467	0.00019	0.00401126865671642
MRPL45	5	7.09315071061142	6.5475116716549	5.94373580943428	0.837954253607271	15.8607671635781	0.0016	0.024667029972752
MRPS22	7	6.09003430207209	3.16164447725088	7.91689811937674	1.29997594868769	16.1127162391356	0.00027	0.00545592857142857
MRPS35	4	19.2235921392768	17.6868873245586	11.7368549504693	0.610544317910755	38.4471842785537	1e-07	2.946875e-06
MSH3	8	6.43869049687366	3.91270860482553	8.34675493648798	1.2963435562776	18.211366849203	0.00014	0.00308217898832685
MSR1	82	4.73846549470799	2.58109044392207	5.7470261136712	1.21284540746146	42.9086300183557	1e-05	0.000272019230769231
MSRB2	24	3.83572350036777	3.20567813047359	3.12678818357126	0.815175594192714	18.7911307406065	0.00294	0.0391400470588235
MTHFD1L	9	10.9337639466366	4.36545083864971	11.9414460180926	1.09216241327087	32.8012918399098	1e-07	2.946875e-06
MTHFSD	3	7.10329667951294	3.96520016444514	5.83546719408467	0.821515341026809	12.3032707501517	0.00335	0.0441825174825175
MTIF2	4	14.2068745032276	1.82934491262002	25.6000934721393	1.80195112347359	28.4137490064552	1e-05	0.000272019230769231
MTIF3	14	4.92565596016762	2.26116830886613	7.5799376400571	1.53886867076262	18.4301170080683	0.00054	0.0100835643564356
MX2	6	13.6013743591565	11.1461025579671	9.14696062294515	0.672502673730717	33.3164269805079	1e-07	2.946875e-06
MYO5A	24	3.81322952013531	3.4154369316158	2.27184231103505	0.59577906313765	18.6809331928989	0.00188	0.0282149602122016
MYO7A	12	10.351992444811	6.36837011272852	10.2427475329689	0.989446967583821	35.8603537479637	1e-07	2.946875e-06
MYO7B	7	18.3030629085445	9.85601089052096	13.4490877811184	0.734799844611796	48.4253526867792	1e-07	2.946875e-06
MYOF	9	10.9522884040776	6.17826217244968	8.85963174982701	0.808929734404044	32.8568652122329	1e-07	2.946875e-06
NAA16	20	4.65402902727977	3.39539592403617	3.84146055629515	0.825405371083481	20.8134505485096	8e-05	0.00189389121338912
NAAA	47	4.2887534999716	2.99430622578057	3.88774158628753	0.90649686122396	29.4022126620664	1e-07	2.946875e-06
NAGA	53	7.33842641702326	6.21022921588837	9.11261933101258	1.24176748708329	53.4245507303285	1e-07	2.946875e-06
NAGLU	20	5.20210520327186	3.14337714655656	6.30127088339796	1.21129247433035	23.2645217212425	0.0041	0.0510964757709251
NARS	11	7.03154455618505	3.17764047107117	8.74287674356973	1.24337927089993	23.3209949895319	5e-05	0.00121939655172414
NCF2	23	4.68722702486426	2.74374837577984	6.1803634973378	1.3185543317089	22.4791511227673	0.00023	0.00468107913669065
NCOA3	9	6.28177656865369	5.66442689139844	2.88150934090361	0.458709301327662	18.8453297059611	0.00017	0.00362966037735849
NDRG1	83	3.93193686849324	1.74489282558	9.28133548099704	2.36049961925094	35.8216496777963	1e-07	2.946875e-06
NDUFAF7	18	3.5793123647256	2.752754267318	4.40841391135875	1.23163710292625	15.185736270494	0.00665	0.0746541666666667
NECTIN4	2	9.89054571738374	9.89054571738374	7.44255353570963	0.752491697463013	13.9873438927952	0.00121	0.0201358235294118
NEK6	53	3.03082461079528	2.04719534281684	3.13376201720278	1.03396349826409	22.0647362217255	0.00247	0.0344218226600985
NID2	9	14.2779481815405	7.10153134367824	11.564979626813	0.809988905952535	42.8338445446214	1e-07	2.946875e-06
NIPSNAP1	6	18.6191338868353	20.020461180325	10.6125232300019	0.569979425171089	45.6073774753097	1e-07	2.946875e-06
NNT	47	7.77857039721494	2.50839500877384	12.4855030579882	1.60511539015686	53.32719192821	1e-07	2.946875e-06
NRN1	18	6.28555022436599	2.1533941519141	8.50312279534091	1.35280484473396	26.6673311228269	1e-05	0.000272019230769231
NSMAF	19	11.3374545667629	6.85860754352386	11.2103175898026	0.988786109244216	49.4188187335034	1e-07	2.946875e-06
NSUN6	9	5.15052283185749	2.0906816859023	7.57882055653379	1.47146625768875	15.4515684955725	0.00108	0.0185170909090909
NUB1	19	3.95096109897377	1.79880135499182	5.06832122722205	1.28280717027016	17.2218401602871	0.0091	0.0959764444444444
NUDT9	25	5.80707754700194	6.46645669464783	3.73794537666208	0.643687869915203	29.0353877350097	0.00072	0.0130569230769231
NUP107	53	3.2083576375202	1.6244208892013	4.67739552159821	1.4578784693135	23.3571961652595	0.00128	0.0208710086455331
NXPE4	2	10.225081024569	10.225081024569	9.99863734021969	0.977854093888817	14.4604482613093	0.00182	0.02746016
NYAP2	10	3.92679927413556	3.25277989233957	1.69403362611564	0.431403162691211	12.4176296205643	0.00914	0.0959764444444444
OCIAD2	10	6.24320749229215	6.70314994596431	3.39905899285077	0.544441138156506	19.7427555806713	0.00041	0.00794445205479452
PADI2	28	5.72059864147773	1.72783651615673	18.5294278688593	3.23907147313394	30.270562711528	1e-07	2.946875e-06
PAGR1	5	13.8915460239221	7.60511261744885	16.2609215904059	1.1705624098573	31.0624412220567	1e-07	2.946875e-06
PAQR3	6	6.23190597292642	2.68078381456539	9.14448737335657	1.46736606955937	15.2649897586725	0.00601	0.0686961212121212
PARPBP	3	6.92886283979804	1.40509268223156	10.8071560915305	1.55973012331205	12.0011424772062	0.00199	0.0292452467532468
PARVG	4	7.48089222796018	7.40428889378748	7.24780590809512	0.968842443820553	14.9617844559204	0.00126	0.0206042774566474
PCYOX1	15	4.52641032394413	2.50839500877384	5.16319481709566	1.14068200794414	17.5307118027369	0.00271	0.0370366666666667
PDF	8	5.17019237907739	4.37613006669006	5.34904322968622	1.03459268775618	14.6235123651385	0.00393	0.0497448322147651
PDGFB	5	5.70048888500681	6.63958312938381	2.46237474452698	0.431958520435575	12.7466806518572	0.00555	0.0639549898167006
PEAK1	18	4.10964013105554	2.14055767156172	4.72231464953687	1.14908227945593	17.4357264294345	0.00057	0.0105394117647059
PEX1	11	3.97181849809517	2.45496365704634	4.8090217448538	1.21078587734061	13.1730316935746	0.00707	0.0782819178082192
PEX3	6	6.49856446851462	5.6720798660787	5.15101575363475	0.792639017215462	15.9181670084418	0.00083	0.0146754375
PGM2	14	4.64927711596808	5.13530908049196	1.84693500111389	0.397252079204	17.396002064121	0.00057	0.0105394117647059
PGPEP1	14	8.58648304792607	8.61895228717417	6.04471317068862	0.703980097200405	32.1276777226818	1e-07	2.946875e-06
PINX1	4	5.3238216991213	3.79919977783358	4.45000767754706	0.835867151276223	10.6476433982426	0.00593	0.0679189068825911
PITPNB	6	6.09001492598203	2.1657543374104	9.69921682687063	1.592642537786	14.9174290945894	0.00105	0.0181678899082569
PKMYT1	2	9.82854152030815	9.82854152030815	10.1872768936119	1.0364993496301	13.8996567163669	0.00105	0.0181678899082569
PLA2G7	5	5.93659874566053	5.20211351681592	3.53562138700483	0.595563476407979	13.2746383504369	0.00726	0.0800722807017544
PLA2R1	132	3.51645070860278	1.53716205296604	4.5045818429275	1.28100241300335	40.4009427780634	7e-05	0.00168536170212766
PLAUR	43	5.55435664979631	2.17626921828956	6.41239568860661	1.15448036431758	36.4223522730873	1e-07	2.946875e-06
PLCL1	11	4.33281475153397	3.46731359306223	3.35705062717794	0.774796712919569	14.3703208169551	0.00317	0.042004355971897
PLD4	4	6.72983695908864	6.67298522907463	3.05762933124063	0.454339287835392	13.4596739181773	0.00505	0.0601236325678497
PLEKHB2	3	29.7673117108796	29.8334603330109	1.0035951697312	0.0337146726408754	51.5584962879834	1e-07	2.946875e-06
PLEKHM3	10	4.13989293629794	3.2400273793915	2.44049470243589	0.589506719132277	13.0914909479438	0.00454	0.0556002597402597
PLIN3	17	4.96480999902487	4.09886970767191	3.80892005650863	0.767183448562327	20.4704360371023	0.00065	0.0119019417475728
PLK2	4	6.46610199000179	6.47198567532487	0.686356464893583	0.106146866528685	12.9322039800036	0.00197	0.0291025065274151
PNKD	31	5.73934384793792	2.50839500877384	6.78094313884942	1.18148403694017	31.9553141425765	5e-05	0.00121939655172414
PPIH	3	48.9572307151851	1.12903435013942	83.820539553071	1.71211766532931	84.7964109965721	1e-07	2.946875e-06
PRMT3	15	4.7798156953915	2.95302596851326	6.61993450908876	1.38497693864461	18.5121465861921	3e-04	0.00597676056338028
PROCR	3	10.4977613357293	9.86882189669254	7.04026247345858	0.670644173391231	18.1826559992152	0.00011	0.00249951807228916
PRRC1	17	3.65678482398213	3.25200367803084	2.8338570046877	0.774958642932048	15.077310079434	0.00346	0.0452117321016166
PTAFR	4	12.1526646723045	13.5926521402561	3.44700743782626	0.283642109016789	24.3053293446089	2e-04	0.00417564575645757
PTGER2	13	7.9470873032177	8.03859149132427	4.00089471338761	0.503441646069206	28.6536307623402	1e-07	2.946875e-06
PTTG1IP	13	21.305301136357	2.54827243188948	37.2434310377953	1.74808282687167	76.8173556863364	1e-07	2.946875e-06
RAB32	22	15.4699651907523	2.34740448341775	28.2857134288872	1.82842773594578	72.5605685346246	1e-07	2.946875e-06
RAI14	4	9.81853042461846	10.312817428967	9.58389105835451	0.976102394542098	19.6370608492369	4e-05	0.000997004405286344
RALGPS2	20	4.29787633685247	3.71870092056603	3.27395233198477	0.761760477822969	19.2206872961798	0.00032	0.00633062937062937
RASGRP3	4	20.3341148388459	24.2068482019881	12.3792826164984	0.608793779055937	40.6682296776918	1e-07	2.946875e-06
RASSF3	24	8.09218100438694	5.30207477323748	12.4047773322538	1.53293374499766	39.6434287339814	1e-07	2.946875e-06
RBM47	6	5.87986730549483	2.21496298906678	7.66668589597268	1.30388757052528	14.4026746537358	0.00362	0.0467624657534247
RCAN3	47	8.74986113562881	5.8535009887523	6.68207930002024	0.763678325454937	59.9860257473439	1e-07	2.946875e-06
RCBTB1	11	5.23166853819403	2.03524787935627	10.4293697324841	1.99350735933366	17.3514815686967	0.00016	0.00344212927756654
REXO2	2	8.10027172270437	8.10027172270437	7.15280798525579	0.883033091989628	11.4555141291558	0.00608	0.0693561290322581
RHOBTB3	14	11.2309186733439	11.272986652665	6.04683413775607	0.538409573929867	42.0222498143746	1e-07	2.946875e-06
RMND5A	4	6.30031034553929	6.84446732840299	4.33768724820146	0.68848786969242	12.6006206910786	0.00197	0.0291025065274151
RNASE4	3	31.3840729151943	32.1211260175423	5.31463060155642	0.169341647144319	54.3588088375629	1e-07	2.946875e-06
RNF170	15	8.0947415726341	4.79414045773981	6.91577065055787	0.854353482257917	31.3507993026647	1e-07	2.946875e-06
RNF6	11	10.3681651118399	4.97287285369189	9.79431637270634	0.944652816294536	34.3873134404263	1e-07	2.946875e-06
ROM1	5	54.2348206325554	5.40799003661999	108.530727023411	2.00112631991012	121.272745681902	1e-07	2.946875e-06
RRAGD	4	6.09608768889199	3.82849271004063	6.68644988838678	1.09684279977969	12.192175377784	0.00283	0.0381241428571429
RSBN1	3	11.4790968915202	16.3394159492668	9.16507503148126	0.798414293222986	19.8823790411189	3e-05	0.000761165919282511
RSL1D1	14	5.18907769572351	4.16484993552432	3.75831562490715	0.724274301771296	19.4157508907478	0.00019	0.00401126865671642
SCARNA14	5	11.0012444711223	4.01134519929174	17.7281248630502	1.61146540371734	24.5995304745232	1e-07	2.946875e-06
SCIN	43	4.36743509448454	1.92870913052087	7.11202269560614	1.62842092480954	28.6391871409615	0.00481	0.0584012446351931
SCPEP1	40	4.2028995696228	2.4795741705546	5.91590014660564	1.40757590054348	26.581470833899	0.00468	0.0569450322580645
SDC4	12	4.71049025090325	4.99573748657553	2.28710766810623	0.48553495417333	16.3176168862446	0.00346	0.0452117321016166
SDCBP	39	16.8703559699543	5.92186437894816	39.643092344164	2.34986697463689	105.355339264633	1e-07	2.946875e-06
SDF4	2	8.21438020163605	8.21438020163605	4.81264384627138	0.585880337668428	11.6168878876427	0.00375	0.0478950338600451
SDHC	2	9.33567562067731	9.33567562067731	1.34906055108713	0.144505936785029	13.2026390766777	0.00495	0.0593312473572939
SEMA4D	17	5.48964944428895	5.23026079751589	4.32408344402651	0.787679338709867	22.6344045064166	1e-07	2.946875e-06
SERINC5	23	3.38431343526998	2.94706006576466	2.67352789358418	0.789976444179705	16.2305970576385	0.00358	0.0465646896551724
SERPINB8	47	5.02416846303122	2.6823674146269	5.98206413161429	1.19065755370893	34.4439636367698	1e-07	2.946875e-06
SGMS2	10	4.10871274721791	3.15074382625782	4.4936987192835	1.09369989964041	12.9928905325763	0.00366	0.0470642727272727
SH2D1B	2	29.5338647728772	29.5338647728772	39.9220928348638	1.35173954177263	41.7671921110959	1e-07	2.946875e-06
SH3PXD2B	14	4.1212757097043	2.3803428662894	5.79531759289404	1.40619507189191	15.4204017021471	0.00289	0.0387479146919431
SIDT1	6	5.91546757736755	4.14459963782787	5.31582964363411	0.898632200093929	14.4898771545283	0.00418	0.051978989010989
SIGLEC15	63	3.01008276542923	1.69676548923505	4.85342114340359	1.61238793801456	23.8917912691419	0.00535	0.0620181595092025
SIKE1	8	9.83290671723973	1.59121271297257	23.4943331253749	2.38935787768463	27.8116600741399	1e-07	2.946875e-06
SKAP2	35	6.38741290452794	6.20828740747018	5.02457457061756	0.786636881898728	37.7884443507874	1e-07	2.946875e-06
SLAMF7	6	12.750707204967	10.9007873157262	10.3807293298844	0.814129692025283	31.2327265117983	1e-07	2.946875e-06
SLC15A4	25	6.76030235635289	1.69081814517781	11.3493863190842	1.67882821223503	33.8015117817645	1e-07	2.946875e-06
SLC19A1	6	12.461597071248	9.51679481184388	11.7102156156675	0.939704240854157	30.5245542047188	1e-07	2.946875e-06
SLC1A5	29	6.2464206412271	3.18832385644941	7.31202917872424	1.17059506535055	33.6380046076947	1e-07	2.946875e-06
SLC23A2	11	10.1729781256524	4.09886970767191	11.0936634614519	1.09050302914521	33.7399514432818	1e-07	2.946875e-06
SLC26A11	8	5.24213315321545	2.33740329780319	4.79112002995948	0.91396381776771	14.8269916020859	0.00111	0.0188035329341317
SLC30A9	8	5.07804280561221	3.47216393281996	5.85835808792154	1.1536645735729	14.3628740120158	0.00837	0.0898623529411765
SLC35F2	8	5.48946488150471	4.39707366687358	2.69489531337398	0.490921314107266	15.5265513711896	0.00037	0.0072438062283737
SLC36A4	17	5.18480932903494	3.86853474408905	4.93515793988127	0.951849456111024	21.3775165122989	3e-05	0.000761165919282511
SLC37A2	31	3.88922775090538	1.66363743321075	5.44919999123066	1.40110076864543	21.6543036704206	0.00219	0.0314492893401015
SLC41A1	4	7.04570897683368	7.70082725071434	2.75837857726834	0.391497659971183	14.0914179536674	0.00111	0.0188035329341317
SLC41A2	5	6.27858947965256	4.448240982778	4.41651973576237	0.703425466830612	14.0393528793181	0.00239	0.03380655
SLC43A3	25	5.01033448873618	3.82334537498275	4.25425012337341	0.849095032065717	25.0516724436809	0.00213	0.0307437244897959
SLC44A1	22	3.7431151193911	2.98501477717374	3.19725091952586	0.854168471325552	17.5567661468254	0.00592	0.0679189068825911
SLC7A6OS	2	12.4391765484198	12.4391765484198	13.1527356666667	1.05736385487169	17.5916521795286	0.00014	0.00308217898832685
SLC8B1	39	3.45048599618563	2.18641395806165	3.44566325128693	0.998602299819786	21.548278139681	0.00715	0.0790130859375
SMG7	2	19.1002328688062	19.1002328688062	19.0324489384828	0.996451146392351	27.0118083675501	0.00081	0.0144573501577287
SMIM15	6	6.79553865930979	1.23303493266872	10.7535758298417	1.58244642094846	16.6456022426659	0.00959	0.0993776923076923
SNAP25	3	15.6875374628653	12.4896418974549	9.38228367510349	0.598072431528067	27.1716119313229	1e-05	0.000272019230769231
SNCAIP	14	7.78230003921894	6.45949160140809	7.20822147388674	0.926232789478801	29.1187004278347	1e-07	2.946875e-06
SNORA31	5	6.04905199145677	1.06562983502618	10.0445742857382	1.66052040880527	13.5260914523278	0.00371	0.0474913574660634
snoU2_19	4	20.2529776652855	12.4742542671874	25.3539359693622	1.25186214039134	40.505955330571	0.00154	0.024136620498615
SORL1	9	5.2067434770724	2.50839500877384	8.43571396025066	1.62015163554664	15.6202304312172	0.00196	0.0291025065274151
SPOCK2	8	23.2150825896696	8.32851610670768	30.4716467866613	1.31257972781113	65.6621692998446	1e-07	2.946875e-06
SPTLC2	26	11.1216707526006	2.65427864145266	30.78146829645	2.76770181218071	56.7096161912647	1e-07	2.946875e-06
SREK1IP1	2	7.31801189357692	7.31801189357692	7.19127660774054	0.982681732732955	10.3492316695041	0.00507	0.0601236325678497
ST6GAL1	4	13.0672131542181	12.8549735639446	7.47444996142988	0.572000308957777	26.1344263084362	1e-07	2.946875e-06
STAM	10	4.88331637143249	3.33711041876028	4.18521540561462	0.857043674273947	15.4424022689155	0.00448	0.055104
STAMBPL1	2	8.49476112687328	8.49476112687328	3.39527777856745	0.399690789164918	12.0134063947439	0.0019	0.0284396825396825
STAR	6	21.706424719484	14.0095389183015	17.5737729111323	0.809611584507413	53.1696647028712	1e-07	2.946875e-06
STARD4	7	28.0547196304098	14.3171978858515	30.0680929320491	1.07176593914191	74.2258112437063	1e-07	2.946875e-06
STX2	3	8.08924156147069	2.53910534262441	10.0667034683173	1.24445578634532	14.010977379165	0.00511	0.060234125
SULT1C4	4	5.66076881350357	6.25462934163928	2.98621941889947	0.527528948325171	11.3215376270071	0.00377	0.048042027027027
SUOX	4	8.77645955278939	8.58214819179826	3.34229401254707	0.380824863652998	17.5529191055788	0.00048	0.00908307692307692
SUSD1	28	4.07581154419835	2.41222235908518	5.21113649599983	1.27855187598591	21.56716747343	2e-05	0.000528785046728972
TAB1	16	4.73293086753754	2.38163240130546	5.81424827150066	1.22846676493412	18.9317234701502	0.00023	0.00468107913669065
TALDO1	4	7.1201362681885	5.73877588951157	6.65186223810049	0.934232434261101	14.240272536377	0.00193	0.0287366842105263
TAPT1	28	5.38361669111047	2.51791742521155	8.25484721157097	1.53332744234959	28.4874218375495	1e-07	2.946875e-06
TBC1D12	29	4.24232637264239	2.07145864203714	12.1676018284579	2.86814373993558	22.8456266823324	0.00021	0.00435230769230769
TBC1D4	11	4.59276012377594	2.84918407844306	5.02753462899035	1.09466518901426	15.232462082671	0.0016	0.024667029972752
TBC1D9B	9	5.48491388590307	1.46635448287741	8.55737246698758	1.56016532711318	16.4547416577092	0.0025	0.0346691176470588
TCAF1	22	3.40688152327663	2.79449008626516	2.77341218144968	0.814061822373648	15.979690788628	0.00288	0.0387055581947744
TCN2	16	4.43873471217313	3.22230430534224	4.15416847122369	0.935890234627221	17.7549388486925	0.00494	0.0593312473572939
TCTN1	2	7.50756935523628	7.50756935523628	8.5488939907856	1.1387032988011	10.6173064026318	0.00625	0.0708667334669339
TEKT2	6	6.01322893651787	5.49359415504013	4.75058822473916	0.790022843781851	14.7293426010075	0.00255	0.0352760391198044
TET2	18	3.8331288937355	2.63963796793251	4.42738646482916	1.15503198237473	16.2625886035348	0.0045	0.0552299349240781
TFCP2	11	7.41331542774065	3.46731359306223	9.22572961041287	1.24448092089676	24.5871857263688	3e-05	0.000761165919282511
TFEC	45	8.93768739452287	3.33737648929865	22.7469639061251	2.54506147978108	59.9558297273883	1e-07	2.946875e-06
THOC5	24	10.199538971857	4.09886970767191	14.5166205720642	1.42326242510756	49.9673321853619	1e-07	2.946875e-06
TINAGL1	8	18.4582370217961	17.3692035919926	13.1232607177388	0.710970430287702	52.2077782674425	1e-07	2.946875e-06
TIPIN	2	12.3455238532868	12.3455238532868	13.9118010267218	1.12687004553622	17.4592072679188	0.00126	0.0206042774566474
TLR4	51	9.19687687935077	4.18656721241574	12.6702979766185	1.37767398029068	65.678838000004	1e-07	2.946875e-06
TM4SF20	3	40.6063962983903	39.8266261122299	13.2917710436847	0.32733195396144	70.3323415010887	1e-07	2.946875e-06
TMEM14A	4	5.28973216145157	3.65749594777191	4.69932341739075	0.888385890619686	10.5794643229031	0.00636	0.0715405168986084
TMEM181	4	5.24292647728893	2.39641455094636	6.9570411293669	1.32693852555497	10.4858529545779	0.00915	0.0959764444444444
TMEM248	11	5.43060081990737	0.911600375926948	11.2836418813641	2.07778885901552	18.0112653058291	0.0052	0.0611675675675676
TMOD3	33	4.28521152658346	3.39701965156479	3.38432626701538	0.78976877711184	24.6166660681256	0.00015	0.00326423076923077
TMPPE	22	5.56753929012726	3.81737602418007	4.74773558105867	0.85275295487859	26.114074029849	1e-07	2.946875e-06
TMTC4	14	4.25501603667208	2.42887788012135	4.93354954041757	1.15946673241593	15.9208121844557	0.00246	0.0344218226600985
TOM1L1	7	9.95128107609676	9.66674022261518	6.75980659637815	0.679290087847622	26.3286149538552	1e-07	2.946875e-06
TOMM22	12	5.7107334673206	2.14217162390284	11.085492159167	1.94116784167975	19.7825610277665	0.00141	0.0226641477272727
TOR1AIP2	49	3.38527129775959	1.48812427962682	6.04699255472902	1.78626527177629	23.6968990843171	0.00249	0.0346152825552826
TP53INP1	26	5.60389379162923	2.81657116384447	5.65398252215912	1.00893820125655	28.5743637956189	1e-07	2.946875e-06
TRAPPC5	10	4.92762066998806	3.61989034417212	4.14229678691254	0.840628178248667	15.5825047624872	0.00115	0.0192505917159763
TRIB2	4	15.5510495014785	4.92258768874045	22.6118617038936	1.45404088011834	31.102099002957	1e-07	2.946875e-06
TRIM32	7	9.67585156877484	3.96732313980774	12.0612994149876	1.2465362174334	25.5998969737524	1e-07	2.946875e-06
TRIM35	23	3.47422612531774	2.1311807081486	3.51037449487525	1.01040472561475	16.6618031709154	0.00396	0.0499012917594655
TRIM45	8	4.78341669627423	4.09887043151553	3.00905851475976	0.629060503364362	13.5295455327058	0.00688	0.0763275294117647
TRMO	3	5.87351853321858	6.41146454832427	5.15547935803246	0.877749738742605	10.173232518732	0.00863	0.092129320754717
TSPAN11	2	9.22925341143227	9.22925341143227	8.35477092719223	0.905248838095959	13.0521353450257	0.00143	0.0228557627118644
TSPO	20	5.93411995093645	2.68951833825929	9.21968781761381	1.55367398937712	26.5381911938632	1e-07	2.946875e-06
TTC4	22	12.2835689824847	7.17066871880396	17.7078882238305	1.44159146654205	57.6150455423245	1e-07	2.946875e-06
TTLL12	33	4.69099040351222	1.84652794674271	12.753725564331	2.71877033787622	26.9476882472847	2e-05	0.000528785046728972
TYW5	19	5.98752820360295	3.96702374066436	5.51337622959146	0.920810064205432	26.0990303611049	1e-07	2.946875e-06
UBL3	16	9.6743629144946	3.69733293291708	24.0344979403246	2.48434942463394	38.6974516579784	1e-07	2.946875e-06
UBTD2	8	8.13415767167271	2.00656664163572	9.36994440982723	1.15192559426997	23.0068721955214	1e-07	2.946875e-06
UFM1	25	5.53394807991888	5.58269927925083	4.98661644718675	0.901095632841544	27.6697403995944	2e-05	0.000528785046728972
UNC119B	7	4.65686897693681	1.70958820901628	6.07119783209442	1.30370810563108	12.3209172011866	0.00368	0.0472141496598639
USP10	2	56.6346934502643	56.6346934502643	71.0125287966396	1.2538697478605	80.0935515782064	1e-07	2.946875e-06
USP25	19	4.096707315727	1.96770110303155	5.43416548814304	1.32647149755649	17.8571331905178	0.00215	0.0309534351145038
USP40	3	9.5631951432355	6.28124643974895	6.98403568323069	0.730303583543501	16.5639398707798	5e-04	0.00943
VASH1	5	6.88137485762734	5.78018752203768	5.26418328956397	0.764990049005852	15.3872219603127	0.00083	0.0146754375
VCAN	26	7.63404876860763	6.61252259117006	3.96392840115594	0.519243264132162	38.9261636388493	1e-07	2.946875e-06
VPS26B	10	4.46083442927384	2.0727670579034	5.34004286670853	1.19709506178148	14.1063970614026	0.00683	0.0760711417322835
VPS28	3	9.31238847116935	5.25719022651858	10.2015679602163	1.09548350477429	16.129529971884	0.00125	0.0206042774566474
WDFY1	22	6.72699652710704	4.01822987967698	7.83043146022582	1.16403084625841	31.5524105270203	1e-07	2.946875e-06
WFS1	22	3.58097280008996	2.1741168383447	3.68800821122471	1.02989003745911	16.796251257041	0.00729	0.0802467315175097
XDH	13	4.23682299502555	2.55483363774512	3.86753418209494	0.912838272128859	15.2760825536295	0.00273	0.0370415827338129
XYLB	2	7.50892300552423	7.50892300552423	6.31651460932771	0.841201142251788	10.6192207532277	0.00953	0.0991190073529412
YARS2	11	5.15602882178542	1.28792818639663	8.5250498703865	1.65341392863558	17.1006130101205	0.00123	0.0203489473684211
YBEY	2	9.95350923238783	9.95350923238783	0.316382648628006	0.0317860406055108	14.0763877496487	0.00394	0.0497600892857143
YWHAH	9	4.3190335299729	3.80679049919211	3.00217681074257	0.695103844392105	12.9571005899187	0.00531	0.0618188888888889
ZBTB40	6	5.15426994713158	4.22446803905426	3.66059255832406	0.710205828540515	12.6253313670344	0.00774	0.0843794219653179
ZC3H12C	43	3.20928573531832	3.24315692341249	2.18894163945512	0.682065051224867	21.0446939162692	0.00849	0.0908060869565217
ZFYVE26	69	3.92344083150468	2.69078811211254	3.79161956605531	0.966401617582491	32.5905472357239	1e-07	2.946875e-06
ZNF212	6	5.54022277058617	6.42125278895543	2.01237899798795	0.363230700518389	13.5707188492846	0.00526	0.0617236363636364
ZNF34	13	3.89394165221518	3.1441097890632	2.02504427933336	0.520049980251079	14.0398062907268	0.00527	0.0617236363636364
ZNF583	22	3.48557095142169	1.86256312279168	4.3533201197478	1.24895467067517	16.348776922531	0.00531	0.0618188888888889
ZNF608	3	11.3963153902777	4.30193521019737	12.6642215040278	1.111255793678	19.7389972750401	0.00013	0.00290727272727273
ZNF691	5	8.46631215554865	9.11811438126419	3.67664581554638	0.434267689165793	18.9312494985396	0.00013	0.00290727272727273
ZWILCH	7	4.70279578082972	2.2593719040677	5.58086879497133	1.18671297990888	12.4424281027993	0.0041	0.0510964757709251
