# Supplementary material for: Elimination of Reference Mapping Bias Reveals Robust Immune Related Allele-Specific Expression in Crossbred Sheep
Source: Front Genet. 2019 Sep 19;10:863. doi: 10.3389/fgene.2019.00863 (PMC6761296; doi:10.3389/fgene.2019.00863)
Supplement: Supplementary file 2 [file Supplementary_file2.zip › m2_BMDM_7_static_FDR.csv]

feat	n.vars	mean.s	median.s	sd.s	cv.s	liptak.s	p.nom	fdr
AASDH	5	4.78491990574091	5.75659937978812	3.3419372211247	0.698431172717241	10.6994061761286	0.00734	0.0916108530805687
AATF	8	5.58680749466617	5.76934996915581	3.60675865064064	0.645584916624401	15.8018778586491	0.00056	0.0110884210526316
ABCA1	120	3.29141833680816	1.99346342324941	5.98565206769178	1.81856314062355	36.0556813851193	1e-07	3.68321678321678e-06
ABHD12	11	10.7679499651849	4.09886970767191	24.7554620066116	2.29899489565342	35.713249795839	1e-07	3.68321678321678e-06
ACADS	3	8.96405368850835	0.540953862294494	14.7691393222749	1.64759603584353	15.5261964302717	0.00042	0.008641171875
ACBD7	2	9.75110585260454	9.75110585260454	4.70912336332216	0.482932237071793	13.790146144889	0.00363	0.0540090677966102
ADAMTS2	7	8.80074607072567	5.78018752203768	6.83733199068634	0.77690367790859	23.284585454969	7e-05	0.00177254807692308
ADAP2	29	3.87741871782926	2.51747195985716	4.56500919286934	1.17733201520857	20.8805388217787	0.00016	0.00374542222222222
ADCYAP1R1	2	34.5973414615605	34.5973414615605	41.3509076610371	1.19520477337775	48.9280295169919	1e-07	3.68321678321678e-06
ADGRE5	54	14.7660750893374	4.70930661082485	26.2322435328269	1.77652107104407	108.508048417495	1e-07	3.68321678321678e-06
ADGRF5	9	4.50434388585683	5.40887530180288	1.98269459440713	0.440173895388534	13.5130316575705	0.00299	0.0467309495548961
ADORA3	18	13.9833350124282	15.9634721687094	6.31242923614151	0.451425159343684	59.3262660653474	1e-07	3.68321678321678e-06
AHCYL2	3	7.8262733745699	7.44842197999265	1.45967798144824	0.186509966057562	13.5555031186786	0.00812	0.0985438709677419
AHNAK	2	22.2139142507975	22.2139142507975	19.5616402812802	0.88060303377546	31.4152188068708	7e-05	0.00177254807692308
AK3	3	14.5932886165856	13.4797336038653	6.9004279489922	0.472849412513483	25.2763173334428	4e-05	0.00109729166666667
ANGEL1	4	7.43814650778397	7.34273002246296	4.12418254164819	0.554463741381306	14.8762930155679	0.00452	0.0634849066666667
ANKRD33	5	12.9299880743069	10.6492942557495	9.49629911549166	0.734439897462993	28.9123322824118	1e-07	3.68321678321678e-06
ANKRD50	17	4.07315998573917	2.50839500877384	4.97209270902778	1.22069664006224	16.7940688512419	0.00231	0.0374362153846154
ANTXR2	14	4.3464251691553	2.72449872620304	4.90463123998774	1.12842877746839	16.2628338402301	0.00622	0.080099608801956
ANXA3	4	67.4111459261507	63.7874701041354	61.619550125018	0.914085486582924	134.822291852301	1e-07	3.68321678321678e-06
AOAH	8	10.9820379672749	9.69587566433056	6.57035749967127	0.598282169416105	31.0618940716329	1e-07	3.68321678321678e-06
AP2B1	19	4.00950027480863	4.14970470315532	1.75289848200248	0.437186273066447	17.4770065119894	0.00162	0.0282534437086093
AP2S1	5	28.1866725991416	34.4702859583615	25.6165960449575	0.908819441346107	63.0273159912113	1e-07	3.68321678321678e-06
AP5Z1	3	6.43614937369364	7.08830273318225	3.30943689559986	0.51419516599886	11.14773772034	0.00415	0.0598850684931507
APC	9	6.27772956409191	5.8131428713334	5.07757549771781	0.808823547729918	18.8331886922757	4e-05	0.00109729166666667
APLP2	3	12.4461384665921	9.39543679078243	6.18315693112	0.496793197963915	21.557344182175	2e-05	0.000623313609467456
APOPT1	2	15.0980401138934	15.0980401138934	18.9035042765956	1.25205020876851	21.351853094321	3e-05	0.000849516129032258
ARHGAP30	15	5.49351931101234	5.55777581713444	2.64665805582649	0.481778238318191	21.2763088036196	0.00039	0.00818378486055777
ARRDC4	11	4.89989522738802	4.75544258612252	1.30360181530607	0.266046875455536	16.2511139812992	0.00296	0.0463997619047619
ARSK	7	5.42441497757179	3.18832385644941	5.55311759982537	1.02372654429754	14.351653038669	0.00157	0.0276561538461538
ASRGL1	28	5.13202790868148	4.54262737667523	4.18132835782288	0.814751679496839	27.1561391356282	1e-07	3.68321678321678e-06
ATF6B	2	7.7761568036215	7.7761568036215	10.5602248163364	1.35802621822368	10.9971464148213	0.00383	0.0560350277777778
ATP10D	10	4.31931308090619	2.225494617424	7.20145405061958	1.66726836321592	13.6588672630227	0.00227	0.036901512345679
ATP6V1F	6	23.5202122910825	1.42841937290481	37.6499536853819	1.60074888863382	57.6125187550893	1e-07	3.68321678321678e-06
ATP6V1G3	5	9.70329760334037	2.89017384886327	15.0058389052365	1.54646796570176	21.6972330469798	0.00011	0.00266990783410138
BLOC1S4	7	6.76646779554873	6.37243034844175	2.29618598980589	0.339347804376815	17.9023910413494	8e-05	0.00198754716981132
BNIP2	31	3.17239808916408	2.10730811221127	3.76185041455739	1.18580654407992	17.6631650255578	0.00721	0.0902020665083135
BOLA1	3	7.76188855177192	7.47954999893846	0.537520629170463	0.069251268629431	13.4439853343562	0.00344	0.0516196011396011
BTG2	3	10.2107976324474	5.58534817759316	10.7412919726819	1.05195425071874	17.6856202852029	0.00035	0.00749369918699187
C17orf67	4	53.6842355971142	52.5591699198172	52.0778086479168	0.97007637472473	107.368471194228	1e-07	3.68321678321678e-06
C5orf22	11	5.07766537484152	2.87496836389162	4.00397463517642	0.788546377044664	16.8407108593286	0.00081	0.0152912903225806
C9orf64	6	6.77769290019869	4.68277212679699	4.78098426448126	0.7053999546573	16.6018892387711	0.00021	0.00478818181818182
C9orf72	14	4.52532353735839	1.86406235286722	5.57894926095089	1.23282881652425	16.932210241099	0.00208	0.0341288473520249
CACUL1	26	3.71523151222283	2.40142891384615	4.71480521103392	1.26904748614523	18.9440379783391	0.00032	0.00690754098360656
CALCRL	9	6.51248934645863	6.66602452793808	4.19174016122132	0.643646375176139	19.5374680393759	9e-05	0.00220479069767442
CCBE1	5	10.3150874580888	7.25976133203471	4.63819333648559	0.449651382533692	23.0652367501421	1e-07	3.68321678321678e-06
CCDC80	4	8.04190425804301	8.72324912958908	5.47250059661828	0.680498103561109	16.083808516086	0.00161	0.0281723255813954
CCR5	25	4.61231184990918	2.87496836389162	7.06808135256041	1.53243787119459	23.0615592495459	0.00091	0.0168766549295775
CD81	3	11.484070606822	6.45502035130521	9.67609245354672	0.84256643700873	19.8909937687241	9e-04	0.0168095744680851
CD86	19	21.2964415109839	2.39570209375961	38.0285155906077	1.7856746429207	92.8290364034035	1e-07	3.68321678321678e-06
CDA	24	42.7967538837218	3.77592497574198	133.236521152349	3.11323895065383	209.660419325186	1e-07	3.68321678321678e-06
CDC40	5	5.02119822409439	2.37793835415099	5.32726977266726	1.06095587844036	11.2277405575763	0.0072	0.0902020665083135
CDKN1A	4	11.0818910230457	4.21879318809097	15.6557961282222	1.41273687817942	22.1637820460915	0.00023	0.00522159482758621
CDS1	5	9.4436980519525	7.61933099279175	3.57617887814051	0.378684161487049	21.1167508031481	8e-05	0.00198754716981132
CENPE	28	3.27419078529195	3.19775946553497	2.13299332420178	0.651456638929971	17.3253891257236	0.00809	0.0984065357967668
CEP170	36	3.47122690972888	1.61810899358561	10.6861713129035	3.07849979007513	20.8273614583733	0.00388	0.0564529281767956
CGGBP1	20	5.85036699526105	2.25216356749145	11.0327295399946	1.8858183681351	26.1636365894498	1e-05	0.0003291875
CHKA	20	6.92388018443554	2.44617444610028	9.12484066279629	1.31787963103526	30.9645335209233	1e-07	3.68321678321678e-06
CHST11	2	10.6709398303918	10.6709398303918	6.46638339975043	0.605980682351294	15.0909878314073	0.00048	0.00972369230769231
CLEC4A	46	9.234645097537	2.55293634058193	14.6642291690774	1.58795806597793	62.632410328546	1e-07	3.68321678321678e-06
CLEC4D	29	6.15348936244479	3.20000221165329	11.34435657825	1.84356483127857	33.1375543557142	0.00332	0.0505388439306358
CLEC5A	41	6.87049703496005	5.5733855278642	5.77395244130285	0.840398069007598	43.9926460877632	1e-07	3.68321678321678e-06
COG6	10	4.20158340786329	3.39578669715545	2.39627588526197	0.570326863148147	13.2865733480202	0.00556	0.0748964705882353
COQ6	3	6.27185896647141	6.45502035130521	3.22749409090017	0.514599277208553	10.8631783878349	0.00435	0.0617559299191375
COX10	15	3.96093194615549	2.96241397538507	3.47752315460369	0.87795579471619	15.3406234629212	0.00432	0.0614957837837838
CRKL	8	12.2670153112777	8.68646228990021	12.6220010197724	1.02893822983724	34.6963588460946	1e-07	3.68321678321678e-06
CRYBB1	3	26.1476366408687	27.5865996076251	2.53877373428331	0.0970938126895651	45.2890351598341	1e-07	3.68321678321678e-06
CRYBG1	20	5.20233767102239	3.21445554550119	5.53484661359345	1.06391529416154	23.265561348628	9e-05	0.00220479069767442
CTSC	31	6.76578520904748	3.06462393188681	8.86125302329318	1.30971539141437	37.670297773497	0.00018	0.00415815789473684
CTSZ	7	4.79808222554819	4.68940019300684	3.5451297912648	0.73886390949871	12.6945323388398	0.006	0.0784168734491315
CYB5A	14	28.9735560353874	14.6598423608267	42.5510772269957	1.46861770005122	108.409119960916	1e-07	3.68321678321678e-06
CYP27B1	9	8.96268809690321	4.24257280571203	7.59198965597533	0.847066145099763	26.8880642907096	1e-05	0.0003291875
CYP4V2	23	7.97914986194634	4.68940019300684	8.06734071139399	1.011052662373	38.2666584371586	1e-07	3.68321678321678e-06
DDHD2	7	4.86344357725865	6.147574077816	1.92315399847389	0.395430515009265	12.8674622208207	0.00274	0.0434686144578313
DDX19B	21	5.47843745292426	2.19132179951918	6.39373108942801	1.16707202452685	25.1053543181065	1e-05	0.0003291875
DDX20	9	5.55799266136455	3.90601383004034	4.48139945294016	0.806298195406384	16.6739779840936	0.00047	0.00955787644787645
DDX24	13	5.89954684550519	1.68289588439128	13.5324961866569	2.29381960022357	21.2711186534708	1e-05	0.0003291875
DENND5B	5	7.1007124832333	9.12914040634512	4.07799456653567	0.574307800261581	15.877675801191	0.00041	0.00850185039370079
DGKE	8	10.9813709544191	12.2122908294849	9.20294073482421	0.838050255566749	31.060007474379	1e-07	3.68321678321678e-06
DMP1	11	6.85371423216217	5.39263534980289	4.4603564233973	0.650794047184861	22.7311985284007	4e-05	0.00109729166666667
DNAJC25	14	4.75232039284314	2.2593719040677	6.64572965320822	1.39841784725131	17.781554702198	7e-04	0.0134069090909091
DOCK1	12	4.36726476010997	2.69050762928589	3.78766586357414	0.867285605894608	15.1286489092311	0.0027	0.0432246200607903
DPY19L1	10	8.04049373648862	4.87096047336311	7.27763228650693	0.905122561501447	25.4262737196218	1e-07	3.68321678321678e-06
DPYD	8	7.65624430278402	4.11781294729519	7.42019503083112	0.969169051741587	21.6551290596778	3e-05	0.000849516129032258
DRAM1	7	7.63505619537127	7.97781506863035	3.23126671513748	0.423214529461673	20.2004599389554	0.00016	0.00374542222222222
DUSP4	10	8.97765319321204	5.94924313645204	10.9979509729132	1.22503629135827	28.3898321336337	1e-07	3.68321678321678e-06
ECE1	13	4.14802249376305	3.68798210184525	3.26117004918766	0.786198737854277	14.9559077930407	0.00291	0.0458891317365269
EDNRB	28	5.60301023359654	2.59959564003683	5.63310910360934	1.00537191059055	29.6483433428927	1e-07	3.68321678321678e-06
EIF2D	5	5.03252334883902	4.31884806956218	3.02675263688417	0.601438369398211	11.2530643063589	0.00507	0.069540859375
EIF4E3	25	3.59881432155199	2.51747195985716	3.77998344572031	1.0503413368907	17.9940716077599	0.00307	0.0476982005899705
EIF5A2	14	5.08071547185704	5.62911761668452	2.79642726370024	0.55040028893374	19.0102965753706	7e-05	0.00177254807692308
EIF5B	6	7.36592762330966	4.86669822404668	8.86619553070927	1.20367671040535	18.0427641593803	0.00026	0.00577814345991561
ELOVL5	8	11.2873294264657	9.36819628156117	8.21708696846521	0.727992127987189	31.9253887157616	1e-07	3.68321678321678e-06
EMB	43	14.6152979410032	8.32853247551507	15.9727253162613	1.09287716068037	95.8389177624859	1e-07	3.68321678321678e-06
ENO1	21	6.71665436505333	3.82830826485372	8.16452609699872	1.21556442437751	30.7795770447124	0.00446	0.062809679144385
ENPP1	77	5.70932715429365	3.05715683318134	13.4320434107028	2.35264910342393	50.0991424548976	1e-07	3.68321678321678e-06
ENSOARG00000000541	6	6.0825413458521	5.97803947159165	5.33974179642862	0.877880065717923	14.8991226367193	0.00083	0.0156128928571429
ENSOARG00000000753	3	7.49782597830832	5.50944349874738	7.00178121774248	0.933841521262174	12.9866155407398	0.00338	0.0510146571428571
ENSOARG00000000912	7	24.9528742919649	28.0607984906482	7.78528111934659	0.311999372427148	66.0190998727962	1e-07	3.68321678321678e-06
ENSOARG00000000935	9	4.25663250890414	3.06354869174054	3.99164812869811	0.93774788411926	12.7698975267124	0.00576	0.0764906030150754
ENSOARG00000001628	5	7.89395129803592	5.24391264911762	8.15778430223645	1.03342217278008	17.651411713481	0.00068	0.0131192673992674
ENSOARG00000002108	13	9.05808123839299	4.13542648029863	13.3933414868419	1.47860690739599	32.6593763623443	1e-07	3.68321678321678e-06
ENSOARG00000002217	21	15.578094635331	6.67663556677311	27.5418824567249	1.76798787665985	71.3877978495897	1e-07	3.68321678321678e-06
ENSOARG00000002305	5	5.5990839055299	6.42370442381892	2.82624365303752	0.504768940905886	12.5199322244899	0.00375	0.0553256302521008
ENSOARG00000002513	3	85.337578970638	11.4402323694101	128.074935957965	1.50080348543789	147.809022572066	1e-07	3.68321678321678e-06
ENSOARG00000002534	28	10.6906993512404	4.32341123905578	14.0970497822451	1.31862746477942	56.5698636494831	1e-07	3.68321678321678e-06
ENSOARG00000002862	42	7.02132108838913	3.05246798081743	10.9964758711676	1.5661548208288	45.5033613341128	1e-07	3.68321678321678e-06
ENSOARG00000002898	3	28.1430205671697	23.7410793078291	24.5232161697445	0.871378255621649	48.7451415007938	1e-07	3.68321678321678e-06
ENSOARG00000003254	22	6.50701575084122	2.0084900519079	12.5469438442168	1.92821783819944	30.520609227165	1e-07	3.68321678321678e-06
ENSOARG00000003634	22	3.57952248920095	2.32165031080512	3.18741868914223	0.890459187994583	16.7894486959905	0.00445	0.062809679144385
ENSOARG00000003884	10	43.4105698586632	47.9684475046494	27.5483903923706	0.634600985015011	137.27627527923	1e-07	3.68321678321678e-06
ENSOARG00000004164	7	22.7892249612122	1.42579946951914	38.7365840383992	1.69977628042769	60.294621819273	1e-07	3.68321678321678e-06
ENSOARG00000004593	6	7.65475069115979	8.64797301394875	3.43313533768551	0.448497341872978	18.7502333015583	6e-05	0.00156445544554455
ENSOARG00000004700	6	17.1505436055335	9.56912713078806	24.9541407846899	1.45500582131045	42.0100806449099	1e-07	3.68321678321678e-06
ENSOARG00000004721	3	13.4800439669269	15.3544098829192	6.46161607833346	0.47934681030618	23.3481210389797	0.00052	0.0104138403041825
ENSOARG00000005090	2	9.24747547256139	9.24747547256139	10.4890937608623	1.13426564817446	13.0779052310089	0.00538	0.0731678608247423
ENSOARG00000005159	26	4.17270404575501	2.22451317147228	5.65731266556196	1.35579053858787	21.2766993537524	0.00178	0.0305383061889251
ENSOARG00000005487	4	6.06298975659543	5.81020656642662	3.64392338510606	0.601010975013133	12.1259795131909	0.00431	0.0614957837837838
ENSOARG00000005692	5	8.7624145067454	0.898949716146307	17.6603242641255	2.01546323225527	19.593354484113	6e-05	0.00156445544554455
ENSOARG00000006150	2	23.0928685224649	23.0928685224649	14.049925744157	0.608409723135484	32.6582478585686	5e-05	0.00133680203045685
ENSOARG00000006716	10	7.35364335209686	6.54944787283798	3.72175313724236	0.506110095233422	23.2542620931816	1e-07	3.68321678321678e-06
ENSOARG00000006889	8	20.449714277436	13.8338684899493	18.8831993816915	0.923396734326355	57.8405265556095	1e-07	3.68321678321678e-06
ENSOARG00000006972	16	4.19918949732906	2.19403277837052	4.88293601047334	1.16282821091527	16.7967579893162	0.0058	0.0765629072681704
ENSOARG00000007072	6	6.51925799731108	2.00191645734933	12.035320072331	1.84611808234848	15.9688555949707	0.00118	0.0212844520547945
ENSOARG00000007351	3	8.70535895345106	2.34935482833729	11.8964688380255	1.36656844383302	15.0781240055019	0.00051	0.0102525572519084
ENSOARG00000007547	7	49.4680977417943	6.42125278895543	68.9642751325614	1.39411617346861	130.880284456224	1e-07	3.68321678321678e-06
ENSOARG00000007603	30	17.85953547422	4.27712431081598	37.9902561771152	2.1271693338247	97.8207044579403	1e-07	3.68321678321678e-06
ENSOARG00000007906	5	6.32461333469529	6.73655239434786	4.2521900176329	0.67232410783224	14.1422653477803	0.00213	0.0347328482972136
ENSOARG00000008276	2	24.3727565938963	24.3727565938963	31.1439818536733	1.27781942652612	34.4682829275064	1e-05	0.0003291875
ENSOARG00000008533	4	7.77973043580306	9.19805062482661	3.82723411502058	0.491949450768536	15.5594608716061	0.00037	0.00785802419354839
ENSOARG00000008557	4	5.22192498560653	4.87702132825286	1.13306720296336	0.216982665604445	10.4438499712131	0.00715	0.0902020665083135
ENSOARG00000008702	4	8.33289567665174	7.92600458042471	1.14085587645356	0.136909895518093	16.6657913533035	4e-04	0.00836031746031746
ENSOARG00000008783	2	14.3489403826639	14.3489403826639	12.1245477291004	0.844978612061762	20.2924660948463	0.0032	0.0491381924198251
ENSOARG00000008829	2	11.076814272604	11.076814272604	2.73096347116988	0.246547735112278	15.6649809722045	0.00178	0.0305383061889251
ENSOARG00000008949	11	6.33481943364748	4.17470159500915	7.1848858059323	1.13418951892609	21.0102191760604	4e-05	0.00109729166666667
ENSOARG00000009097	29	4.99326562484499	2.95668446634163	4.85921498886824	0.973153714212647	26.8895583155897	2e-05	0.000623313609467456
ENSOARG00000009357	3	7.15111893262079	2.7359096320133	9.22991545428902	1.29069528017294	12.3861013222669	0.00253	0.0407507951070336
ENSOARG00000009963	7	287.514300833972	163.942410257388	327.515742289246	1.1391285280045	760.691338381299	1e-07	3.68321678321678e-06
ENSOARG00000010051	6	32.2028675692397	30.8301713899136	23.9762894102306	0.744538956311233	78.8805937990577	1e-07	3.68321678321678e-06
ENSOARG00000010070	9	6.38490742345519	5.30510190814069	5.42746212665082	0.850045547522403	19.1547222703656	0.00025	0.00557944915254237
ENSOARG00000010472	6	6.04448761506152	5.18013061903151	3.50952765504043	0.580616237230012	14.8059104134732	0.00208	0.0341288473520249
ENSOARG00000010999	6	8.4725017301126	10.1704119014391	5.45874095959699	0.64428915254107	20.7533060836235	0.00029	0.00636429166666667
ENSOARG00000011673	4	7.09725419757731	3.83274712530192	8.2667061744631	1.16477527003119	14.1945083951546	0.00194	0.0323353797468354
ENSOARG00000011738	3	8.4164752692709	10.026280797738	3.02527806201305	0.35944715159546	14.5777627870241	0.00198	0.032691724137931
ENSOARG00000012641	17	5.45751657679554	1.78493868961357	11.6150399177067	2.12826470689836	22.5019172996873	3e-05	0.000849516129032258
ENSOARG00000013071	15	8.9515794847222	6.69335617501229	13.1355157276475	1.46739642429206	34.6693182665811	1e-07	3.68321678321678e-06
ENSOARG00000013232	20	4.29081581671505	3.24977990076995	5.14810154809049	1.19979550929123	19.1891116902122	0.00029	0.00636429166666667
ENSOARG00000013325	3	11.7103176507139	13.469884400473	7.39497483863828	0.631492249758694	20.2828651438071	2e-05	0.000623313609467456
ENSOARG00000013891	9	6.36104478679192	2.18563542468635	11.2375830373343	1.76662536014021	19.0831343603758	0.00578	0.0764906030150754
ENSOARG00000014144	6	5.88771115311554	4.85939884462647	2.86339297720452	0.486333806591263	14.4218880780266	0.00069	0.0132636131386861
ENSOARG00000014201	2	11.551006416727	11.551006416727	4.04990460146706	0.350610540359703	16.335589933594	0.00741	0.0922658865248227
ENSOARG00000014496	14	101.051467225842	24.2686334964875	198.879279815914	1.96809888342773	378.099968789917	1e-07	3.68321678321678e-06
ENSOARG00000014498	2	10.552422088718	10.552422088718	0.645668016610792	0.0611867125085057	14.9233784337504	0.00118	0.0212844520547945
ENSOARG00000014562	27	7.49801372074407	1.97871013108383	19.175036980703	2.55734887863078	38.9608221605319	1e-07	3.68321678321678e-06
ENSOARG00000014672	12	7.10621190334733	3.37324519617835	8.2921091388024	1.16688177211497	24.6166401318966	2e-05	0.000623313609467456
ENSOARG00000014803	34	3.65846364822801	2.69622016187439	3.11652194339261	0.851866314129459	21.3323255418578	0.00024	0.00537906382978723
ENSOARG00000014819	10	29.2060241899275	40.3169156635252	18.7460694423019	0.641856259530422	92.3575578381449	1e-07	3.68321678321678e-06
ENSOARG00000014843	2	12.099824087672	12.099824087672	8.05081625567144	0.665366388580315	17.1117353271144	0.00018	0.00415815789473684
ENSOARG00000014965	12	16.0688726681495	9.89971449326234	18.1855490594472	1.13172525758408	55.6642077631795	1e-07	3.68321678321678e-06
ENSOARG00000015712	6	4.63219979168871	3.77940251572236	3.81740713932321	0.824102437501198	11.3465258762639	0.00685	0.0869372289156626
ENSOARG00000015860	3	7.08052671589418	6.48897642830391	2.0487512366088	0.289350117415675	12.2638320162775	0.00598	0.0784168734491315
ENSOARG00000016010	24	5.50506555910804	5.33133650184934	3.01484275596783	0.547648837892552	26.9692032407682	1e-05	0.0003291875
ENSOARG00000016213	5	65.5082948820548	13.2072156959893	125.538776055593	1.91637984596639	146.481000446376	1e-07	3.68321678321678e-06
ENSOARG00000016564	2	8.812597088336	8.812597088336	6.24621718459685	0.708782793765086	12.4628943220544	0.00599	0.0784168734491315
ENSOARG00000016858	4	10.5432283232158	9.49896514302109	9.01331600008674	0.854891473823036	21.0864566464316	0.0013	0.0232105084745763
ENSOARG00000017123	27	5.02924217069346	2.44566415994445	7.01608399943144	1.39505789566384	26.1327088896272	1e-05	0.0003291875
ENSOARG00000017281	17	7.71849648143823	3.94452664121227	8.72998877345295	1.13104784000967	31.8241762639281	1e-07	3.68321678321678e-06
ENSOARG00000017774	11	8.11436709632572	2.06808100488002	11.9556358889619	1.47339105404481	26.9123110697181	1e-07	3.68321678321678e-06
ENSOARG00000018177	2	204.003484734777	204.003484734777	287.52649596408	1.40941953191579	288.504494883294	1e-07	3.68321678321678e-06
ENSOARG00000018879	4	34.9117564849805	35.7593981922228	28.5052780816865	0.81649509940727	69.8235129699609	1e-07	3.68321678321678e-06
ENSOARG00000018884	8	151.74319957957	3.0021642077973	315.579819373869	2.07969662066067	429.19458168663	1e-07	3.68321678321678e-06
ENSOARG00000019033	2	7.39721544096269	7.39721544096269	9.10631029772011	1.23104570502208	10.4612424004051	0.00721	0.0902020665083135
ENSOARG00000019055	17	20.7457965378055	3.46157613406646	69.2481740916379	3.33793758969175	85.5371104129451	1e-07	3.68321678321678e-06
ENSOARG00000019357	41	16.7577243793917	1.83056614575414	59.9893962337812	3.57980563921644	107.301791137902	1e-07	3.68321678321678e-06
ENSOARG00000019581	3	5.95483284516435	5.99105696400783	0.716667334197482	0.120350537593923	10.3140730384046	0.00612	0.0793941871921182
ENSOARG00000019607	4	130.304680033506	160.47550440416	85.8304493428758	0.658690457785598	260.609360067012	1e-07	3.68321678321678e-06
ENSOARG00000020324	15	6.9897999285526	6.4586331299016	6.15515141522549	0.8805905001776	27.071378716606	1e-07	3.68321678321678e-06
ENSOARG00000020821	99	5.52148224884086	1.42405447347082	25.6671701847638	4.64860141317165	54.9380547180386	1e-07	3.68321678321678e-06
ENSOARG00000021037	8	8.26314769680006	3.69825709001591	7.79453534893126	0.943288881542045	23.3717110814133	3e-05	0.000849516129032258
ENSOARG00000021562	5	15.6799582569439	15.4461549969689	5.35131751717112	0.34128391348244	35.0614525468857	1e-07	3.68321678321678e-06
ENSOARG00000023732	4	6.99256489992174	6.00748150280736	6.03138499889541	0.862542584190088	13.9851297998435	0.00292	0.0459093731343284
ENSOARG00000025639	7	13.1088589494959	2.3732351737868	28.9790154245307	2.21064362170477	34.6827807521896	1e-07	3.68321678321678e-06
ENSOARG00000025774	5	8.24489791338556	7.28758771289238	6.87684146942192	0.834072361072828	18.4361522018763	9e-05	0.00220479069767442
ENSOARG00000025801	20	3.34804611818236	1.64827543289697	3.34332963537926	0.998591273048038	14.9729174241201	0.00809	0.0984065357967668
ENSOARG00000025925	2	9.84396872840692	9.84396872840692	10.5376115182393	1.07046373357838	13.9214740832897	0.00383	0.0560350277777778
ENSOARG00000026069	7	7.42479690409439	5.26339305080812	8.90879688979754	1.19987078500219	19.6441661433961	5e-05	0.00133680203045685
ENSOARG00000026090	8	9.27125271733249	5.52323699043146	10.9311101209115	1.17903269969936	26.22306266608	1e-07	3.68321678321678e-06
ENSOARG00000026127	2	14.405079872937	14.405079872937	0.925657464255129	0.0642590997356544	20.3718593233753	0.00301	0.046904349112426
ENSOARG00000026621	19	4.17486514775819	2.53910534262441	4.81601840439057	1.15357460275733	18.1978152819879	0.00067	0.0129738602941176
ENSOARG00000026747	7	6.55483802546223	3.95539363861404	5.16457747991964	0.78790314266468	17.3424712996827	0.00024	0.00537906382978723
ENSOARG00000026854	15	5.44800494022954	4.0962683097169	6.3083353461154	1.1579165979702	21.1000324035647	2e-05	0.000623313609467456
ENSOARG00000026909	4	18.6084047264725	20.077164199944	14.947339421431	0.803257433463215	37.2168094529449	3e-05	0.000849516129032258
ERAP1	29	6.10425658208526	4.48102278784285	5.8111762428703	0.951987545858559	32.8724277195647	1e-07	3.68321678321678e-06
ERAP2	8	8.58965187625597	4.13101798542925	15.528987225818	1.80787154701161	24.2952043589294	1e-07	3.68321678321678e-06
ERCC8	6	4.50883778547183	3.68548416762735	2.69947432266346	0.598707350120596	11.0443519073865	0.00701	0.0887540144230769
FABP7	11	16.6866475836765	9.02287174468671	13.6832862285084	0.820014095694929	55.3433490439453	1e-07	3.68321678321678e-06
FAM198B	14	17.0564623020027	14.1419765513514	10.0677228342925	0.590258557491747	63.8194381645195	1e-07	3.68321678321678e-06
FAM213A	4	9.22889567804238	9.28141762891676	1.7152349133336	0.185854838235362	18.4577913560848	3e-05	0.000849516129032258
FAM96B	2	10.0885821238558	10.0885821238558	12.2510247176533	1.2143455410532	14.2674096646717	0.00618	0.0797795588235294
FAU	3	14.4568764513319	2.61151477916175	20.881722989773	1.44441457046893	25.0400445324529	0.00178	0.0305383061889251
FBP2	2	9.90264058484841	9.90264058484841	8.39680876831652	0.847936335401701	14.0044486183989	0.00181	0.0307524838709677
FBXO44	4	6.9275174103105	5.17540854232242	4.98640490657228	0.719796806161875	13.855034820621	0.00196	0.0325656782334385
FCAR	6	6.62326381012214	6.7343803496666	1.29470842199681	0.195478914793964	16.2236167666412	0.00128	0.022931156462585
FCRLB	9	5.775239670549	4.28834325027672	5.364255115964	0.928836796734025	17.325719011647	0.00088	0.0164945195729537
FDX1	14	15.9766904304539	11.5043310274912	11.0799334754546	0.693506175367499	59.7793017653085	1e-07	3.68321678321678e-06
FERMT2	4	23.9862098992386	26.9806396189848	12.2527205239907	0.510823534666875	47.9724197984773	1e-07	3.68321678321678e-06
FGL2	5	7.25642875833022	7.40569679181208	5.54982013380894	0.764814252112359	16.2258679775108	0.00127	0.0228296587030717
FNBP1	20	6.60167624024766	3.57526605968561	8.1701750332848	1.23759098991778	29.523593677278	1e-07	3.68321678321678e-06
FUOM	3	6.77453579278486	3.24100474750545	6.12025530054591	0.903420616223508	11.7338401907973	0.00274	0.0434686144578313
GALNT2	11	6.91354377171487	3.39701965156479	9.6636538011244	1.39778587078033	22.9296306624767	3e-05	0.000849516129032258
GATM	6	25.9499951095164	22.1561782886536	13.6974154219014	0.527838844057366	63.564246846034	1e-07	3.68321678321678e-06
GEMIN5	15	3.59280744856052	2.25149615179381	4.06053363252039	1.13018403870969	13.9148834144049	0.00772	0.0951259579439252
GFOD1	4	10.7948137753874	10.8029859185613	5.15846297336894	0.477864934097376	21.5896275507748	3e-05	0.000849516129032258
GLUL	14	4.98767759547275	1.82182331633429	5.50706872808184	1.10413486490798	18.6621807179475	0.00357	0.0532668271954674
GNA13	26	3.90548793710605	2.70262181656218	3.4522838061726	0.883957103892819	19.914159201405	0.00457	0.0638466578249337
GNG4	16	4.66184414309221	3.00429024246611	4.4173443927388	0.94755299773037	18.6473765723688	0.00036	0.0076765991902834
GPD2	6	8.21670259893909	2.77991653383929	13.617148434768	1.65725219707066	20.1267287356012	6e-05	0.00156445544554455
GPN2	10	5.79213116783998	5.88192248691854	2.40315980753103	0.41490079176284	18.3163269968254	7e-05	0.00177254807692308
GSTP1	3	21.086382283459	29.0848673471604	17.9703700956113	0.852226325693999	36.5226854627712	3e-05	0.000849516129032258
HACD4	7	18.1466955340314	19.0247399499765	12.7851954947664	0.704546757330539	48.0116435006536	1e-07	3.68321678321678e-06
HAGHL	5	9.81879801781013	1.9826747803625	14.2925365454477	1.4556299579157	21.9554998251636	5e-05	0.00133680203045685
HMOX1	47	16.7641794474364	5.69144004802944	50.4713190874596	3.01066444950145	114.929423950766	1e-07	3.68321678321678e-06
HNMT	70	4.59567142988627	2.67099472218322	5.06599492398639	1.10234053963074	38.4501458047054	1e-07	3.68321678321678e-06
IARS	16	5.27198958445498	2.21647291928968	5.42188776944138	1.02843294406886	21.0879583378199	0.00033	0.00709432653061224
IFI35	7	10.6177429921854	3.55848378972086	12.5719668899203	1.18405266535206	28.0919074421213	0.00096	0.0177414736842105
IL18R1	16	6.02358816973397	4.16952455448134	4.79174105677	0.795496126519158	24.0943526789359	1e-05	0.0003291875
IL1A	15	8.09482912716671	5.0774589670203	12.0202284326741	1.48492676545	31.3511383999114	1e-07	3.68321678321678e-06
IL1RAP	28	5.88193156293389	3.13897034653079	8.15387136538107	1.38625743569753	31.1242562884491	1e-07	3.68321678321678e-06
IL1RL1	4	14.0691322745087	7.87461368585334	13.7631129591382	0.978248884906358	28.1382645490174	1e-07	3.68321678321678e-06
IMPAD1	15	7.29787137841857	3.15143712889824	10.5238426658367	1.44204277112338	28.2645343113789	1e-07	3.68321678321678e-06
INTS13	4	6.47969603718626	6.52079740642673	1.73758262680461	0.268158045814621	12.9593920743725	0.00347	0.0519218465909091
IPO8	3	10.6295002036135	12.8797760619738	6.38639342837487	0.600817847127359	18.4108344117223	0.00063	0.0122896666666667
IRAK3	15	3.83344494465153	2.50839500877384	4.67715319740583	1.2200913968861	14.8468684292384	0.00773	0.0951259579439252
ITGA2	12	9.93404016681935	11.0505729476228	5.69110335193206	0.572889102154116	34.4125245867222	1e-07	3.68321678321678e-06
ITGA6	8	4.90451528470051	4.76323348737919	2.98387402539504	0.608393256455566	13.8720640649792	0.0016	0.0280906666666667
ITGAL	11	5.5204044931917	3.79304143918231	5.31296492976957	0.962423122494382	18.3091103949089	0.00016	0.00374542222222222
ITGB2	27	10.5877581006954	2.91579268739919	14.308469768954	1.3514163841743	55.0156049059603	1e-07	3.68321678321678e-06
ITPRIPL2	14	4.62019505676378	3.82535912370037	3.26303707248532	0.706255262471737	17.2871869624766	0.00179	0.0306101623376623
JRKL	10	5.25867480523678	5.04760560899823	1.71279172632132	0.325707861725099	16.6293898586906	0.00105	0.0192695121951219
KCTD20	15	5.37827538847614	2.80562420855592	6.06521642192439	1.12772515050459	20.8299710108853	1e-07	3.68321678321678e-06
KDELR3	10	6.97988485351355	4.44193581778603	8.1212022389051	1.16351521684731	22.0723339428135	3e-05	0.000849516129032258
KDSR	14	12.5439321255646	4.7733454799947	24.1027781927066	1.92146911761304	46.9350962968098	1e-07	3.68321678321678e-06
KIF20B	9	4.36875871110631	4.00973794103584	3.66694177545774	0.839355528181403	13.1062761333189	0.00339	0.0510146571428571
KLKB1	2	12.0019036788894	12.0019036788894	5.34368516110977	0.445236464487627	16.9732549569809	0.00108	0.01975125
LCP2	133	3.00917739424623	1.78214493080104	3.86755814244746	1.28525428572025	34.703526657613	2e-05	0.000623313609467456
LGALS8	9	4.64441180296083	3.1558792745996	3.45112482998132	0.743070377131765	13.9332354088825	0.00365	0.054153661971831
LGMN	67	4.97812717943294	2.0906816859023	12.7151756556289	2.55420868075879	40.747727106905	1e-07	3.68321678321678e-06
LHFPL2	15	7.99104277197183	5.43129086518514	9.81187912712917	1.22785966827056	30.9491755746781	1e-07	3.68321678321678e-06
LIMS2	12	4.58715451163415	3.62680750595728	3.91402868455673	0.853258523258763	15.8903693526383	0.00324	0.0496077906976744
LIPA	31	7.03284826801809	3.34875611110777	11.9509845757236	1.69930931541219	39.157241955862	1e-07	3.68321678321678e-06
LMBRD2	16	3.7944497123932	2.23451142717251	5.0772135510459	1.3380632070213	15.1777988495728	0.00644	0.0825291484184915
LMNB1	3	6.55078422256667	8.31735785283304	3.15332752246869	0.481366415887407	11.3462911029061	0.00795	0.0976052447552448
LPXN	3	9.12185667745185	6.6181501266265	10.1381328208442	1.11141110623942	15.799519224708	0.00072	0.0136411510791367
LVRN	6	6.9458226485737	7.76891849050919	3.38203819372761	0.486916865696549	17.0137213328724	0.00148	0.02624632996633
LYVE1	6	8.22472715853046	8.91403986028855	3.72795997590421	0.453262449203276	20.1463848120106	5e-05	0.00133680203045685
MAGOHB	8	4.21056724156634	2.57176392497121	4.14208671338571	0.983736032640781	11.909282596614	0.00648	0.0828401941747573
MANBA	6	5.19838550450264	4.16623485666413	3.71439323929657	0.714528238830942	12.733391972312	0.00539	0.0731678608247423
MB21D2	6	11.1214075638206	9.94028271626005	6.57085140967942	0.590829116905605	27.2417737528897	1e-07	3.68321678321678e-06
MCM5	29	18.0905828406036	2.44566415994445	44.1291599156601	2.43934428782549	97.4207700537698	1e-07	3.68321678321678e-06
ME2	31	5.00361695642488	5.27795307830355	2.83210313993629	0.566011180432133	27.8589601752345	1e-05	0.0003291875
MEAF6	3	8.28039830060471	6.82111684246655	5.51224763235184	0.665698367667808	14.3420705635543	0.00065	0.0126330258302583
MEGF10	10	4.15056809756287	2.72118671574669	3.51867606198687	0.847757699494911	13.1252487719306	0.00502	0.0692155497382199
MGARP	5	7.08261364136006	5.99038571531733	4.38373311275061	0.61894285566434	15.8372055604484	0.00057	0.0112441573033708
MIOS	4	5.79618038370766	6.37189513029208	4.79573474831644	0.827395703866749	11.5923607674153	0.00614	0.0794579361179361
MLEC	20	3.94194504631898	1.24115532097662	10.1322089986707	2.57035774969321	17.6289141742756	0.0011	0.0200474048442907
MMAB	3	6.59088766854994	5.51219199583624	4.77680823895943	0.72475946779569	11.4157523089077	0.00457	0.0638466578249337
MMP1	35	7.68701755579053	4.43134619118496	8.37970214808093	1.0901109679096	45.4770091541442	1e-07	3.68321678321678e-06
MMP19	5	6.44738007721228	7.37983204782478	5.03603587610985	0.781098029866316	14.4167801294245	0.00043	0.00881249027237354
MMP2	2	18.2650178994169	18.2650178994169	23.5333579778321	1.28843881278558	25.8306360303428	5e-04	0.0100900383141762
MOB1A	43	5.82246956038109	2.34967562024035	9.50952903878528	1.63324667311148	38.1804862018187	1e-07	3.68321678321678e-06
MOCOS	17	4.79902319068698	2.94466578406889	4.79566038984093	0.999299273891284	19.7868795149911	0.00021	0.00478818181818182
MON2	5	8.17708194822134	6.42125278895543	4.50939295931543	0.551467257864073	18.2845110938093	0.00019	0.00437
MPEG1	12	12.4760669587068	11.3535964358604	6.22964980723051	0.499328019627448	43.218363702223	1e-07	3.68321678321678e-06
MPG	2	18.4002832202226	18.4002832202226	16.6624524146484	0.905554127359072	26.0219300815448	1e-07	3.68321678321678e-06
MR1	19	4.47686179084733	3.61717987963484	2.97343989493697	0.66417951544003	19.514188130502	0.00012	0.00288602739726027
MRPS22	7	4.6078310630047	2.64877013581084	5.38308010439701	1.16824597750916	12.1911750761088	0.00597	0.0784168734491315
MRPS35	4	9.43016190507337	7.92698374335639	5.69129933871471	0.603520851073918	18.8603238101467	8e-05	0.00198754716981132
MSR1	72	3.95786893356724	2.08158303421855	4.57107387972541	1.15493311083586	33.5836315436756	0.0019	0.0319722044728434
MTHFD1L	9	9.38185965627611	4.08429067939228	9.36401113467915	0.998097549712864	28.1455789688283	1e-07	3.68321678321678e-06
MTIF2	4	12.1718775386369	2.27747830400814	19.9816217457101	1.6416219833204	24.3437550772738	0.00012	0.00288602739726027
MX2	14	7.43641093860594	4.88839469008403	9.01715426286256	1.21256804355045	27.8245019195214	0.00031	0.00671921810699588
MYBPHL	3	8.26267427893544	7.78676594201229	1.72884112637842	0.209235057321074	14.3113716575087	0.00277	0.0438125825825826
MYO7B	7	9.09851828779892	8.32225940478204	5.95870299644935	0.65490916300514	24.0724166886892	1e-05	0.0003291875
MYOF	9	6.46549475595303	6.98393762906929	4.02699018393628	0.622843314539615	19.3964842678591	0.00041	0.00850185039370079
NAA40	6	8.53907800320579	9.19341893378401	4.32440145998598	0.506424869097401	20.916383981678	5e-05	0.00133680203045685
NAGA	41	4.13923560255582	2.09967151460726	5.06866075323602	1.22454028712604	26.5040398111701	0.00193	0.0322708253968254
NARS	13	55.2957009506951	4.33216254466808	181.500661048684	3.28236477570871	199.371485090454	1e-07	3.68321678321678e-06
NARS2	6	6.75374032896625	5.76401992895717	6.05136215584021	0.896001602236084	16.5432176612239	0.00181	0.0307524838709677
NDRG1	92	5.1300907327267	2.11321060505486	16.5851352295246	3.23291265078842	49.2061017069303	1e-07	3.68321678321678e-06
NEDD4L	6	5.44874255301634	3.68353992379202	6.16599858796265	1.13163698375678	13.3466389946798	0.0077	0.0951259579439252
NID2	8	5.34601115168552	6.01592981603336	2.55069590159827	0.477121320780274	15.120802950623	0.00308	0.0477128235294118
NIPAL3	12	4.72711741259692	3.43308464520557	3.68318233014224	0.779160323017834	16.3752150639228	0.00189	0.0319058653846154
NIPSNAP1	6	13.6250737520638	14.7334200192879	6.97228135735234	0.511724302137906	33.3744784003445	1e-07	3.68321678321678e-06
NMRK1	14	3.97997583912307	2.56114056812814	3.87844284195424	0.974489041825137	14.8917059976367	0.00414	0.0598850684931507
NNT	18	10.2581677787037	7.77980401481257	8.95697123933684	0.873155073358403	43.5217199932244	1e-07	3.68321678321678e-06
NOS2	19	13.0636875373818	4.53985247328519	19.477085556188	1.49093320706379	56.9432938054392	1e-07	3.68321678321678e-06
NQO2	12	7.93237201339086	4.72980043264694	8.53749320232313	1.07628502393871	27.4785427034608	1e-07	3.68321678321678e-06
NRN1	4	20.0272041031511	21.1335585935516	10.0314347572424	0.500890424123855	40.0544082063022	1e-07	3.68321678321678e-06
NSMAF	15	4.84104189157454	3.29563156738918	4.68702900301158	0.968186003754481	18.7492746243606	0.00608	0.0792657425742574
NT5DC4	26	7.29230809269639	2.66501582188862	10.9545707909775	1.50220899223239	37.1836212637895	1e-07	3.68321678321678e-06
NTPCR	3	8.79128700825119	9.90660672091569	3.22083353831317	0.366366555350794	15.2269557622113	3e-04	0.00652933884297521
NUDT19	12	6.14713262479544	5.32245528538953	4.04667377211787	0.658302662251823	21.2942920540199	1e-05	0.0003291875
NUDT9	16	4.95654649985172	5.48071433283099	2.15672195400959	0.435125939820016	19.8261859994069	0.00149	0.026335
NXPE4	9	25.1867419599838	6.44304181127925	25.6994323805541	1.02035556728158	75.5602258799515	1e-07	3.68321678321678e-06
oar-mir-21	10	5.30295714317702	3.86945840351206	5.62776179054526	1.06124972135333	16.769422906699	0.00171	0.029626875
OCSTAMP	24	3.6191985277084	2.28738848319993	3.44932091522533	0.953062090630702	17.7303793414354	0.00271	0.0432532424242424
OGFRL1	19	8.26099824755671	8.77315862949647	7.01716716961022	0.849433320202633	36.0088565338663	1e-07	3.68321678321678e-06
OLR1	3	6.50686490917064	5.56665351777378	1.69964733922625	0.261208333498795	11.2702206206706	0.00577	0.0764906030150754
PADI2	21	4.16872439197197	2.74239380432961	8.07264086208796	1.93647746961494	19.1034950776203	0.00024	0.00537906382978723
PARP11	2	8.5447506062456	8.5447506062456	4.85163316810716	0.567791079187375	12.0841021944483	0.0047	0.0653163588390501
PARPBP	3	6.5705059650558	4.15851817625753	6.05737501915519	0.921903891628801	11.380450162911	0.00505	0.0694473890339426
PDE1C	3	6.46257176177483	6.41146454832427	4.52106960624729	0.699577470534062	11.1935026389539	0.00502	0.0692155497382199
PEPD	25	4.19845086874722	2.08832837589279	7.6346037683621	1.81843351441676	20.9922543437361	0.00523	0.0715491168831169
PGM2	24	10.1142891518792	10.3330690298583	5.81039194302068	0.574473584427938	49.5496950661428	1e-07	3.68321678321678e-06
PGPEP1	11	7.54514041506382	6.2651664201009	5.93282220637061	0.786310377276183	25.0243997473131	1e-07	3.68321678321678e-06
PIK3C2A	12	6.79589472485883	1.88645034685876	15.1306396561684	2.22643820552749	23.5416698926896	3e-05	0.000849516129032258
PKP4	3	6.34449281167773	6.82111684246655	3.86574304769593	0.609306868561756	10.9889838980814	0.00502	0.0692155497382199
PLA2G7	4	5.70732456572391	5.36495314331185	3.40705350678227	0.596961582883121	11.4146491314478	0.00368	0.054445393258427
PLA2R1	105	3.97450481455537	2.18641395806165	4.24668927287416	1.06848260878236	40.7265551538183	1e-07	3.68321678321678e-06
PLAUR	59	6.66893928560249	2.30143614299337	8.26677302044059	1.23959338455632	51.2250946363995	1e-07	3.68321678321678e-06
PLEKHB2	3	10.712701100652	11.4181475099165	1.42736478954847	0.133240419585831	18.5549425926283	0.00419	0.0602970765027322
PLK2	8	10.0458787878513	9.90111846835709	4.78645354146784	0.476459416099683	28.4140360554711	1e-07	3.68321678321678e-06
POC1B	30	3.33069053478018	1.96325369507011	4.22404308410512	1.26821841897236	18.2429433796805	0.00183	0.0309923151125402
PPP1R15A	3	6.97295189093278	10.2896054845823	5.74461253530684	0.823842272994425	12.0775069538291	0.00802	0.0982356744186046
PSTPIP1	8	8.98893388817869	3.33345659251569	17.5848758224998	1.95628047121645	25.4245444318748	3e-05	0.000849516129032258
PTAFR	4	21.4799666466252	22.953253379407	6.43546069249184	0.299602918308206	42.9599332932504	1e-07	3.68321678321678e-06
PTTG1IP	10	20.6841790451457	2.89553525903232	32.1998653597263	1.55673886255994	65.409117313387	1e-07	3.68321678321678e-06
RAB1A	16	4.56646276587881	1.31394775283604	13.0375170604327	2.85505822096059	18.2658510635153	0.00681	0.0866383333333333
RAB32	6	13.6176762541609	12.799655972574	6.66635087924199	0.489536596025704	33.3563583051091	1e-07	3.68321678321678e-06
RABEP1	8	4.60205078461528	3.34570578325877	3.7682709429936	0.818824284945092	13.0165652686653	0.00576	0.0764906030150754
RABGGTB	7	5.74680072847603	3.10930357220438	7.82204474596924	1.36111292448512	15.2046055617924	0.00061	0.0119437546468401
RAI14	11	10.0734962128776	2.19315229999806	14.6432903649457	1.45364529409622	33.4100072651812	1e-07	3.68321678321678e-06
RAPGEF1	8	4.6222772564287	3.27060887051136	4.08956999561987	0.884752205188915	13.0737743701803	0.00807	0.0984065357967668
RASSF3	14	4.64638325850417	2.50134984019374	6.54535332677525	1.40869854306475	17.3851742409649	0.00056	0.0110884210526316
RCAN3	38	4.17662317471545	2.56401578728568	4.20610649997085	1.00705912983337	25.7464343833407	2e-05	0.000623313609467456
RCC1L	2	13.2456245745347	13.2456245745347	6.71162457365783	0.506705028206916	18.7321419154094	6e-05	0.00156445544554455
RELL1	8	7.74515176836383	4.11714809398527	9.52720716245242	1.23008656865417	21.9065973469162	0.00015	0.00355878378378378
RFLNB	9	5.80111991739378	3.50403380755984	5.93812109879763	1.02361633328645	17.4033597521813	0.00039	0.00818378486055777
RGS18	5	5.3287655455556	3.82145698077618	5.18549148827165	0.973113086687883	11.9154819960211	0.00571	0.0763313959390863
RHOBTB3	14	5.63924445981341	5.38427577277544	4.10097386876958	0.727220445574595	21.1001206888849	1e-05	0.0003291875
RHOH	4	5.31301150983913	4.31084984540921	3.09261188161524	0.582082661761236	10.6260230196783	0.00772	0.0951259579439252
RMND5A	4	5.31979568459203	4.83769831541706	3.23080895322953	0.607318240169838	10.6395913691841	0.0063	0.0809319512195122
RNASE4	3	26.8497332296449	28.3402927560417	6.64871232632435	0.247626755523347	46.5051021234153	1e-07	3.68321678321678e-06
RNF213	64	5.10483134779704	1.99899429911572	10.6371375587868	2.08373927247904	40.8386507823763	1e-07	3.68321678321678e-06
RPA2	9	5.18161793930221	5.9738495937673	2.76913618767853	0.53441535445422	15.5448538179066	0.00246	0.0397448466257669
RPS3	9	4.84484287385886	3.00590195365905	4.58577571430663	0.946527231884017	14.5345286215766	0.0044	0.0622978494623656
RSL1D1	22	4.07219677142839	2.97557930012953	3.48346432582882	0.855426326711352	19.1002959138098	0.00422	0.06039875
SACM1L	6	4.88223226284314	1.97468050480298	6.17711844774752	1.2652242079426	11.9589778497194	0.00421	0.06039875
SAMD9	6	6.03902098944746	6.65574914684462	3.07102937735883	0.50853099910153	14.7925199701039	0.00071	0.0135002527075812
SCIN	25	7.56495113826384	2.18641395806165	11.2500921189799	1.48713348088614	37.8247556913192	1e-05	0.0003291875
SDC4	32	5.30625231382008	3.25540061477251	4.94094925833063	0.931156109079469	30.0166959503119	7e-05	0.00177254807692308
SDCBP	27	8.20392336484695	2.92946315185702	14.3836721008213	1.75326748692632	42.628836267949	1e-07	3.68321678321678e-06
SDF4	2	10.5278916515194	10.5278916515194	11.2830002895234	1.07172458294582	14.8886871567733	0.00044	0.00898248062015504
SEMA4D	22	11.9205504901802	6.15110784341272	10.9178096117893	0.91588132786175	55.912337884912	1e-07	3.68321678321678e-06
SEMA6A	6	9.44275091193172	6.46378981089788	8.61619099742934	0.912466195263295	23.1299215024332	1e-07	3.68321678321678e-06
SERINC5	21	5.05178996133315	4.82464255676447	3.49284992970421	0.691408383254013	23.1502098928272	1e-05	0.0003291875
SH2D1B	2	74.1429588050891	74.1429588050891	87.855688267962	1.18494985476533	104.853977896627	1e-07	3.68321678321678e-06
SH3PXD2B	30	4.15680131772443	2.31013712321679	8.43857091441793	2.03006356797382	22.7677384878487	0.00015	0.00355878378378378
SKAP2	25	6.81846368039502	5.78018752203768	4.34119652715588	0.636682503661056	34.0923184019751	1e-05	0.0003291875
SLAMF7	3	12.0822235581386	14.1454651594231	6.28188641444587	0.51992800697802	20.9270250711017	1e-05	0.0003291875
SLC10A5	16	4.51837203402814	2.78084188036532	7.09165343943607	1.56951516741614	18.0734881361126	0.0047	0.0653163588390501
SLC1A5	36	8.63944932425559	5.51011066876571	9.4373951366324	1.09236072606347	51.8366959455335	1e-07	3.68321678321678e-06
SLC25A46	13	4.52062152190112	3.61055010912033	4.04349890888772	0.894456412530473	16.2993326941806	0.00071	0.0135002527075812
SLC30A9	4	7.205202177005	3.0122494909205	10.4879821325874	1.45561246928771	14.41040435401	0.0032	0.0491381924198251
SLC35F5	5	6.52144345998971	6.7137530717159	4.97821188049085	0.76336042948668	14.5823908879584	0.00147	0.0261570608108108
SLC36A4	10	10.786357772284	8.03755301015862	12.1647802879547	1.12779313877504	34.1094582178773	1e-07	3.68321678321678e-06
SLC39A8	2	7.60312001699873	7.60312001699873	3.20893960871105	0.422055629996191	10.75243544439	0.00546	0.073927557840617
SLC39A9	5	6.45963810994855	5.44701553312641	4.08109277947488	0.631783500872836	14.4441899238932	0.00053	0.0105739015151515
SLC43A3	22	4.84610708385026	3.32743318915055	4.13064647599835	0.852363846800621	22.7302570398832	0.00042	0.008641171875
SLX4IP	20	8.91718324584322	6.29039058222795	5.61486952312026	0.629668513960129	39.8788558110553	1e-07	3.68321678321678e-06
SMIM15	9	9.67756310685407	2.49316430588331	15.7206504392441	1.62444308196865	29.0326893205622	1e-07	3.68321678321678e-06
SNAP25	3	11.7198653232158	14.242634113467	4.48508645069594	0.382690954802309	20.2994021976745	3e-05	0.000849516129032258
SNORA42	8	5.91818026348989	3.38840834228288	6.61119551375452	1.1170993818049	16.7391415863924	0.00113	0.0205231379310345
SNORD45	19	3.56683923661692	2.72552311957667	5.05966922388947	1.41853021351432	15.5474917802689	0.00823	0.0994206651376147
SNX24	5	7.74711810761423	8.05992519537817	3.04711146227997	0.393321932098225	17.323082718345	0.00027	0.00597516806722689
SPOCK2	4	14.462940397114	13.1371012503153	9.98480157860227	0.690371480794785	28.9258807942279	1e-07	3.68321678321678e-06
SPTLC2	27	6.21855286144395	1.66871728755481	15.975061942809	2.56893561874451	32.3125485167212	1e-07	3.68321678321678e-06
STAM	9	4.40566796867007	3.62823761864282	2.28469519387757	0.518580884924755	13.2170039060102	0.00817	0.0989227356321839
STARD4	6	37.9918252562507	26.1800592120814	32.3307323868075	0.850991816495793	93.060586274797	1e-07	3.68321678321678e-06
STEAP4	8	11.8854445853313	10.7921131753395	8.21326679780474	0.691035723471491	33.6171138548188	1e-07	3.68321678321678e-06
STRIP2	13	3.88617185749813	2.67960207799539	3.30778891325919	0.85116897413505	14.0117918974747	0.00564	0.075780306122449
SUOX	3	8.28251187958564	8.15368367646644	0.422432439242378	0.0510029379231644	14.3457313897351	0.00039	0.00818378486055777
SURF2	2	20.4499318826048	20.4499318826048	27.5500096088131	1.34719322132548	28.9205710179857	0.00332	0.0505388439306358
SUSD1	27	3.12787296987806	2.06978703272788	2.59973432732489	0.831150865895376	16.2529047103505	0.0061	0.0793301234567901
SYNE3	6	12.0745945188876	10.5096039085832	8.80660295418366	0.729349788136407	29.5765954222811	1e-07	3.68321678321678e-06
SYTL2	4	27.1102844417099	4.51678588235554	47.4431063439964	1.7500040047903	54.2205688834197	1e-07	3.68321678321678e-06
TAB1	16	5.50695198025287	4.66275469583273	3.38700481085174	0.615041646086083	22.0278079210115	3e-05	0.000849516129032258
TALDO1	4	5.75875325877981	2.59450420842972	7.43336059443313	1.29079338190088	11.5175065175596	0.00571	0.0763313959390863
TAOK1	11	4.28622406313569	1.98964228258538	5.85892735929998	1.36692045795986	14.2157969848137	0.00313	0.0483451906158358
TAPT1	22	4.27430677371831	2.02505959284537	4.62718226556804	1.08255736205447	20.0482758537684	6e-05	0.00156445544554455
TBC1D9B	10	5.17736796856612	3.01378941909639	5.96333758412419	1.15180872217892	16.372275065468	0.00197	0.0326288993710692
TBCCD1	6	5.08521870900859	3.82718630337748	3.54622690493546	0.697359761273046	12.4561910675256	0.00388	0.0564529281767956
TCN2	14	5.34731031588363	3.7265151928716	5.94442541552817	1.11166643870861	20.0078031427985	0.00015	0.00355878378378378
TES	2	7.22711642209639	7.22711642209639	0.087688670730535	0.0121332860312632	10.220686060978	0.00716	0.0902020665083135
TET2	14	4.21928269653568	1.19189871172559	6.25601986443718	1.48272119087299	15.7871102683802	0.00192	0.0322058598726115
TFEC	40	3.87169712894443	2.19315229999806	5.92741941712264	1.53096154469569	24.486762675598	3e-05	0.000849516129032258
TGM2	122	4.80039901094677	2.14304273633446	5.91476524069319	1.23214033400249	53.0221401024558	1e-07	3.68321678321678e-06
THOC5	18	5.04575917067073	3.13353646730062	6.04920056243868	1.19886826894169	21.4073431548929	0.00017	0.00396190265486726
TINAGL1	6	13.2409593339773	13.4151681706439	8.99043867735088	0.678986956351472	32.4335940731866	3e-05	0.000849516129032258
TJP2	7	6.13367884720867	6.08087197213453	3.05672586475359	0.498351143073728	16.2281888516515	0.00091	0.0168766549295775
TKT	59	4.24841996754764	2.99547478553409	4.54492992439659	1.06979299577582	32.6327329688887	1e-07	3.68321678321678e-06
TLR4	53	20.8387016126414	5.25719022651858	46.9955392585677	2.25520476909457	151.708037689957	1e-07	3.68321678321678e-06
TM4SF20	3	28.7201735395564	33.0276662913257	17.195181721274	0.598714408796694	49.744799772707	1e-07	3.68321678321678e-06
TMEM106C	5	8.76663197078595	6.51455420785504	4.1402564630987	0.472274469476504	19.6027850204003	3e-05	0.000849516129032258
TMEM150B	5	5.43831999883386	3.57133700700438	4.18026719792103	0.768668853399102	12.1604532007891	0.00254	0.0407871341463415
TMEM248	12	4.93057857220143	2.08451143539158	8.48935953795774	1.72177755888947	17.0800251955266	0.0017	0.0295508250825083
TMOD3	29	5.20307358398486	2.96707472406332	5.64717018257217	1.08535274226262	28.0194087534065	1e-07	3.68321678321678e-06
TMPPE	21	4.47169835861903	3.22400108544827	3.76966867996942	0.843006029846249	20.4918962133815	4e-05	0.00109729166666667
TMTC4	12	5.12834087974463	3.48261001324851	4.31416497973128	0.841239902123298	17.7650939245004	0.00011	0.00266990783410138
TOMM22	11	5.03097470411806	4.02598967253856	4.89143082930562	0.972263053777986	16.6858554233289	0.00211	0.0345135714285714
TP53RK	16	34.5463769248864	18.6617665012939	47.6760389246365	1.38005901540117	138.185507699545	1e-07	3.68321678321678e-06
TRUB1	10	4.16070861884198	3.56463519345916	2.99661606500513	0.720217717586567	13.157315915834	0.00525	0.0716366580310881
TSEN15	3	9.45193389289643	1.39540085529522	14.0022038832459	1.48141153354544	16.3712297322789	3e-04	0.00652933884297521
TSPO	12	6.14877857913616	2.20705360087587	7.93434761753623	1.29039410273429	21.29999380711	7e-05	0.00177254807692308
TTC39B	20	3.7699052153775	2.57679481195116	3.00584668170407	0.797326858363223	16.8595286606301	0.00339	0.0510146571428571
TTC4	18	11.7615139637338	5.04429272207195	12.7519961316072	1.08421383258376	49.8998776846585	1e-07	3.68321678321678e-06
TTLL12	19	5.48520385389451	2.01922574346728	13.1536399239845	2.39802207435652	23.909449283846	1e-07	3.68321678321678e-06
TYW5	17	4.92625801240237	3.76685830767245	3.9819046949359	0.808302099668964	20.3114821241803	8e-05	0.00198754716981132
U6	54	4.00502072073296	1.80025243786402	5.72207918076273	1.42872648601816	29.4307715252084	2e-05	0.000623313609467456
UBL3	16	9.11520310324637	4.09575403374435	20.783315612957	2.28007158782397	36.4608124129855	1e-07	3.68321678321678e-06
UBTD2	8	16.7989741810119	2.34525111900457	21.2673088333427	1.26598854216833	47.5146742414849	1e-07	3.68321678321678e-06
UFSP2	9	7.2288017233166	6.11264272272647	4.49850042868609	0.622302367787474	21.6864051699498	1e-07	3.68321678321678e-06
UGCG	4	6.58465095839345	5.29780323910157	5.88933576315546	0.894403636634427	13.1693019167869	0.00381	0.0560350277777778
UNC119B	7	7.93419379326223	4.37780023744809	8.73308674779985	1.10068987163082	20.9919036307641	2e-05	0.000623313609467456
USP40	3	7.80137441287088	10.0959686821735	6.59523968211945	0.845394584733489	13.5123768519602	0.00098	0.0180477622377622
VASH1	6	19.9139376228968	14.3929961789341	17.4155531832916	0.874540912655438	48.7789859457096	1e-07	3.68321678321678e-06
VIM	31	9.21558903429164	5.2095960217423	10.4490333168156	1.1338432386616	51.3102282076161	1e-07	3.68321678321678e-06
VPS53	11	5.88970277917445	4.51606011309343	4.83625056388345	0.821136608282522	19.5339342452351	4e-05	0.00109729166666667
VSTM4	10	12.0458338240521	12.3245316388568	10.8348174618877	0.89946595811853	38.0922711999007	1e-07	3.68321678321678e-06
WDFY1	17	5.63178500456554	3.61573846275574	6.33788197209859	1.12537711701719	23.2204444345934	1e-05	0.0003291875
WDR46	7	5.09651031880975	3.92114478622624	3.80246267365265	0.746091430369297	13.4840988578451	0.00399	0.0578934710743802
WDR70	8	4.73560152167322	2.32503425882923	6.39137007056398	1.34964270986756	13.3943037958899	0.00665	0.0848076271186441
XPR1	7	5.46855946508618	4.44644615345971	4.49962416595577	0.822817086416169	14.4684483743864	0.00061	0.0119437546468401
YIPF4	2	7.59335973885577	7.59335973885577	4.55600503528116	0.599998576646876	10.7386323266676	0.00757	0.0940358254716981
ZFYVE9	5	5.25951076042208	4.15851817625753	4.91464371727609	0.934429824587275	11.7606235886954	0.00549	0.0741431538461538
ZMYND12	2	9.01626131607009	9.01626131607009	6.17468682933902	0.684838938544693	12.7509190350862	0.00334	0.0506967723342939
