# Supplementary material for: Elimination of Reference Mapping Bias Reveals Robust Immune Related Allele-Specific Expression in Crossbred Sheep
Source: Front Genet. 2019 Sep 19;10:863. doi: 10.3389/fgene.2019.00863 (PMC6761296; doi:10.3389/fgene.2019.00863)
Supplement: Supplementary file 2 [file Supplementary_file2.zip › m2_tissues_pervasive.csv]

Gene	ileum	liver	spleen	thymus
C1orf105	130.738311136297	98.0723930615355	59.8032851178094	102.598615884057
ENSOARG00000008211	35.5636843567513	26.8589166120735	34.5163343892962	30.8052357433043
HBP1	97.2639352931118	118.274621527656	121.450528331764	104.585786719804
MTIF2	20.3074250665918	25.1698101984295	27.0489886507622	33.0166331832854
