# Supplementary material for: Elimination of Reference Mapping Bias Reveals Robust Immune Related Allele-Specific Expression in Crossbred Sheep
Source: Front Genet. 2019 Sep 19;10:863. doi: 10.3389/fgene.2019.00863 (PMC6761296; doi:10.3389/fgene.2019.00863)
Supplement: Supplementary file 2 [file Supplementary_file2.zip › m3_BMDM_0_static_FDR.csv]

feat	n.vars	mean.s	median.s	sd.s	cv.s	liptak.s	p.nom	fdr
7SK	10	7.03924540391582	3.70127585141206	10.0042730417365	1.42121384717902	22.2600484852459	0.00071	0.0136540433212996
AARS	6	10.4917253282357	5.08412352147717	16.1217172779798	1.53661259455511	25.6993735756119	4e-05	0.00117076923076923
ACOD1	5	9.84122984339217	7.36009571810481	3.96517440108357	0.402914520256425	22.0056589120245	1e-07	3.77801418439716e-06
ACOT7	3	12.3124106370572	0.543415684573931	20.5568724563197	1.66960581987485	21.3257207870346	2e-05	0.000649634146341464
ACSS3	6	15.9981834830287	12.4104238025919	15.8581377667995	0.991246148890729	39.1873863448421	1e-07	3.77801418439716e-06
ADAP2	27	4.21841176908174	3.50929127070922	2.7222394884454	0.645323320117223	21.9195105338883	0.00048	0.00983446153846154
ADGRE5	31	9.95986786298292	2.06072927298383	15.3220689596323	1.53838074665415	55.4541973460123	1e-07	3.77801418439716e-06
AGAP2	4	6.0010992354682	7.42103845305265	3.02852477099219	0.50466167149724	12.0021984709364	0.00565	0.0706515258215962
AHNAK2	9	5.50364595483466	5.24496020086917	3.84417664906673	0.698478187117002	16.510937864504	0.00045	0.00932743190661479
ALS2	6	4.76357320126381	4.75432253440747	2.12230375560577	0.445527688131823	11.6683236954925	0.00416	0.0554008
ANKMY2	3	11.6085158419826	15.2238736442499	6.26198340106747	0.53943014648098	20.1065392387821	3e-05	0.000918448275862069
ANKRD33B	8	4.16293079743027	4.06026798296478	2.5654893977144	0.616270008451269	11.7745463858931	0.00791	0.0936368222222222
AOAH	19	24.6559337659492	14.41053189276	24.1033593803666	0.977588584118208	107.472723644405	1e-07	3.77801418439716e-06
AP2S1	5	24.8931024052386	26.6468768469324	19.1417251978613	0.768956994039963	55.6626691489771	1e-07	3.77801418439716e-06
AP4B1	4	6.81180903535487	6.85554857986189	7.32837991118747	1.0758346091547	13.6236180707097	0.00182	0.0289407164179104
APP	6	6.69248922123647	6.6373437019634	1.47421127529846	0.220278468379227	16.3931837011057	0.00081	0.015355409252669
ARAP2	33	18.2938815225477	7.29334963495225	21.4242780208728	1.17111712976094	105.09034845462	1e-07	3.77801418439716e-06
ARHGAP1	3	7.96954660801252	10.0325274751718	5.41094926392326	0.678953211526881	13.8036596383659	0.00438	0.0574686206896552
ARHGAP18	3	8.50534074384244	0.89034616680205	13.9677158912065	1.64222884324988	14.7316823040208	0.00341	0.0475525392670157
ARHGAP25	16	6.06090023987506	4.77658380295808	6.29471199205476	1.03857706659506	24.2436009595003	1e-07	3.77801418439716e-06
ARHGAP44	11	5.23486573195499	6.41146454832427	2.99609168420698	0.572334007712567	17.3620854607839	0.00068	0.0131722181818182
ARNT	4	5.35374544976018	4.42396728097895	2.20230190704818	0.411357231626847	10.7074908995204	0.00619	0.0770423598130841
ARNT2	27	3.27423120066662	2.75147014947022	3.46702012615635	1.05888066959062	17.0134043858455	0.00324	0.0459028723404255
ARPC5	21	12.8711696837826	2.96707472406332	43.787074848026	3.40194993336129	58.9831093585544	1e-07	3.77801418439716e-06
ARSA	5	6.62282278187537	6.39455904618386	3.81512450783402	0.576057163763288	14.8090819432076	0.00294	0.0424427642276423
ASCC2	7	4.53996328575195	3.89503857568381	4.04260891444708	0.890449693092068	12.0116138154633	0.00549	0.0693014928909953
ATG7	14	9.16243482519379	3.59511035495985	11.6336576112069	1.26971245451242	34.2826919445211	1e-07	3.77801418439716e-06
ATP10D	13	4.25772599606105	1.3369455356059	10.0168083494637	2.35261929929979	15.3514493956741	0.0027	0.0395134615384615
ATP11A	2	8.95823688265651	8.95823688265651	3.41778010886679	0.38152374776824	12.6688600944037	0.00225	0.034245
ATP5A1	24	4.89898284874597	3.30804560858384	5.21412861392223	1.06432881577794	24.0000164761479	1e-07	3.77801418439716e-06
ATP6V0D2	7	8.40483332494309	4.07307157537243	6.15821048902346	0.732698704535603	22.2370987887475	4e-05	0.00117076923076923
ATP6V1A	74	3.83592755319205	2.2633974282747	5.78378475977903	1.5077930121402	32.997896513369	0.00083	0.0156233568904594
ATP6V1F	5	26.0313263613833	4.39585456034362	34.4208181929885	1.32228445508834	58.2078152885354	1e-07	3.77801418439716e-06
AURKA	6	9.96771116865734	5.49482415725986	9.89956830827128	0.993163640154389	24.4158062666515	1e-07	3.77801418439716e-06
BCAT1	18	4.12582495776068	2.4815680599008	4.86698623432441	1.17963953491764	17.5043928337277	0.00103	0.0184121140939597
BDH2	7	5.44853786454075	2.69355767677058	8.84354171641837	1.62310365391281	14.4154761984937	0.00196	0.0307991740412979
BFAR	7	5.36595318280154	7.17779046577681	3.32589286954795	0.619813993198411	14.1969776685084	0.0014	0.0233786833855799
BLOC1S6	8	7.54936267989506	4.14806875965413	10.0927357560353	1.3368990448576	21.3528221783618	1e-07	3.77801418439716e-06
BMP1	5	5.75857642072597	5.26496437126471	3.02064179372046	0.524546619343059	12.8765683303707	0.00297	0.0426447169811321
BNIPL	2	47.0531722278704	47.0531722278704	47.1957761483826	1.0030306972678	66.5432343173313	1e-07	3.77801418439716e-06
BRCA2	44	2.81782548414245	2.5027814940868	2.05444724253581	0.729089595540032	18.6913397112041	0.00817	0.0959798678414097
C11orf74	5	5.93239082517503	4.82464255676447	2.68410964573314	0.452449901706189	13.2652291541874	0.00432	0.0569619801980198
C22orf23	3	14.8526865806147	18.0918676643351	9.18836720389567	0.618633346500967	25.7256077865211	1e-05	0.000350460526315789
C5AR1	6	40.3585592645712	5.61957131983528	59.7078308179322	1.47943414992881	98.8578769520741	1e-07	3.77801418439716e-06
CA2	6	8.65245332032553	2.2593719040677	16.7513975706349	1.9360286557437	21.1940956580476	0.0017	0.0273592145015106
CALD1	8	22.4242072354915	22.9910445629266	8.70919138994094	0.388383468743396	63.4252359957938	1e-07	3.77801418439716e-06
CAMK2D	11	6.40089070395223	2.68357392122609	9.23976607150373	1.44351255143267	21.2293527890834	6e-05	0.00161424242424242
CAMKK2	6	4.92883236199406	1.25180226791602	7.67816861044759	1.55780680829267	12.0731243146022	0.0086	0.099375704989154
CAPN7	12	4.66433944691498	2.50773698944915	5.24726620907222	1.1249752014817	16.1577458116089	0.00165	0.026635
CARMIL1	4	8.35092438746353	10.3242238326331	5.45845389723361	0.653634692876382	16.7018487749271	1e-04	0.0025127358490566
CASP9	12	4.12339984947421	3.47282140235926	3.59883432462296	0.872783250715272	14.2838760784224	0.00456	0.0595370588235294
CAST	22	8.26765299197364	4.42288194679086	13.0315369619001	1.57620753732061	38.7787298903045	1e-07	3.77801418439716e-06
CAVIN1	16	11.2139245828854	11.6488143511731	7.09892530562313	0.633045572328661	44.8556983315416	1e-07	3.77801418439716e-06
CBY1	8	7.7303653179159	8.17603499262831	2.95113629497762	0.38175896915739	21.8647749493905	7e-05	0.00182789215686275
CCDC34	3	8.04172918806755	2.72552311957667	10.6265554610258	1.32142667484919	13.9286835344426	0.00105	0.0186445
CCDC80	3	6.82199798371218	7.5925096236141	4.16362787403657	0.610323820672098	11.8160471169219	0.00243	0.0362594117647059
CD276	3	32.1374123354408	10.8955850681103	41.4507724527762	1.2897980714852	55.6636309887742	1e-07	3.77801418439716e-06
CD80	7	7.55551227307409	4.0962683097169	9.53060660387902	1.26141104129281	19.9900065022504	5e-05	0.00140184210526316
CD83	5	7.45670345104977	3.08936562417723	7.18018519447436	0.962916822642788	16.6736958046046	0.00085	0.0157768292682927
CD86	21	29.6241973481277	4.81132710250185	67.493949262028	2.27833849703589	135.755126750105	1e-07	3.77801418439716e-06
CD9	7	10.6247087007853	6.26491061047059	16.1216243844733	1.51737095467678	28.110336974782	2e-05	0.000649634146341464
CDC42SE1	23	7.98093610751594	1.90968754712783	27.650938731998	3.46462349272012	38.2752249699697	1e-07	3.77801418439716e-06
CDCP1	2	7.40569679181208	7.40569679181208	0	0	10.4732368418036	0.00498	0.063924
CDK19	2	12.3867369567769	12.3867369567769	14.2030027243984	1.1466298811349	17.5174913978219	0.00019	0.00434390557939914
CDV3	5	16.082839893315	4.34297034558949	20.516059013454	1.27564902402478	35.9623232726977	1e-07	3.77801418439716e-06
CERK	9	6.48521842519177	6.27598149499192	3.36963818265398	0.519587462091431	19.4556552755753	3e-05	0.000918448275862069
CHAD	2	9.39030672701904	9.39030672701904	2.66154647843311	0.283435520883993	13.2798991281936	0.00361	0.0496911369509044
CHST15	8	5.82263056093324	6.67587882531655	4.96252629196802	0.852282527636895	16.4688862159197	5e-04	0.0101660305343511
CHURC1	5	8.41434786308725	5.25719022651858	10.2943176318143	1.22342429850973	18.8150538081932	0.00021	0.00478064102564103
CKAP2	34	5.82149370732487	2.13929882376749	11.2611704812972	1.93441254898684	33.944849763556	1e-07	3.77801418439716e-06
CLDN1	8	29.7910052263069	31.5076789464231	19.701580349983	0.661326470869989	84.2616872555421	1e-07	3.77801418439716e-06
CLEC4A	55	9.67642710281402	3.52752267488889	16.1414110395623	1.66811684396074	71.7623040403808	1e-07	3.77801418439716e-06
CLEC4D	31	8.57478357298416	5.56490214760533	13.2983109752467	1.55086258003579	47.7423743966415	1e-07	3.77801418439716e-06
CLEC5A	32	23.9781560115312	11.6692574751236	26.5082823110135	1.10551796803163	135.640933728822	1e-07	3.77801418439716e-06
CLIP2	9	7.43091166743627	5.35024474673236	5.83095275983438	0.7846887462526	22.2927350023088	2e-05	0.000649634146341464
CLMP	4	11.1972451690296	10.3294155083978	6.54994707183674	0.584960583872292	22.3944903380591	1e-07	3.77801418439716e-06
CNPY1	19	7.37857925260877	4.13276162292561	8.2579161525222	1.11917428407407	32.1624813090275	1e-07	3.77801418439716e-06
COMMD9	13	4.90315519721408	2.62504894701019	5.08375823396005	1.03683404450436	17.6785774751131	0.00051	0.0103299239543726
COX19	2	9.29389513371426	9.29389513371426	9.97603546020561	1.07339660246615	13.143552545372	0.00205	0.0317452034883721
CREG1	50	21.1565108360201	1.53346390336638	130.114081972015	6.15007280645202	149.599122783965	1e-07	3.77801418439716e-06
CRTAP	5	8.11031397209673	4.48341768445044	7.97765779331986	0.983643521171527	18.1352133604746	0.00023	0.00516966244725738
CTNNB1	6	5.43908819891061	3.80370962916757	5.22028975800326	0.959772955887868	13.3229907533246	0.00725	0.0873772624434389
CTSH	90	5.68655931766093	1.80605495800081	18.1794957437105	3.1969236102488	53.9474384803845	1e-07	3.77801418439716e-06
CUEDC1	8	4.53702878810439	2.63568041110655	5.157350276538	1.13672416848225	12.8326552900288	0.00717	0.0869714285714286
CYB5A	14	12.8441327336848	3.57376241045026	21.4693347243179	1.67152856245504	48.0583441196968	1e-07	3.77801418439716e-06
CYBRD1	18	5.32428677344894	2.83892110008049	6.28994917743147	1.18136934486663	22.5890356949255	0.00316	0.0450088770053476
CYP4V2	22	8.01459911801042	4.93952861485479	8.55784637345733	1.06778221186711	37.591802011783	1e-07	3.77801418439716e-06
DAB2	50	4.3871947713863	2.26543413624789	10.7874989512513	2.45886027709742	31.0221517323342	1e-07	3.77801418439716e-06
DAPK1	19	4.13677358289973	2.10453832922005	6.2181047650814	1.50312910302495	18.0317780001686	0.0012	0.0208901960784314
DDIT3	3	10.9858691473611	1.23241785660833	17.6585196774101	1.6073848541744	19.0280835285328	0.00024	0.00534928870292887
DDX19B	17	7.05666841523827	3.18265491169938	10.9051413422393	1.54536683609656	29.0953892409874	1e-07	3.77801418439716e-06
DDX31	2	28.7687220495727	28.7687220495727	38.3878388421369	1.3343602394291	40.6851168946476	1e-07	3.77801418439716e-06
DPY19L3	19	3.81089578722254	3.70099758840643	4.90422693395538	1.28689610206572	16.6113096208679	0.00143	0.0237308722741433
DTYMK	14	4.59475284635049	3.0308464593504	4.89970376600524	1.06636938478573	17.1919909279479	0.00129	0.0219844444444444
DUSP4	4	11.3311545751553	5.60301382767086	13.7238368679832	1.21115961987441	22.6623091503105	1e-07	3.77801418439716e-06
DYNLL2	17	5.20551865674247	4.53857807710877	3.63849043406881	0.698967898108682	21.4629032578726	9e-05	0.002283
EDIL3	5	9.24643157420533	4.09886970767191	11.4567816321005	1.23904898231891	20.6756495492235	7e-05	0.00182789215686275
EEF1AKMT3	7	4.66392320306906	2.44662019335071	5.1328745106587	1.10054867697672	12.3395809292245	0.00564	0.0706515258215962
EFHD2	13	16.1128610612877	2.99547478553409	25.7504803731451	1.59813209306524	58.0957467508998	1e-07	3.77801418439716e-06
ELAC2	10	4.50183922476445	3.02213867473104	3.95459058329373	0.878438874835795	14.2360656101424	0.00385	0.05231875
ELMO1	7	5.88939064485177	2.25144864474971	8.01347115707673	1.36066218736598	15.5818630199881	0.0019	0.029944674556213
EMB	44	29.4795991443125	9.6687998913601	55.332097248186	1.87696233511578	195.545538663533	1e-07	3.77801418439716e-06
EMC1	3	15.169924910369	11.2823306022859	12.1427790647483	0.800450835221235	26.2750806917639	1e-05	0.000350460526315789
EML6	4	29.0028395160509	28.5530399520096	17.2195905791024	0.593720851697046	58.0056790321017	1e-07	3.77801418439716e-06
EMP1	13	10.3645549744495	8.79469282548801	4.19932765611553	0.405162369871897	37.3699344077431	1e-07	3.77801418439716e-06
ENDOD1	31	9.30672948411895	5.55815518866447	9.76810778847789	1.04957469808768	51.8176767561769	1e-07	3.77801418439716e-06
ENPP1	27	8.45914713196378	5.79125586604319	8.24703804751427	0.974925476393709	43.9550178637855	1e-07	3.77801418439716e-06
ENSOARG00000000155	9	6.55505798962129	6.20174306180548	3.08953310490873	0.471320484090366	19.6651739688639	3e-05	0.000918448275862069
ENSOARG00000000912	6	5.75181917255674	5.71330094742801	2.40192193106748	0.417593435921562	14.0890220655214	0.00121	0.0209275
ENSOARG00000000965	11	4.56193080106031	3.45705100122638	3.9258592936505	0.86056967210858	15.1302127866825	0.0013	0.0219844444444444
ENSOARG00000001174	2	10.3076548051562	10.3076548051562	9.40303897666993	0.912238443604672	14.5772252217121	0.00107	0.0188738079470199
ENSOARG00000001910	9	4.78507280475846	3.43358641598994	4.31200310446522	0.901136363103441	14.3552184142754	0.00247	0.0367533240223464
ENSOARG00000002108	8	15.5047192487833	12.1465934239757	9.40556970419669	0.606626250580755	43.8539684848332	1e-07	3.77801418439716e-06
ENSOARG00000002217	8	14.2152447731371	3.84842150447139	29.7627539599166	2.09372082119613	40.2067839012475	1e-07	3.77801418439716e-06
ENSOARG00000002700	11	21.4370759577896	3.44020645253374	53.3133204860576	2.48696793308162	71.0987375543367	1e-07	3.77801418439716e-06
ENSOARG00000002862	85	4.38300097742307	2.64119626935273	5.81564962487878	1.32686477936813	40.4092723677102	4e-05	0.00117076923076923
ENSOARG00000003020	3	24.9366382930396	20.6789055080827	8.53160023581127	0.342131129928313	43.1915244935122	1e-07	3.77801418439716e-06
ENSOARG00000003068	55	3.30680937830363	2.61151477916175	3.31544957719503	1.00261285060702	24.5239547084891	0.00257	0.0380288611111111
ENSOARG00000003770	35	3.04146263063231	2.3732351737868	2.89618497135976	0.952234277742104	17.9935355801368	0.00435	0.0572159259259259
ENSOARG00000003884	12	5.31519227693748	2.59896293046599	6.71151595686075	1.26270426490155	18.4123661513069	0.00042	0.00877388235294118
ENSOARG00000004057	6	4.84911896482537	2.68847547110641	4.60369360628259	0.949387639213834	11.8778671658751	0.00496	0.0638210628019324
ENSOARG00000004247	6	6.94036235718419	6.65504663538523	4.10019356553942	0.590775143216432	17.0003464051211	0.00042	0.00877388235294118
ENSOARG00000004556	3	16.3799766384706	23.6818978456935	14.0214805893861	0.856013466860186	28.3709517646224	0.00199	0.0310871847507331
ENSOARG00000004778	3	11.9048369709282	3.49710852708421	15.4107748610718	1.29449692580462	20.6197824894721	2e-05	0.000649634146341464
ENSOARG00000004807	16	16.2310834361286	4.92773454373002	22.7430741534982	1.40120493145113	64.9243337445143	1e-07	3.77801418439716e-06
ENSOARG00000005002	4	7.82793603440505	5.34577293320233	7.54476033067254	0.963824984965653	15.6558720688101	0.00019	0.00434390557939914
ENSOARG00000005045	6	6.97962095606318	5.76896872799969	2.8802578983109	0.412666807616369	17.0965099403913	9e-05	0.002283
ENSOARG00000005067	10	7.42553088354835	2.7134342914984	15.8626986814731	2.13623765495579	23.4815904279353	1e-05	0.000350460526315789
ENSOARG00000005207	3	15.882030809911	7.75647763521059	19.9917978960698	1.25876836125983	27.5084842901402	3e-05	0.000918448275862069
ENSOARG00000006835	12	6.3187666591962	5.51419534607565	6.42475584680112	1.016773714448	21.8888497898002	1e-05	0.000350460526315789
ENSOARG00000006889	3	62.672241510151	68.0891572192698	16.0261800014894	0.255714166516505	108.551506519809	1e-07	3.77801418439716e-06
ENSOARG00000007215	3	8.58941255556877	6.0790594303495	9.89192002331476	1.1516410417266	14.8772989534151	0.00083	0.0156233568904594
ENSOARG00000007389	12	6.74973282114367	4.45416904831161	8.08155548513077	1.19731487145908	23.3817603674721	7e-05	0.00182789215686275
ENSOARG00000007573	3	8.9051034021225	8.31785425474403	4.7277820801715	0.530907039108008	15.4240915391306	0.00393	0.0531347969543147
ENSOARG00000007603	11	5.93385337609627	4.25794736244856	7.08855852088743	1.19459617075183	19.680365209495	9e-05	0.002283
ENSOARG00000007645	9	7.87361266704329	4.95103197333377	8.88590413455272	1.12856759791431	23.6208380011299	1e-05	0.000350460526315789
ENSOARG00000008702	2	18.7318697563597	18.7318697563597	0.905099638488386	0.0483187023111289	26.4908642580504	6e-05	0.00161424242424242
ENSOARG00000009900	27	5.55196987119516	4.54330119906285	6.3984673799279	1.15246795792689	28.8488816970049	1e-07	3.77801418439716e-06
ENSOARG00000009963	6	102.071213938866	88.7977910798421	73.835122054859	0.723368707058601	250.022391576679	1e-07	3.77801418439716e-06
ENSOARG00000010924	2	16.6085561166666	16.6085561166666	0.769222245329672	0.046314817490833	23.4880453116246	8e-05	0.00205874396135266
ENSOARG00000010999	5	8.53181723937155	4.74387641786163	6.06467817702499	0.710830765225312	19.0777233188394	2e-05	0.000649634146341464
ENSOARG00000011103	7	7.89926240312369	2.66606760362562	13.7624709336073	1.74224759620152	20.8994838595077	3e-05	0.000918448275862069
ENSOARG00000011345	19	6.06514382600517	3.43343630546829	6.22009263291474	1.02554742498359	26.4373490155962	0.00016	0.00375471365638767
ENSOARG00000011377	30	5.46537465705668	1.28015904623872	16.033675904937	2.93368285086091	29.93508984887	1e-07	3.77801418439716e-06
ENSOARG00000011405	13	24.8579328850563	1.46258844270686	45.6251275641674	1.83543530249032	89.6265516191129	1e-07	3.77801418439716e-06
ENSOARG00000011908	15	7.05902672796836	1.44173364766507	11.1100333796167	1.57387608912118	27.3394929578545	1e-07	3.77801418439716e-06
ENSOARG00000012387	17	4.77617224454772	3.89932882668362	4.6197230162402	0.967243805227896	19.6926626504136	0.00018	0.00416895652173913
ENSOARG00000013232	43	3.52336127830463	2.86513053069237	2.27857363142444	0.646704510677045	23.1042249813887	0.00033	0.00711704453441296
ENSOARG00000013362	12	4.61314768763	1.99974669518455	4.89318857475079	1.0607049472688	15.9804123555881	0.00164	0.0265540425531915
ENSOARG00000013693	14	4.54513500920629	2.34065090594481	6.49540090127041	1.42908866031786	17.0063379810816	0.00102	0.0182947474747475
ENSOARG00000013884	18	14.4530749392161	2.90947347198243	22.4313530636048	1.55201250653872	61.3192037911025	1e-07	3.77801418439716e-06
ENSOARG00000014161	3	7.74777112273383	3.11759594778591	8.70792511742242	1.12392647891614	13.41953322999	0.00266	0.0392515789473684
ENSOARG00000014592	3	11.0309688234293	13.7110287809088	8.39379252531167	0.760929765977003	19.1061984588878	0.00105	0.0186445
ENSOARG00000014733	4	6.99940012511656	6.56104394858057	5.35323680391143	0.76481365663065	13.9988002502331	0.00744	0.0888629596412556
ENSOARG00000014847	9	6.12033920424411	5.26946341588413	4.98234708782173	0.814063881355915	18.3610176127323	0.00047	0.00966675675675676
ENSOARG00000015810	12	12.7886201613967	2.3393190171426	20.0441479566378	1.56734250479519	44.3010797564777	1e-07	3.77801418439716e-06
ENSOARG00000015844	3	6.53047658885403	7.76461015993335	2.37096320153078	0.363061281863784	11.3111172495343	0.00348	0.0482759375
ENSOARG00000016010	27	3.83130002476764	1.58709483460232	5.04568536186838	1.31696430173839	19.9080189058123	0.00776	0.0920657461024499
ENSOARG00000016081	6	4.86642872213103	3.8971827249135	1.89807923603917	0.390035351264324	11.9202672388454	0.0043	0.0568389578163772
ENSOARG00000016510	13	19.2276994236189	7.47954999893846	22.5735423186781	1.17401160801116	69.3264561810673	1e-07	3.77801418439716e-06
ENSOARG00000017281	8	6.88082997335673	3.54617766093529	9.78164257133504	1.42157888063076	19.4619261374088	5e-05	0.00140184210526316
ENSOARG00000017424	3	14.7593157921945	20.1038511840059	10.9246712928271	0.740188193453024	25.5638848370346	6e-05	0.00161424242424242
ENSOARG00000017511	12	5.84638425753523	6.48256900463116	4.44610025679539	0.760487176508274	20.2524691492437	3e-05	0.000918448275862069
ENSOARG00000017529	13	5.4317881147662	4.48341768445044	4.35433213567655	0.801638805431197	19.5845905652454	5e-05	0.00140184210526316
ENSOARG00000017774	11	6.5952201039481	2.60125410820146	8.21347514800672	1.24536786014009	21.8738704946046	1e-05	0.000350460526315789
ENSOARG00000018622	4	15.3930918270477	4.88924908345435	24.081638325963	1.56444453112716	30.7861836540955	5e-05	0.00140184210526316
ENSOARG00000018801	2	10.007717718757	10.007717718757	2.2994716006771	0.229769830174896	14.1530501262677	0.0034	0.047537532808399
ENSOARG00000018879	2	7.44558300332147	7.44558300332147	6.4060908994836	0.860388084670582	10.5296444630718	0.00821	0.0961201538461538
ENSOARG00000018884	9	9.6932590725111	2.64024438175962	16.9102966735794	1.74454190763713	29.0797772175333	1e-07	3.77801418439716e-06
ENSOARG00000019055	23	26.1791474892623	1.6016534780358	114.677446896502	4.38048820892806	125.550780782457	1e-07	3.77801418439716e-06
ENSOARG00000019357	18	25.1704296049972	1.81984517858037	64.8858540849558	2.57786041411362	106.789088754433	1e-07	3.77801418439716e-06
ENSOARG00000019607	3	273.458630552295	208.84906304479	123.383810202101	0.45119735278754	473.644241884781	1e-07	3.77801418439716e-06
ENSOARG00000019943	3	7.34317597029586	7.45339521440476	5.50674875642221	0.749913767380457	12.7187538694713	0.00233	0.0351131830985916
ENSOARG00000020559	3	6.27522274719053	5.58709924830036	3.36917071385043	0.536900577012799	10.8690046269459	0.0056	0.0704822405660377
ENSOARG00000020598	18	7.80228295994703	7.43295791022037	5.28050646641787	0.676789920786688	33.1022831382887	1e-07	3.77801418439716e-06
ENSOARG00000021026	8	7.70151725634295	6.22869261981293	6.004026117926	0.779590036363431	21.7831803095413	2e-05	0.000649634146341464
ENSOARG00000023412	3	6.81033304026149	5.78018752203768	2.51601095030493	0.369440222002466	11.7958428421979	0.00608	0.0758504918032787
ENSOARG00000023848	16	4.83588930171717	3.89513111820144	3.76497945832167	0.778549553850367	19.3435572068687	0.00014	0.00334430493273543
ENSOARG00000024898	4	6.68273666362283	6.18340904336432	2.83585939839105	0.424355999814854	13.3654733272457	0.0027	0.0395134615384615
ENSOARG00000024965	3	12.7248083169493	11.8516647111755	9.59885692729111	0.754341966354462	22.0400145215311	0.0013	0.0219844444444444
ENSOARG00000025450	3	6.29675384177942	2.55422844330685	6.52953807307235	1.03696892671084	10.9062975767165	0.00647	0.0797816898148148
ENSOARG00000025639	14	8.08365103984599	2.53701397474585	16.3808619852122	2.02641874376659	30.2462526253426	1e-05	0.000350460526315789
ENSOARG00000025902	5	5.1998388204518	1.66266187498724	6.41744527017183	1.23416234459633	11.6271930745726	0.00743	0.0888629596412556
ENSOARG00000025918	3	6.79001919750358	4.54480100373201	6.05280630346223	0.891426979424094	11.7606582344443	0.00511	0.0651219377990431
ENSOARG00000026034	9	5.02613801901759	5.25719022651858	3.65507271562735	0.727212961879979	15.0784140570528	0.00329	0.0463646296296296
ENSOARG00000026069	10	6.31267292704788	4.96473606596513	4.53039308443687	0.717666373150036	19.9624245731532	0.00011	0.00272544186046512
ENSOARG00000026090	7	14.2709507311659	11.5489800946228	12.5609369405967	0.880175201864113	37.7573866071203	1e-07	3.77801418439716e-06
ENTPD7	30	3.84096812421633	3.16642045995399	2.75726105859496	0.717855751317259	21.0378488429159	0.00034	0.00730314516129032
EPB41L3	3	17.9732226398798	11.0938033707817	13.6659618928269	0.760351227303233	31.1305347880191	1e-07	3.77801418439716e-06
EPM2AIP1	11	4.08286502327311	3.158911946428	2.24715297671862	0.550386300773945	13.5413313518626	0.00384	0.0523163171355499
EPS8	4	5.38130579948683	5.49568094124428	0.439455796881696	0.0816634127953858	10.7626115989737	0.00746	0.0889025055928412
ERAP1	26	7.80377824994614	5.86926704726076	5.10733522975908	0.654469548746383	39.7916175762263	1e-07	3.77801418439716e-06
ERAP2	2	7.97489034453874	7.97489034453874	5.65753727887049	0.709418817619833	11.2781980836849	0.00494	0.0637176271186441
ETFDH	23	4.07064611003065	4.18656721241574	3.35055062896374	0.823100446071082	19.5221329347353	0.00148	0.0243332098765432
EXOSC5	3	7.10257321764359	8.02981058047458	2.6839014710528	0.377877339495169	12.3020176774367	0.00198	0.0310219411764706
F11R	12	5.39465856008097	4.62623782759902	3.82575032829376	0.709173766177399	18.6876454310932	5e-05	0.00140184210526316
FAM129A	13	4.72589261879742	4.84244135031825	2.28247739386482	0.482972758370806	17.0394481594109	0.00109	0.0191631353135314
FAM135A	4	6.20681417396462	5.84241323986496	4.03935767547622	0.650794040591692	12.4136283479292	0.00313	0.0448212634408602
FAM189B	2	8.82478298941037	8.82478298941037	8.0701518964582	0.914487291771625	12.4801277886235	0.0028	0.040641961852861
FAM198B	18	30.9856039823447	31.4976162378473	20.5011092385453	0.661633358840661	131.460784170461	1e-07	3.77801418439716e-06
FAM234B	16	8.69116268680908	5.03010537825027	7.67795777062928	0.883421246075904	34.7646507472363	1e-07	3.77801418439716e-06
FARSB	4	8.00174846746743	5.90976319708088	7.9595025934309	0.994720419642246	16.0034969349349	0.00234	0.0351131830985916
FAU	4	9.82600953051331	3.49648712469771	14.3037911876246	1.45570703378683	19.6520190610266	0.00506	0.064639376498801
FEM1C	3	6.97126523219842	6.62157632453669	2.18396619880274	0.313281180109972	12.0745855752061	0.00314	0.0448439142091153
FNBP1	22	5.91108361525461	2.14458566215955	8.58656256953325	1.45262072547478	27.7254397466243	1e-07	3.77801418439716e-06
FNBP4	25	3.67006403536188	2.59959564003683	3.32580978962015	0.906199389867651	18.3503201768094	0.00227	0.0344509686609687
FOSL2	19	3.67404056798594	2.39587044179794	2.84536711776077	0.774451741919813	16.0147715503195	0.00704	0.0858171167048055
G6PC3	4	5.71168624604829	5.44084641985434	3.28679566907916	0.575451018751806	11.4233724920966	0.00815	0.0959798678414097
GABPB2	16	4.26844015532507	3.8584005961709	2.62105153988541	0.614053716230631	17.0737606213003	0.00042	0.00877388235294118
GBE1	16	5.34243302977511	3.09267615608946	10.4444097755734	1.95499124038866	21.3697321191004	0.00015	0.00355133333333333
GCNT1	23	8.85919189101411	7.5911537147175	6.38434176782055	0.720646064151313	42.4871917420019	1e-07	3.77801418439716e-06
GINM1	6	6.77373628887075	4.80417890424618	6.31897050091087	0.932863375755112	16.5921975599071	0.00022	0.00496584745762712
GNG10	3	9.33384860620884	6.65226759154105	7.58200077240305	0.812312379628648	16.1667000161097	0.0048	0.0622131386861314
GNG7	6	4.93649112722436	3.75285397823179	3.4942972196251	0.707850400126181	12.0918843814762	0.00674	0.082728064516129
GNS	4	20.6935097813132	10.5050301528776	23.313366089847	1.12660280137204	41.3870195626263	1e-07	3.77801418439716e-06
GPN2	10	4.32670946422189	4.34653864067081	3.17863383450126	0.734653865896425	13.682256680748	0.00377	0.0514943333333333
GPNMB	58	5.93581653768911	3.17290313010036	7.39334049502003	1.24554733928794	45.2058319490749	0.00056	0.011172734082397
GPR155	21	4.50236949356893	3.53846164330715	2.66211786610125	0.591270412147147	20.6324490109396	1e-04	0.0025127358490566
GPR65	5	6.77681761015075	6.69605102074603	4.14132350277128	0.611101514163246	15.1534248474147	0.00155	0.0252503058103976
GSAP	2	10.5054254709619	10.5054254709619	11.5064709921219	1.09528843205133	14.8569151795341	0.00065	0.0127299632352941
GSG1	6	13.447306803607	9.77062146516318	9.59210785038975	0.713310701576085	32.9390400834937	1e-07	3.77801418439716e-06
GSN	8	7.77985419174794	6.55626425197596	4.11354227167041	0.528742849195506	22.0047506225102	0.00022	0.00496584745762712
GYPC	10	9.72783960471154	7.05144822865029	9.16042192527976	0.941670740628067	30.7621298636805	1e-07	3.77801418439716e-06
HACD4	6	8.1479705675205	7.29766398111174	4.86211225926045	0.596726782328086	19.9583703296407	0.00016	0.00375471365638767
HGSNAT	15	8.33877361892313	3.18265491169938	10.1098969026195	1.21239613456794	32.2959313538831	1e-07	3.77801418439716e-06
HIP1	5	6.74131409176576	3.60262908420517	7.58594940097044	1.1252923833109	15.0740365668655	0.00101	0.0181765878378378
HIPK4	4	41.2877426616004	45.1691513664744	36.7967450390358	0.891226854919791	82.5754853232008	1e-07	3.77801418439716e-06
HIST1H1C	12	52.7374078812733	6.86259621935607	142.680485030451	2.70548915395434	182.687739819698	1e-07	3.77801418439716e-06
HIST1H2BN	2	15.5455968304164	15.5455968304164	19.6875158202485	1.26643679461235	21.9847938727591	3e-05	0.000918448275862069
HMOX1	45	12.0522263316554	2.84290789451275	33.2356053717834	2.75763203056429	80.8487920733835	1e-07	3.77801418439716e-06
HNMT	64	3.9301263043731	2.85761891863764	3.61066530817044	0.91871482709164	31.4410104349848	4e-05	0.00117076923076923
HSPA13	8	4.68764000538958	2.8193796370592	6.62306638981634	1.4128786302279	13.2586481422893	0.00736	0.0885027539503386
IFIT5	16	3.55168157029428	2.882584463336	2.74648793594678	0.77329227904832	14.2067262811771	0.00708	0.0861076712328767
IGSF6	6	5.66699378706577	4.44401402479865	6.05898752960816	1.06917137326621	13.8812431538336	0.00418	0.0555283291770574
IL1RN	15	7.26709283026574	3.60262908420517	8.07338147969124	1.11095064673833	28.1453295069625	1e-07	3.77801418439716e-06
IL6R	11	4.84518877669079	3.14743972482336	4.49815572974284	0.928375742836387	16.0696732107244	0.0013	0.0219844444444444
IL6ST	11	5.88140642428644	4.66742747214974	3.99274540952503	0.678875956104231	19.5064183489439	1e-05	0.000350460526315789
INCENP	12	4.40157536378284	3.32752903708683	4.38565177297425	0.996382297361164	15.2475043268307	0.00208	0.0319312968299712
IRAK3	39	4.08818222383239	3.09998065507724	3.949812872525	0.966153820027701	25.5306898049212	1e-05	0.000350460526315789
ITGAX	7	5.45116409584748	2.20920775863257	7.44475214533791	1.36571785667012	14.4224245534167	0.00154	0.0251643558282209
ITGB2	26	54.9426559647789	3.11498559519872	141.542174147503	2.57618004921783	280.153674893023	1e-07	3.77801418439716e-06
KANSL1L	10	7.46095902534987	7.48397243028566	4.5953017084422	0.615913007004715	23.5936240492955	3e-05	0.000918448275862069
KATNA1	3	8.99618927367018	6.60536356365625	5.05797111738	0.562234848946935	15.5818568965029	0.00095	0.0173905498281787
KCNAB1	7	8.9188909513776	8.63827717541059	5.87626474586873	0.658855992062678	23.5971674278494	1e-07	3.77801418439716e-06
KCNN4	3	8.26494940019077	8.76306390800931	1.41093504269283	0.170713089019064	14.3153122831163	0.00066	0.0128784615384615
KCTD10	3	8.37401749034588	9.42832333640862	5.2611026707684	0.628265068329956	14.5042237567495	0.00095	0.0173905498281787
KDSR	7	18.6871369156224	4.48457924062159	26.9097526906419	1.44001474448156	49.4415169945514	1e-07	3.77801418439716e-06
KIAA0930	25	4.57112578756599	4.29848418770056	3.42526837063323	0.749327086983774	22.8556289378299	0.0054	0.06849
KIAA1191	7	6.99784319027721	6.36636481826661	5.62054260410991	0.803182130734093	18.5145527953003	0.00015	0.00355133333333333
KLF6	27	4.04345925215227	1.83173699732205	5.68925137331239	1.40702577138229	21.0104305891866	4e-04	0.00848924302788845
KMO	36	6.7749265944891	4.97287285369189	6.01582258152586	0.887953913245242	40.6495595669346	1e-07	3.77801418439716e-06
LDHA	2	6.99029056393696	6.99029056393696	1.95133297160598	0.27914905020872	9.88576372044831	0.00719	0.0869714285714286
LECT2	3	8.41022190776048	9.4038720817674	4.10527068075571	0.488128699311441	14.56693164717	0.00053	0.010654
LGALS3	49	33.685686228019	1.93047951111037	220.048383031164	6.53240018747586	235.799803596133	1e-07	3.77801418439716e-06
LGMN	62	6.50674034649683	1.70803123748336	11.5864012658981	1.78067675193711	51.2341247224664	1e-07	3.77801418439716e-06
LHFPL2	17	25.9611006609242	12.0121167883883	45.3358755510792	1.74630021058072	107.040360182283	1e-07	3.77801418439716e-06
LIPA	89	6.03715159936143	1.67639096274403	14.3637420727978	2.37922500974087	56.9543742797411	1e-07	3.77801418439716e-06
LMO2	2	12.3908609228602	12.3908609228602	13.9759173253908	1.12792141017468	17.5233235665877	0.00137	0.0229496540880503
LNX2	14	4.4363897328637	3.33089790391186	3.95713058288234	0.891970909040941	16.5994504145776	0.00068	0.0131722181818182
LOX	6	18.6983031263582	17.698221284663	11.6831501403643	0.624824084913623	45.801301715465	1e-07	3.77801418439716e-06
LPAR1	3	6.67717713776002	4.36265665654241	4.00886706862766	0.600383513259993	11.5652100537377	0.00329	0.0463646296296296
LPCAT2	23	5.88002946198364	4.28337411623314	4.45281780070655	0.75727814452215	28.1996306517887	1e-07	3.77801418439716e-06
LRRC8B	16	5.48915842129714	3.95409894942177	5.17474735602368	0.942721444501657	21.9566336851886	1e-05	0.000350460526315789
LRRK2	16	4.00898617110869	2.7772852209435	3.04673622822012	0.759976736806139	16.0359446844348	0.0011	0.0192753289473684
LYRM9	2	7.62209183712641	7.62209183712641	3.15923862255424	0.414484460442462	10.7792656497174	0.00491	0.0634843932038835
LYVE1	17	10.6979186983277	10.8139875280405	6.39690539516365	0.597957937011018	44.1086487674755	1e-07	3.77801418439716e-06
MANBAL	2	16.7360472786068	16.7360472786068	23.1847640099345	1.3853189838661	23.6683450419231	1e-07	3.77801418439716e-06
MCEE	3	8.7418219598565	7.26121571726876	3.970675730786	0.454216037459906	15.1412797851928	0.00143	0.0237308722741433
MCM5	32	7.43835520854465	2.84767518386502	13.8393388357852	1.86053750429767	42.0776912706896	1e-07	3.77801418439716e-06
MED29	2	23.2920057596094	23.2920057596094	30.5175015529227	1.31021355000019	32.9398704401119	1e-07	3.77801418439716e-06
METTL9	4	6.82198312368363	4.26570757772532	7.0764924650777	1.03730723702768	13.6439662473673	0.00863	0.0995065151515152
MFNG	6	8.4618138228911	7.23157322216718	5.22363896395392	0.617319061053176	20.7271261645127	0.00014	0.00334430493273543
MGST1	13	6.64516141043605	2.26038658306408	13.5290666161248	2.03592746368475	23.9594701990618	0.00041	0.00866694444444444
MLH1	8	4.76771319003194	3.84492932521404	3.38609361828988	0.710213362953403	13.4851293096965	0.00201	0.0312165306122449
MMP2	11	12.0327537168354	2.01038949386681	18.9157439113725	1.57202119784991	39.9081292734973	1e-07	3.77801418439716e-06
MMS22L	4	7.02081214171047	0.791201384501058	12.9923914439027	1.85055392191955	14.0416242834209	0.00085	0.0157768292682927
MOCS1	5	4.95677404713526	3.70099758840643	3.15300627082353	0.636100463898651	11.0836837185012	0.00545	0.0689599762470309
MPEG1	11	45.1783938616207	25.3623093173716	40.5933018224089	0.898511397876255	149.839781069891	1e-07	3.77801418439716e-06
MRC1	4	11.5321293409576	10.6013506209621	6.32979436572535	0.548883400331316	23.0642586819152	0.00047	0.00966675675675676
MRPL1	2	11.4887816526093	11.4887816526093	1.29510743665687	0.112728005093797	16.2475908282633	0.00032	0.00692943089430894
MRPS35	9	4.98442701242019	2.62702941260605	4.39916089830418	0.882581064451813	14.9532810372606	0.00091	0.0168318402777778
MSR1	49	5.19171659440803	2.28774717291371	12.1423050877916	2.33878426662773	36.3420161608562	0.00027	0.00594334710743802
MSRB3	27	3.91607033402684	3.15794234799528	2.54105904524389	0.648879828118652	20.3484983536431	0.00049	0.0100008812260536
MTFR2	6	5.62498581806895	5.19718599277539	4.54926124706917	0.808759594105238	13.7783450646607	0.00322	0.0457411733333333
MTIF2	6	7.25663320511385	1.79216412919915	12.4635595702619	1.71754024462455	17.7750486030662	0.00121	0.0209275
MYH9	15	5.40674561386835	1.6244208892013	8.27499019736082	1.53049371809456	20.9402357196921	0.0019	0.029944674556213
MYO1H	6	6.6720979026667	1.97003333949434	12.1592484275661	1.82240257936058	16.3432353754272	4e-04	0.00848924302788845
MYO7B	6	17.6238364450063	13.3501273743996	11.0598164817259	0.627548747188906	43.1694066005314	1e-07	3.77801418439716e-06
MYOF	16	5.33636791534617	6.21372079856834	4.04419227601091	0.757854844374718	21.3454716613847	3e-05	0.000918448275862069
N4BP2L1	3	7.95645891485821	4.54112770064757	7.75203741045699	0.974307476907915	13.7809910888688	0.00124	0.021308
NAAA	51	4.31949771461008	2.40692615306148	5.00714648801163	1.15919646654186	30.8473837761423	1e-07	3.77801418439716e-06
NAIP	9	11.928877715222	12.8797760619738	6.17126556501345	0.517338320698728	35.7866331456661	1e-07	3.77801418439716e-06
NDUFAF7	10	4.69397828474881	3.64451700878635	3.73063848835373	0.794771143376384	14.8436626671766	0.00127	0.0217533440514469
NEAT1_1	2	14.9933347753431	14.9933347753431	18.8744977764068	1.25885922372962	21.2037773844904	7e-05	0.00182789215686275
NELFCD	14	9.66078273970137	2.95510131672102	13.7701380721708	1.42536463588834	36.1473391000218	0.00096	0.0175134246575342
NFXL1	6	7.69729836635987	5.76401992895717	6.68599394662983	0.868615665965369	18.8544533955402	0.00039	0.00834349397590362
NIPSNAP3A	8	8.24774000240045	1.57413004680335	19.9296845080659	2.41638127563012	23.3281315406436	2e-05	0.000649634146341464
NLRC5	9	7.56328975218193	4.68196792973834	4.52130928122019	0.597796650579972	22.6898692565458	4e-05	0.00117076923076923
NLRP1	45	4.7369522416066	2.51848992054684	4.7955329810788	1.01236675746014	31.7764416552071	1e-07	3.77801418439716e-06
NRAS	27	4.26857234257523	2.79071272907381	8.49490322338929	1.99010407734224	22.1801525193708	0.00063	0.0124296666666667
NUB1	16	4.03363462420899	2.25233483694963	6.08628807937918	1.5088843304871	16.134538496836	0.00334	0.0468215263157895
NUBP1	2	8.6115937625011	8.6115937625011	6.06853345837348	0.704693419793988	12.1786326925766	0.00208	0.0319312968299712
NUDT9	16	8.31541756180894	4.9121580595177	11.0251814454339	1.32587225638197	33.2616702472358	1e-07	3.77801418439716e-06
NUP50	14	5.97095586745209	4.46175613221819	5.62421781864058	0.941929222638943	22.3412711275533	6e-05	0.00161424242424242
oar-mir-21	6	5.83801301753082	6.01748382141037	2.69645109646697	0.461878226096767	14.3001530046764	0.0027	0.0395134615384615
OAT	11	7.24429766131618	2.98601943456594	7.84745911325853	1.0832601696039	24.0266172122349	0.00093	0.0171422491349481
OPTN	27	3.87062149017617	2.70225911972233	4.36276115247411	1.1271474525595	20.1123392335593	0.00115	0.0200854098360656
OSBPL11	7	5.89559556076388	4.58816882676127	3.66448024581187	0.621562352444859	15.5982796843976	0.00201	0.0312165306122449
OXCT1	2	11.9026393848705	11.9026393848705	8.49878597092639	0.714025326326298	16.83287404612	0.00181	0.028867874251497
PAK1	6	7.27059691515609	4.58369437422178	7.99184404795049	1.09920053899438	17.8092525675859	0.00097	0.0176354607508532
PAM	7	7.04965429749895	4.85307186129097	5.29727058964615	0.751422745867906	18.65163210016	0.00044	0.00915578125
PARPBP	4	7.33554034210556	3.60652389762481	8.77002161064593	1.19555222950742	14.6710806842111	0.00074	0.0141797841726619
PARVB	6	16.9314646503905	8.82296252402749	18.8204305104904	1.11156541380821	41.4734489914275	1e-07	3.77801418439716e-06
PCGF5	3	5.9858598547157	7.02941731706387	5.53831577806472	0.925233118129487	10.3678133953544	0.00826	0.0963988840262582
PDCD4	3	6.0668817197181	6.23033529809211	1.61357581587864	0.265964607589814	10.5081473820626	0.00561	0.0704822405660377
PDCL	3	10.2990145451047	3.95691629579824	14.1410021046045	1.37304419201214	17.8384164600122	0.00014	0.00334430493273543
PDE4D	11	47.5624454473778	29.9310561677459	47.5817914353905	1.00040674922895	157.7467856607	1e-07	3.77801418439716e-06
PDE8A	2	7.56522044614558	7.56522044614558	3.6026640713227	0.476214024028636	10.6988373572813	0.00402	0.0540771212121212
PECAM1	15	7.56736937937559	8.89691351619762	5.65644187581206	0.747477966547841	29.3082955809216	6e-05	0.00161424242424242
PEX1	12	4.00639833829511	3.02644900342724	2.98681273665933	0.745510676786659	13.8785709545733	0.00415	0.0554008
PEX26	11	7.11299169064155	3.03777869326592	7.88444606633866	1.10845708940053	23.5911245747737	1e-07	3.77801418439716e-06
PFKFB3	26	24.3525315359105	3.11587632681263	81.372097459772	3.34142252684407	124.174033506992	1e-07	3.77801418439716e-06
PFKL	13	6.9991133964799	6.88696341047301	5.13636056874616	0.733858744356023	25.2356622337952	2e-05	0.000649634146341464
PGD	13	5.79466462723232	4.58040133401946	5.98403365867663	1.0326798949769	20.8929604376036	0.00065	0.0127299632352941
PHACTR1	15	7.33913905059096	3.39615283990349	13.4527232594893	1.83301108846085	28.4243633184393	1e-07	3.77801418439716e-06
PHACTR2	8	9.71480021910339	4.16026625699125	10.8414775462901	1.11597534707622	27.4776044512023	1e-07	3.77801418439716e-06
PHKB	6	5.34324589546524	3.60750714009013	6.0258729038995	1.12775511772977	13.0882260141104	0.0037	0.0507987113402062
PIGF	5	6.1215030113432	1.23241785660833	11.3149564162026	1.84839514008828	13.6880968578331	0.00355	0.0491190909090909
PINX1	4	8.36746170965787	7.58937545864379	4.10586390570347	0.490694077627437	16.7349234193157	0.00013	0.00317665137614679
PLA2G6	4	7.98405944299094	8.03489650330998	2.66350930498376	0.333603391107265	15.9681188859819	0.00253	0.0375412534818942
PLAUR	42	12.8026324275744	5.58352344118829	19.1773719423691	1.4979241223129	82.9705410201378	1e-07	3.77801418439716e-06
PLD3	26	10.2727139631611	3.72987718162739	17.1892596977547	1.67329293499234	52.3807689557156	1e-07	3.77801418439716e-06
PLD4	4	5.68656560404289	5.02117112422393	4.4266247043672	0.778435529033563	11.3731312080858	0.00464	0.0604334474327628
PLIN2	45	17.3992774848882	1.55344573403387	44.4299962620063	2.5535540944499	116.717901646775	1e-07	3.77801418439716e-06
PLK2	4	28.3311749586172	31.4938377467056	18.3291084431554	0.646958993756115	56.6623499172343	1e-07	3.77801418439716e-06
POLQ	11	3.94835371257037	3.17861892299263	2.10436058266795	0.532971647390228	13.0952078042027	0.00669	0.0823039953810624
PPFIA2	2	11.3772036847469	11.3772036847469	9.49596886671172	0.834648752877887	16.0897957528503	0.00052	0.0104925757575758
PPFIBP1	15	3.96367698271347	1.93047951111037	4.70538237220191	1.18712558887195	15.3512549437949	0.00207	0.0319312968299712
PPID	16	4.67127966780987	3.09427843267922	5.2269779487496	1.11896061046593	18.6851186712395	0.001	0.0180576271186441
PPIH	5	26.4949624476295	1.92870913052087	55.7227829122594	2.10314632535911	59.2445370942037	1e-07	3.77801418439716e-06
PQLC2	16	5.5206616578785	2.61992001089823	7.52864852100203	1.36372213831615	22.082646631514	8e-05	0.00205874396135266
PRIM2	6	21.8208316792029	7.30086594158815	28.8008610416953	1.31987916249521	53.4499033772056	1e-07	3.77801418439716e-06
PRIMPOL	6	6.16694795334577	1.80709424709876	7.74586934653786	1.25602962845429	15.1058757559982	0.00124	0.021308
PRNP	15	4.86864000615959	4.518871083589	1.73016727051921	0.355369727137409	18.8561616625353	0.00018	0.00416895652173913
PRR11	19	3.83700357534022	2.18566123045522	5.57846834769029	1.45386060715246	16.7251108309123	0.00188	0.0298058333333333
PRSS53	2	7.39030621270264	7.39030621270264	7.93113774484093	1.07318120745913	10.4514712760942	0.005	0.0640264423076923
PTP4A1	4	7.24825740320179	6.29788106297657	5.46078188907659	0.7533923790654	14.4965148064036	0.00148	0.0243332098765432
PTPA	2	8.96666403560446	8.96666403560446	4.25495747416052	0.474530712566581	12.6807778883949	0.00637	0.0789139302325581
PTPRC	40	5.14525818346161	2.10618902173267	11.1470762436807	2.16647558707757	32.5414700187184	1e-07	3.77801418439716e-06
PTTG1IP	16	14.4170243123633	5.50559837124491	22.0781847536928	1.53139679002689	57.6680972494533	1e-07	3.77801418439716e-06
PUS1	3	5.73013383707672	6.41146454832427	3.1001132555912	0.541019345051241	9.92488293998649	0.00843	0.0976230652173913
RAB1A	48	3.82428213305217	1.87963763813751	10.1663012437245	2.65835544816635	26.495403827697	0.00024	0.00534928870292887
RAB27B	13	9.03872057171919	4.63697596787351	6.99780154016222	0.774202663378853	32.5895704859247	1e-07	3.77801418439716e-06
RAB4A	3	8.39128193320112	10.5762762543264	4.36548772314912	0.520240859251379	14.5341266489391	0.00057	0.0113298134328358
RALBP1	7	6.20727957992484	5.02071869608104	5.00690918759252	0.806618925911687	16.4229180867306	0.00839	0.0973715250544662
RALGDS	5	7.17534146551985	7.17779046577681	2.94059077148176	0.409818931351543	16.0445512786753	0.00063	0.0124296666666667
RALGPS2	16	9.76212201245104	5.60720979115284	8.04353957028363	0.823954009182075	39.0484880498042	1e-07	3.77801418439716e-06
RASAL2	12	9.09895782588664	8.68177305148781	5.78764040581921	0.636077286714453	31.5197145007242	1e-07	3.77801418439716e-06
RASGRP3	9	14.3527227550967	6.96185355323662	11.5522928406747	0.804885110497407	43.0581682652901	1e-07	3.77801418439716e-06
RASSF4	8	4.46522976160803	3.90128125612168	2.75935333844216	0.617964468965748	12.6295769759561	0.00415	0.0554008
RCAN3	52	5.47368118799878	3.95893495916437	5.39774108794356	0.986126320213584	39.4712763777445	1e-07	3.77801418439716e-06
RHBDD2	8	4.57222323573451	3.02055932816284	4.87865396939781	1.06702007270082	12.9322002203463	0.00412	0.0552827204030227
RHOQ	4	81.2612053415258	61.6173451096391	92.6549936277262	1.14021190355612	162.522410683052	1e-07	3.77801418439716e-06
RIPK1	2	13.606109777607	13.606109777607	15.9927852082638	1.17541203692071	19.2419449786289	0.00026	0.00574697095435685
RNF6	9	11.2576526133899	11.9836043136317	7.97489683356383	0.708397843443707	33.7729578401697	1e-07	3.77801418439716e-06
RRP15	4	10.2396041844012	11.9007880604671	4.50998629244471	0.440445373788482	20.4792083688025	1e-05	0.000350460526315789
RSC1A1	6	5.13881427433369	4.59460418130445	2.54721674101369	0.495681806158284	12.5874728550482	0.00297	0.0426447169811321
RSU1	2	11.035101615411	11.035101615411	10.222375613609	0.926350836618757	15.6059903666795	0.00162	0.0263101829268293
RTN4	26	4.86682730060521	1.52423768133606	10.9682064387921	2.25366666235067	24.8160473750721	5e-05	0.00140184210526316
RUSC2	10	4.04782914272387	2.67167200790834	4.84447261356841	1.19680758321446	12.8003596702142	0.00795	0.0939016629711752
RWDD2B	11	4.18885064602826	2.3732351737868	3.49841254734491	0.835172423887207	13.8928458957136	0.00216	0.0329693982808023
SAFB2	4	20.1697638267213	23.3124588389961	8.1886961751259	0.405988698998912	40.3395276534426	1e-07	3.77801418439716e-06
SAMSN1	42	5.73273518229668	4.27222449429712	4.51529701340898	0.78763397746903	37.1523702091047	1e-07	3.77801418439716e-06
SCAMP1	10	7.34762130224893	4.53285949979598	6.85337672964048	0.932734071030965	23.2352186994791	6e-05	0.00161424242424242
SCFD1	4	6.46093672326675	3.72311791046104	8.27172944665546	1.28026783126784	12.9218734465335	0.00153	0.0250778769230769
SCIN	9	44.6626201151036	9.72060957586511	88.8878429182222	1.99020663564166	133.987860345311	1e-07	3.77801418439716e-06
SDCBP	76	3.12340763577867	1.68700271458829	4.38667572659098	1.40445188016497	27.2292364876851	5e-05	0.00140184210526316
SDF4	2	7.69807068343428	7.69807068343428	10.328548972664	1.34170617514469	10.8867159646195	0.00641	0.0792252204176334
SEMA4D	9	5.8274224199281	5.67228391925356	3.35571670133449	0.575849227929473	17.4822672597843	0.00011	0.00272544186046512
SERINC5	11	5.27064191686577	4.20292549459989	4.19945939425049	0.796764314572851	17.4807416425633	0.00026	0.00574697095435685
SERPINB8	28	5.67055616747894	1.64136959036059	10.5358980187839	1.85800082171975	30.0057628291456	1e-07	3.77801418439716e-06
SH3BP5	6	6.96446538665181	4.4715496450808	4.94841177806256	0.710522847532095	17.0593865285721	0.00012	0.0029458064516129
SH3PXD2B	13	5.91890590137997	2.25387368586678	8.29271036277187	1.40105460383117	21.3409187220719	7e-05	0.00182789215686275
SIKE1	4	17.0823474180039	1.14595165816353	32.1287496419235	1.88081584197623	34.1646948360079	1e-07	3.77801418439716e-06
SIMC1	4	9.9858792943323	10.0816922498196	7.68903518985171	0.769990800331002	19.9717585886646	3e-05	0.000918448275862069
SKAP2	32	4.47812151260915	3.24903011867755	4.14952483177296	0.926621758719375	25.3320807083463	0.00286	0.0414000543478261
SLAMF6	32	18.8051669642883	8.85413217679054	22.4051479483855	1.19143573630235	106.378088654348	1e-07	3.77801418439716e-06
SLC19A1	3	7.06555628061714	7.0200670314666	0.338370097447583	0.0478900859336199	12.2379024617663	0.00333	0.0468045118733509
SLC23A2	24	4.80538981096143	1.92870913052087	6.87280903822801	1.43022924436862	23.5415061040497	0.00014	0.00334430493273543
SLC25A24	15	5.49734175460777	3.39928399317939	8.30169278184651	1.51012855893272	21.2911130640065	0.00236	0.0353138202247191
SLC25A46	32	3.67354924511185	2.13411242398989	5.56114979445195	1.51383564596331	20.7807326579305	0.00278	0.0405727671232877
SLC2A8	2	9.47905322522597	9.47905322522597	1.84517018057813	0.194657645308679	13.405405629571	0.00176	0.0282395180722892
SLC35F6	26	4.00028809486339	2.29697254396968	4.18144846922655	1.04528683186488	20.3975470557013	0.00868	0.09986686825054
SLC36A4	27	3.82192200125552	3.07820291321812	3.9718192920351	1.03922039506048	19.8592892662196	0.00085	0.0157768292682927
SLC37A3	7	6.29368843202562	1.42405447347082	14.0404559272914	2.23087877306511	16.6515344204638	0.00029	0.00633127049180328
SLC38A6	10	5.80763453886938	6.32241018017842	1.23508363250128	0.212665522293991	18.3653529606889	0.00075	0.0143198924731183
SLC38A9	22	4.51540522937613	2.77768883033716	5.46618410852624	1.21056335607812	21.1791278498549	7e-05	0.00182789215686275
SLC41A1	6	5.90441240598704	6.2630072411658	2.48992646089921	0.421706054674371	14.462797625627	0.00145	0.0239880434782609
SLC44A2	2	14.3440700344794	14.3440700344794	18.0142550670207	1.2558677574579	20.2855783823903	6e-05	0.00161424242424242
SLC6A6	21	5.34164458635654	1.46635448287741	6.86973997972146	1.28607208298132	24.4784906525299	0.00012	0.0029458064516129
SLC8B1	27	4.98433933351664	3.53588234068823	5.22416360273156	1.04811555818486	25.8993869034444	1e-07	3.77801418439716e-06
SMIM15	11	8.53184068095758	1.51348207269889	15.4818686412936	1.81459889140311	28.2969143098266	1e-07	3.77801418439716e-06
SNORA41	3	28.6537996607527	19.707985789054	34.0205728832962	1.18729708750963	49.6298368423236	1e-07	3.77801418439716e-06
SNORD75	2	16.8657156011532	16.8657156011532	21.6131899237187	1.28148668190757	23.8517237422784	1e-07	3.77801418439716e-06
SNORD77	6	4.38871545880565	3.36009755108284	2.04745132587199	0.466526332155785	10.7501135003384	0.00838	0.0973715250544662
snoZ196	2	27.1800321737223	27.1800321737223	38.214557945772	1.40597912841023	38.4383701258151	1e-07	3.77801418439716e-06
SNX6	7	5.39258324136327	5.57683928076151	2.20349081745051	0.408615077195074	14.2674341808618	0.00358	0.0494058549222798
SPTLC2	27	13.1374221062637	2.43447653192635	35.9206614533438	2.73422450483779	68.2640477055816	1e-07	3.77801418439716e-06
SREBF2	2	7.83031629780941	7.83031629780941	6.21461579580815	0.793660889221899	11.0737395060332	0.00391	0.0529989058524173
STARD4	10	13.3473003392249	3.24718317181785	22.8464178025145	1.71168829814774	42.2078696862887	1e-07	3.77801418439716e-06
STOM	10	5.21498637184654	3.11573755644208	5.57364462740651	1.0687745336203	16.4912349017729	0.00107	0.0188738079470199
STRN	2	7.91044325340907	7.91044325340907	4.69858615805692	0.593972550910094	11.1870561333539	0.00479	0.0622131386861314
STX2	3	12.8255392293247	4.68940019300684	15.1265650535466	1.17940967495236	22.2144855796582	0.00032	0.00692943089430894
STXBP5L	5	4.69578009496005	5.85818477133546	2.51297237930005	0.535155464796404	10.5000834997211	0.00827	0.0963988840262582
SUOX	4	5.6576182049111	5.70006986588592	2.09682969535298	0.370620572016122	11.3152364098222	0.00376	0.0514897686375321
SYTL2	10	22.7030731356731	23.5369732565758	14.3179490191697	0.630661273634891	71.793420994108	1e-07	3.77801418439716e-06
TARS	45	4.79475943463044	2.53910534262441	6.81794775142733	1.42195825345987	32.1642240947764	4e-05	0.00117076923076923
TBCD	5	5.71925654995222	4.51678588235554	3.50600761785254	0.613018071008169	12.7886464264541	0.0053	0.0673821002386635
TCN2	6	15.4806442651666	13.3578074117444	13.4411098859217	0.868252616344001	37.9196793392009	1e-07	3.77801418439716e-06
TEP1	19	3.48165012450265	1.56318269850394	7.95664506074631	2.28530862557102	15.1761610494728	0.00455	0.0595370588235294
TF	7	6.18287003220546	6.48897642830391	3.99740258482582	0.646528645112071	16.3583364938496	0.00085	0.0157768292682927
THRB	11	5.98279573300631	5.13729993792283	3.97469656625444	0.664354382738917	19.8426886437212	2e-05	0.000649634146341464
TIMP2	13	7.16533335877526	2.83312608043728	8.82208667513143	1.23121789781451	25.8349768308568	6e-05	0.00161424242424242
TLR4	34	8.00390069624061	2.91944823789833	10.6267970859131	1.32770226533475	46.6703599308978	1e-07	3.77801418439716e-06
TLR6	20	4.80852764516842	2.7918347194027	6.94611575903746	1.44454108858392	21.5043893725671	0.00018	0.00416895652173913
TMEM181	6	5.99474737137089	3.39177374429725	7.72720262534571	1.28899554003702	14.6840721967494	8e-04	0.01522
TMEM183A	11	4.01322448143825	3.37325427786532	2.57022271979233	0.640438313799785	13.3103598043993	0.0072	0.0869714285714286
TMEM220	5	6.50896317355853	2.39587044179794	7.80053109233993	1.19842913292676	14.5544841191196	0.00213	0.0326049137931035
TMEM248	7	9.07072593061612	4.55326640861268	13.0830481705686	1.44233750095016	23.9988850232352	4e-05	0.00117076923076923
TMIGD3	26	6.2388441223496	2.29479254189423	9.45146208490069	1.51493800767396	31.8119879221243	1e-07	3.77801418439716e-06
TMOD3	36	5.11427942870002	3.0308464593504	4.89415432002277	0.95695872473413	30.6856765722001	1e-07	3.77801418439716e-06
TMTC3	10	3.86183032076991	1.71293520682063	7.17630257609733	1.85826459994924	12.2121797507316	0.00752	0.0894175
TMTC4	10	8.34099089409856	2.25111526326522	11.9853793853035	1.43692512526101	26.3765291680758	1e-07	3.77801418439716e-06
TMX1	11	6.55106786364414	1.56882854326663	10.975354217898	1.67535346089252	21.7274340798627	0.00011	0.00272544186046512
TNFRSF21	3	16.7065178561292	17.7593654879932	6.88150291685854	0.411905280090064	28.9365377443724	1e-07	3.77801418439716e-06
TPRKB	6	10.4156513404724	1.84399833131404	20.8317987772666	2.00004762988945	25.5130311228929	1e-07	3.77801418439716e-06
TRAF1	30	6.74481069013943	5.09583301160882	5.98871234000411	0.887899248048474	36.9428496109135	1e-07	3.77801418439716e-06
TRIM4	28	3.52719232550366	2.99838061393226	2.94973997987803	0.836285551697787	18.6641474391566	0.00234	0.0351131830985916
TRIT1	18	4.38607740576899	1.5322453302037	5.65814915212983	1.29002491946168	18.6085504585701	0.001	0.0180576271186441
TSN	6	8.62078159581385	7.54538956195492	5.76692534170921	0.668956205143807	21.11651609372	0.00014	0.00334430493273543
TTLL1	3	15.5620198737578	14.242634113467	7.11562154459793	0.457242800248379	26.9542090897451	2e-05	0.000649634146341464
U6	62	2.9647629829931	1.79572372764832	3.1613440894087	1.06630584216791	23.3445670726664	0.00691	0.084425619266055
UCHL5	15	5.84758815654395	2.06641238603354	7.47843902463979	1.27889290839862	22.6476115457744	4e-05	0.00117076923076923
UFM1	25	3.81840511342723	1.87284317428352	6.95823761297338	1.82228899403709	19.0920255671362	0.00428	0.0567153233830846
UHRF1BP1	21	3.47381337461347	2.78127947360664	2.55771975413468	0.736285884793472	15.9190127393162	0.00399	0.0538094430379747
USP36	9	4.79158213562407	4.81494817354231	4.93897440188475	1.03076066778963	14.3747464068722	0.00229	0.0346557670454545
UTP20	14	5.21121354772722	3.05123789104194	4.70894677400554	0.903618078760037	19.49857566491	8e-05	0.00205874396135266
UTP3	10	5.23146375319089	4.59397066488522	2.08162613797699	0.397905105756935	16.5433409566962	0.00029	0.00633127049180328
VASH1	15	4.92371131273318	2.0906816859023	6.1784200916921	1.25482988324562	19.0694519157487	0.00019	0.00434390557939914
VMP1	6	5.67724903850611	3.77211419413512	5.49398540107072	0.96771964094011	13.9063632870464	0.00685	0.0838849425287356
VPS4B	7	5.79503420332278	8.17730890829189	3.52029425804608	0.607467382337036	15.3322193411054	0.00626	0.0777319813519814
VPS50	6	7.34774113003519	0.49333443213383	13.7876770035861	1.8764511105633	17.9982165306473	5e-05	0.00140184210526316
WDR3	9	5.0121900355577	4.15851817625753	3.1290284881069	0.624283689546647	15.0365701066731	0.00133	0.0223498738170347
WFS1	3	8.82139310114262	0	15.2791010447166	1.73205080756888	15.2791010447166	0.00344	0.0478456396866841
WLS	4	7.52787073806196	7.91357033539967	3.33848184659361	0.443482886829311	15.0557414761239	0.00071	0.0136540433212996
WRAP73	2	14.2128925592174	14.2128925592174	2.58608938898671	0.181953770368128	20.1000654177968	2e-05	0.000649634146341464
XDH	15	4.01760363572495	2.31869119347104	4.20495986506972	1.04663382611435	15.5601119728251	0.00178	0.0284746546546547
XPC	11	4.00909183608744	3.27161853324784	2.2057453857741	0.550185796673278	13.2966533703791	0.00739	0.0886633558558559
XPNPEP1	4	5.84107362736868	4.61026119146866	5.94309166207595	1.01746563067263	11.6821472547374	0.00818	0.0959798678414097
ZC3HAV1	32	3.76388001418063	3.60313190191536	2.56405008149553	0.681225244119187	21.2917206527971	0.00132	0.0222520253164557
ZEB1	3	10.27740249146	13.158070753604	6.10632319600531	0.594150438408862	17.8009832850438	0.00055	0.0110144736842105
ZNF175	15	4.39174045413433	1.87878825269252	7.17040493371598	1.63270234400256	17.0091376397277	0.0028	0.040641961852861
ZWILCH	3	12.3039429278159	11.4873707005444	5.27811045734373	0.428977157022677	21.3110542844049	2e-05	0.000649634146341464
