# Supplementary material for: Elimination of Reference Mapping Bias Reveals Robust Immune Related Allele-Specific Expression in Crossbred Sheep
Source: Front Genet. 2019 Sep 19;10:863. doi: 10.3389/fgene.2019.00863 (PMC6761296; doi:10.3389/fgene.2019.00863)
Supplement: Supplementary file 2 [file Supplementary_file2.zip › m3_BMDM_7_static_FDR.csv]

feat	n.vars	mean.s	median.s	sd.s	cv.s	liptak.s	p.nom	fdr
7SK	18	5.93279181639208	1.15563182020982	19.5045173357583	3.28757824973194	25.1707039484334	9e-05	0.00201591743119266
AARS	6	5.54834218493722	2.74714732880482	7.84029760051372	1.4130883314657	13.5906072714549	0.00749	0.0856526229508197
ACOD1	18	4.27745600209425	3.20025551476581	3.5935359907009	0.840110567809814	18.1477088718477	0.00719	0.0833937529691211
ADGRE5	51	11.0349220155933	2.48165170632259	19.3645318283225	1.75484084082868	78.8051057889111	1e-07	2.99570552147239e-06
ADGRL2	10	11.0209933727421	5.68670602194062	10.6985722756708	0.970744824339636	34.851441135486	1e-07	2.99570552147239e-06
AHNAK	11	8.72029171795024	2.41522968320735	18.1886727915853	2.08578719380969	28.9219356908846	5e-05	0.0011968137254902
AIDA	7	6.60343271226633	2.92464778916901	7.87936946683118	1.19322325374721	17.4710407560055	0.00072	0.0124672340425532
ALCAM	11	8.09030427963661	2.89017384886327	8.49466064568954	1.0499803656422	26.8325037353612	5e-05	0.0011968137254902
ANKRD27	6	7.81978269713982	4.58585502129871	6.00588071250097	0.768036778655971	19.1544775074374	1e-05	0.000282254335260116
AOAH	5	48.9273402713745	51.5475171942372	35.1540252397797	0.718494507259103	109.404858805056	1e-07	2.99570552147239e-06
AP2B1	22	3.94953129622628	3.02694447597845	2.9041641960432	0.735318694351931	18.5249438357356	0.00202	0.0301640978593272
AP2S1	9	13.2368673688831	4.09886970767191	16.6746820548587	1.25971512671171	39.7106021066494	1e-07	2.99570552147239e-06
APP	6	5.75194815282802	6.02472344335654	1.13638838343887	0.197565825220478	14.0893380013729	0.00278	0.0388961031518625
ARAP2	31	7.85577713009482	5.64900451073236	4.70997774042416	0.599555927112626	43.739115947277	1e-07	2.99570552147239e-06
ARFGAP2	9	4.79308134687868	0.69154966776939	11.0272098889926	2.30065152058679	14.379244040636	0.00834	0.0934041743119266
ARHGAP1	2	11.6147455013184	11.6147455013184	2.46910884052915	0.212583981306253	16.4257306114763	0.00031	0.0062550826446281
ARPC1B	2	195.371505907651	195.371505907651	274.47562784729	1.40489078267652	276.297033355855	1e-07	2.99570552147239e-06
ARPC5	26	9.32792787607334	1.52511017936022	35.3373878703225	3.7883427423324	47.563286261484	1e-07	2.99570552147239e-06
ATG7	11	7.81485594700695	4.4653007280109	8.84200318094508	1.13143521018216	25.9189449668996	1e-07	2.99570552147239e-06
ATP6V1F	3	38.3532443160924	38.2428378844994	38.073780966895	0.992713436524583	66.4297677905742	1e-07	2.99570552147239e-06
AURKA	8	4.90837923377319	1.9852362330556	5.14122802330488	1.04743903811049	13.882992963345	0.00721	0.0834275592417062
BFAR	7	5.28171360214065	2.59930430612964	4.66326017717774	0.88290667166954	13.9741006875313	0.00145	0.0229881493506493
BLOC1S6	8	6.72824704207512	4.31928136195158	9.02104240356813	1.34077157796897	19.0303564357986	5e-05	0.0011968137254902
BMT2	2	10.8231930958013	10.8231930958013	7.24913089228505	0.669777470301002	15.306306464265	0.00044	0.00839265625
BORCS8	2	7.52829178177254	7.52829178177254	5.80590938766014	0.771212056593951	10.6466123392846	0.00873	0.0964447737556561
C1D	5	5.80770993961987	4.21630905967075	6.05113622506105	1.04191433249456	12.9864342185912	0.00258	0.0366225
C21orf91	12	7.39623459433869	5.29788395368532	9.21624167329206	1.24607211355173	25.6213082041864	1e-07	2.99570552147239e-06
C5AR1	6	28.2648450302734	3.55712037811927	40.2162787173619	1.4228374036471	69.2344479830108	1e-07	2.99570552147239e-06
CA12	131	2.81121711187549	1.66266187498724	3.67385189094885	1.30685455613845	32.1758505118872	0.00061	0.011031962962963
CALCRL	8	5.63817929137133	4.94880439269952	4.55850747411068	0.808507008829433	15.9471792418969	0.00224	0.0330450755287009
CALD1	7	8.39657042258091	6.97506200145694	3.17130034236361	0.377689959442849	22.2152372039896	2e-05	0.000519468085106383
CASP8	16	10.3667947593294	7.91686213656135	9.83655937588629	0.948852524261085	41.4671790373176	1e-07	2.99570552147239e-06
CAST	40	3.96834052820009	2.15879733310513	4.49631683734199	1.1330471277326	25.0979892005359	8e-05	0.00181693023255814
CAVIN1	16	5.06580383878623	5.33710281324106	2.47920151394234	0.489399430542568	20.2632153551449	5e-05	0.0011968137254902
CBY1	7	6.74494717113783	7.47954999893846	5.2792477117291	0.782696673195518	17.8454528210993	0.00111	0.0179474503311258
CCBE1	9	7.97678953569041	5.88468585734404	11.0648908566242	1.38713586551542	23.9303686070712	1e-07	2.99570552147239e-06
CCDC80	5	27.1299039190241	33.7190966672893	22.2624019989566	0.820585360914078	60.6643093859758	1e-07	2.99570552147239e-06
CCL8	6	19.3695116065945	24.2166688120816	10.8644761715873	0.560906046174565	47.4454200030729	0.00019	0.00401632034632035
CD276	3	16.3575366542059	4.78973587202711	22.8121651610209	1.39459660970133	28.3320845717549	2e-05	0.000519468085106383
CD44	161	3.17135063574037	1.98964228258538	7.44182356461753	2.34657860936282	40.2399284495456	1e-07	2.99570552147239e-06
CD80	17	6.94074496057641	5.70331202618867	7.57181261672268	1.09092217906446	28.61742459293	1e-07	2.99570552147239e-06
CD86	20	27.4786150058648	2.61188213889286	56.9679056327332	2.07317237861422	122.888102161319	1e-07	2.99570552147239e-06
CD9	7	7.50951993212378	2.3331065642714	9.89508399569882	1.31767197971873	19.8683222058822	0.00233	0.0339623582089552
CDA	2	374.351166423048	374.351166423048	87.4903857973621	0.233712069427588	529.412496645662	1e-07	2.99570552147239e-06
CDC42SE1	21	11.7705317176872	1.81776120317886	42.9538880800608	3.64927338121144	53.9393525661801	1e-07	2.99570552147239e-06
CDV3	8	9.69441678308548	1.02473836948326	16.4030201449847	1.69200690583101	27.4199513878737	2e-05	0.000519468085106383
CHI3L2	5	6.09193278404228	4.87280721417794	3.63945979115067	0.597422841020862	13.6219758194781	0.00277	0.0388675574712644
CHST3	4	5.93904592842632	2.24179073197441	8.64070973689434	1.45489862193807	11.8780918568526	0.00769	0.0875297668997669
CKAP2	33	4.21334379496303	2.59049740884831	6.40509584021079	1.52019302290688	24.2038173815674	5e-05	0.0011968137254902
CLDN1	25	9.22465740202298	4.51678588235554	10.4776970868073	1.13583590481198	46.1232870101149	1e-07	2.99570552147239e-06
CLEC4A	41	6.00020453414796	3.42530674706083	6.51161066172875	1.08523144913983	38.4200550821573	1e-07	2.99570552147239e-06
CLEC4D	27	6.91538000391192	3.65100536932612	12.3507345406478	1.78598060174006	35.9333685612639	0.00412	0.0532221164021164
CLEC5A	47	25.321033416623	13.0281318543385	24.8696283961818	0.982172725219626	173.59225922958	1e-07	2.99570552147239e-06
CLIC4	15	7.96253323847237	4.90953981287331	9.05040159248943	1.13662339878983	30.8387586262265	1e-05	0.000282254335260116
CLIP2	4	14.952530474067	15.0086620628193	4.63503164829325	0.30998309325181	29.905060948134	1e-05	0.000282254335260116
CMKLR1	4	5.88257733397423	5.67395931118898	0.8232531880116	0.139947703408332	11.7651546679485	0.00433	0.0556405
COL5A3	5	7.86330357861713	5.24496020086917	4.84275082502158	0.615867208559846	17.5828813295053	0.00047	0.00889538759689922
COMMD9	12	4.03473724397175	2.94454887404811	2.88869637091521	0.715956503792452	13.976739803499	0.00369	0.0485667654986523
COX18	4	11.4708324231117	5.20728896646192	13.2968830247231	1.15919076613239	22.9416648462234	3e-05	0.000751230769230769
CPOX	16	3.77759211721283	2.64002655170326	4.12662392003429	1.0923953121437	15.1103684688513	0.00466	0.0587978811369509
CREG1	23	38.3137647600026	2.50839500877384	163.972179945795	4.27971985976624	183.746360812808	1e-07	2.99570552147239e-06
CRLF3	2	10.4565378834308	10.4565378834308	7.3910719356206	0.706837389011169	14.7877776902159	0.00042	0.00817075697211155
CRTAP	3	8.30373426367272	10.4961402658165	5.3819426624065	0.648135223444166	14.3824896372317	0.00051	0.00957819230769231
CTLA4	2	13.0100531039806	13.0100531039806	5.58127065153854	0.428996761729657	18.3989935468435	1e-04	0.00220950226244344
CTSH	50	3.6211752188326	1.79709874247389	5.53025694787716	1.52719949013128	25.6055755310121	0.00388	0.0506578609625669
CTSZ	17	5.92494327648022	2.44786604264237	7.33136117218195	1.23737238148501	24.4291669547211	0.00248	0.0356171764705882
CUL4A	7	5.23763558664337	4.03966395968359	4.03640856671269	0.770654716224634	13.8574812202402	0.00561	0.0678060148514852
CYP27B1	5	7.6835827243133	7.67103078627983	5.20166904506987	0.67698484310062	17.1810132823076	0.00029	0.00590029166666667
CYP4V2	22	6.65900253483722	6.10072015549656	4.58332604442547	0.68829017866375	31.2334904341047	1e-07	2.99570552147239e-06
DAB2	13	4.27708214460083	2.6823674146269	4.46858842588094	1.04477498322585	15.4212389817298	0.00338	0.0454670523415978
DDX19B	15	18.7328652147117	2.35063583201308	29.7265282024843	1.5868650023243	72.5520750033265	1e-07	2.99570552147239e-06
DDX58	20	4.84884663095773	0.871953010270405	11.3242510952377	2.33545252244883	21.6847013585847	0.00061	0.011031962962963
DENND5B	8	6.09793112415201	4.14188172264793	6.07115360573821	0.995608753547947	17.2475537963856	0.00025	0.00515084388185654
DIP2A	9	5.91768419077191	2.50839500877384	5.81886944779033	0.983301788369229	17.7530525723157	0.00058	0.010687320754717
DMXL2	16	4.07429770538522	2.07360790200328	5.67915353097477	1.39389753563377	16.2971908215409	0.00485	0.0608805912596401
DOCK10	117	2.89194784032243	1.6244208892013	6.97642781511133	2.41236294715935	31.2811986727496	0.0028	0.0389527065527066
DUSP4	3	6.35143304258766	7.07823909393843	2.41287244677488	0.379894179879734	11.0010047306336	0.00622	0.0738984428223844
EDIL3	4	6.98975950773069	4.00752380802726	6.49925750127089	0.929825624770452	13.9795190154614	0.00148	0.0231629487179487
EDNRB	39	4.76410895607301	1.71077433334494	5.5406193267998	1.16299173211329	29.7518508948278	1e-07	2.99570552147239e-06
EEF1AKMT3	9	4.42082069602457	2.85791122165621	6.65191182757164	1.50467804169334	13.2624620880737	0.00492	0.0614433759590793
EFHD2	28	15.1335881121171	3.28996773648698	33.8859526361192	2.23912216885218	80.0794211774906	1e-07	2.99570552147239e-06
EHF	13	10.5224705976557	7.88964710247863	6.56264764743178	0.623679352346574	37.9393072844099	1e-07	2.99570552147239e-06
EIF4B	4	9.49121616236183	10.0803064912787	4.57240558288982	0.481751285048385	18.9824323247237	0.00028	0.00572066945606694
EMB	57	23.1917543238313	7.71605050723051	50.9336383186263	2.19619601033321	175.093905408401	1e-07	2.99570552147239e-06
EML6	4	17.8986773649119	16.6109402250553	16.1864400435442	0.904337215177456	35.7973547298238	1e-07	2.99570552147239e-06
ENDOD1	30	7.54071005196932	4.1574151032695	6.61879215272937	0.87774123485902	41.3021699506955	1e-07	2.99570552147239e-06
ENPP1	33	5.57581535880126	3.43343630546829	5.91975960986639	1.06168501446559	32.0306206341627	1e-07	2.99570552147239e-06
ENSOARG00000000528	16	22.3096559685828	14.5015448978308	19.5869546403386	0.877958614329222	89.238623874331	1e-07	2.99570552147239e-06
ENSOARG00000000912	5	6.71417934888941	4.20292549459989	5.91955124850904	0.881649259114322	15.013361437242	0.00068	0.0118587142857143
ENSOARG00000001618	6	7.508695305248	8.48308768214919	4.62893147735179	0.616476137221406	18.3924721318892	0.00017	0.00365687224669604
ENSOARG00000002108	16	7.60159409399051	4.57972003305382	7.45666426968212	0.980934285293796	30.406376375962	1e-07	2.99570552147239e-06
ENSOARG00000002217	10	12.645254154993	5.04101777140486	25.5842508016565	2.02322946522624	39.9878047214859	1e-07	2.99570552147239e-06
ENSOARG00000002227	2	11.2117362538338	11.2117362538338	10.2451472772891	0.91378775288135	15.8557894679219	3e-04	0.00607842323651452
ENSOARG00000002556	9	7.76979010578811	6.65713455593106	6.92040299397179	0.89068081630885	23.3093703173643	1e-05	0.000282254335260116
ENSOARG00000002700	9	5.76273179280378	7.12948210472471	5.03822563123522	0.874277306732669	17.2881953784114	0.00188	0.0285094409937888
ENSOARG00000002862	29	9.84679957457936	2.73861752216171	12.2503922478843	1.24409887244075	53.0266385319318	1e-07	2.99570552147239e-06
ENSOARG00000002898	4	8.93320889775983	5.57557566205051	7.46528736352395	0.83567813637449	17.8664177955197	1e-04	0.00220950226244344
ENSOARG00000003049	3	9.37296088089906	3.94767538332945	9.78523645262121	1.04398562812337	16.2344444630727	0.00043	0.00829916996047431
ENSOARG00000003068	90	3.6209209646246	2.61721785787025	3.99635719203494	1.10368528644459	34.3510724270032	2e-05	0.000519468085106383
ENSOARG00000003385	13	7.12937974295624	4.51678588235554	7.003428924149	0.982333551676542	25.705344225483	1e-07	2.99570552147239e-06
ENSOARG00000003902	8	7.12367290674746	1.78507313347176	14.0079619897258	1.96639601131287	20.148789677264	0.00026	0.00533436974789916
ENSOARG00000004106	40	8.736621293441	5.16068957401822	9.94568041348018	1.13838978243762	55.2552446831997	1e-07	2.99570552147239e-06
ENSOARG00000004164	3	33.6788975380531	33.2239927565806	31.7336456720807	0.942241224975537	58.3335616788143	1e-07	2.99570552147239e-06
ENSOARG00000004212	2	9.49513110855495	9.49513110855495	10.2329088010518	1.07770063246753	13.4281431902291	0.00245	0.0352901179941003
ENSOARG00000004556	4	14.9047535198842	14.3357981915874	14.9907098941406	1.00576704432862	29.8095070397684	0.00035	0.00697571428571429
ENSOARG00000004567	2	7.49412073356947	7.49412073356947	1.23880951257894	0.165304183989159	10.5982871794754	0.00538	0.0658409523809524
ENSOARG00000004700	3	6.18254610874319	6.7078359451228	5.57135603803186	0.901142658710301	10.7084839804805	0.00742	0.0852514352941177
ENSOARG00000004738	5	7.31235601580927	5.75659937978812	4.32846581049337	0.591938603800916	16.350925127029	0.00058	0.010687320754717
ENSOARG00000004778	6	5.63663883512096	0.501693085832916	10.795159013791	1.91517663798648	13.8068890104021	0.00125	0.0198819218241042
ENSOARG00000004807	49	9.32237091420937	4.51678588235554	16.3236866428786	1.75102308126334	65.2565963994656	1e-07	2.99570552147239e-06
ENSOARG00000005002	4	5.63419353586719	2.01841478413283	8.37052255747232	1.48566471921593	11.2683870717344	0.00608	0.0724113170731707
ENSOARG00000005067	9	5.30986184190043	2.49590082357233	8.30090613686088	1.56329983416102	15.9295855257013	0.00369	0.0485667654986523
ENSOARG00000006094	6	6.76474161532517	7.05604899702282	3.60296291698379	0.532609096084537	16.5701651993175	0.00022	0.00461055793991416
ENSOARG00000006130	9	4.53805777497282	3.89394322372182	3.04256904615108	0.670456216518597	13.6141733249185	0.00773	0.0876900696055685
ENSOARG00000006835	12	3.94129004704642	3.32864621677705	2.76101468982834	0.700535778100733	13.6530292176999	0.00592	0.070678141809291
ENSOARG00000006889	19	21.8320308373641	16.7534612417984	19.7431904153917	0.904322211821105	95.1636161523339	1e-07	2.99570552147239e-06
ENSOARG00000006946	9	10.0980031116166	11.808057340872	7.74860182744565	0.767340011861529	30.2940093348498	1e-07	2.99570552147239e-06
ENSOARG00000006971	7	9.46478430439738	9.90660672091569	6.28518233296555	0.664059753590521	25.0414654823029	1e-05	0.000282254335260116
ENSOARG00000006978	6	5.32481951225721	3.87686465753787	3.6842359738435	0.691898751753511	13.0430907774458	0.0089	0.0974410313901345
ENSOARG00000007072	23	4.59039975193901	2.86809409270736	5.44376436869673	1.18590202659305	22.014783834956	0.00036	0.00711692307692308
ENSOARG00000007215	2	7.96010011421577	7.96010011421577	5.66660245163244	0.711875776727051	11.2572815393716	0.00301	0.0409410306406685
ENSOARG00000007340	12	4.22453567574	2.4057213937195	4.74054804332379	1.12214652856338	14.634220857538	0.00445	0.0567345953002611
ENSOARG00000007389	9	5.50691395212354	6.0469157731351	4.20931848117525	0.764369757321536	16.5207418563706	0.001	0.0163859060402685
ENSOARG00000007603	56	16.1708907367982	2.16528392931097	55.8015163721108	3.45073856971464	121.011865552111	1e-07	2.99570552147239e-06
ENSOARG00000008189	5	8.58073576430398	10.3580178455791	5.74580231457493	0.66961650753512	19.1871084659473	0.00046	0.00874
ENSOARG00000008557	3	6.95871861837699	3.61055010912033	6.42115116483492	0.922749074503109	12.0528542026044	0.00313	0.0424549722222222
ENSOARG00000008702	14	10.1607127999545	10.5079062426709	7.55709367426663	0.743756252445246	38.0179061028385	1e-07	2.99570552147239e-06
ENSOARG00000009097	62	5.0390232714062	3.80418703158132	4.48070909884416	0.889201906303911	39.6773089163812	1e-07	2.99570552147239e-06
ENSOARG00000009373	11	11.8455053076444	9.44026098981137	7.31834408508306	0.617816116325592	39.28709655762	1e-07	2.99570552147239e-06
ENSOARG00000009816	3	10.1620920128275	13.158070753604	7.63063443790494	0.750892082877508	17.6012596774071	6e-04	0.0109730337078652
ENSOARG00000009963	7	246.123238816172	166.04078379315	283.076951347189	1.1501431263003	651.180881781352	1e-07	2.99570552147239e-06
ENSOARG00000010051	11	6.11474181940225	6.12526629127055	3.69110832925253	0.603640912121676	20.2803043048524	5e-05	0.0011968137254902
ENSOARG00000010890	62	2.82836777294299	1.45431017461158	3.53186469756204	1.2487289423069	22.2705901147544	0.00893	0.0975507606263982
ENSOARG00000010924	2	7.96667217736901	7.96667217736901	2.465128144578	0.309430096995921	11.2665758402157	0.00774	0.0876900696055685
ENSOARG00000010999	5	6.10662418854153	1.12240324871771	10.4903904484749	1.71787064744529	13.6548267986234	0.00086	0.0145307266435986
ENSOARG00000011377	16	10.5950589316772	0.809485249987684	25.7756275313646	2.43279699505025	42.3802357267089	1e-07	2.99570552147239e-06
ENSOARG00000011405	14	10.6283391281278	2.57919815126585	16.6828326378282	1.56965565707978	39.7676036078981	1e-07	2.99570552147239e-06
ENSOARG00000013007	2	146.189036366379	146.189036366379	199.307728181269	1.3633561937009	206.742517899587	1e-07	2.99570552147239e-06
ENSOARG00000013232	71	3.89843435728151	3.6037550116269	3.1789332791676	0.815438452421283	32.8487917753505	1e-07	2.99570552147239e-06
ENSOARG00000013758	3	8.56539818348389	7.69973159306062	6.66021648826418	0.777572314280339	14.8357048408523	0.00287	0.0393657584269663
ENSOARG00000013799	3	12.3471693317909	10.5465512752694	8.12476953749094	0.658026898243931	21.3859246123181	2e-05	0.000519468085106383
ENSOARG00000013856	31	5.20273202800367	1.6016534780358	14.6515581441317	2.81612777003886	28.9675859748732	0.00044	0.00839265625
ENSOARG00000013884	17	14.8902200397105	3.25812865518934	23.2483929091756	1.56131963444294	61.3939500124151	1e-07	2.99570552147239e-06
ENSOARG00000014161	3	26.9383319626792	6.9159802671092	37.8575815050887	1.40534245244053	46.658559630517	1e-07	2.99570552147239e-06
ENSOARG00000014364	3	8.59726529555335	6.4586331299016	3.95231687903157	0.459717915309159	14.8909002980471	0.00411	0.0532221164021164
ENSOARG00000014562	37	3.84484586046908	2.85339878230934	3.21326421068701	0.835732907715313	23.3872843348335	0.00056	0.0103972623574144
ENSOARG00000014635	31	13.7648172364127	6.31839627415946	17.7970521612136	1.29293777429418	76.6392588697672	1e-07	2.99570552147239e-06
ENSOARG00000014733	3	10.3063976538611	6.21605267376313	11.4506818151278	1.11102658753304	17.8512043794961	0.00052	0.00972858237547893
ENSOARG00000014775	26	8.25360714314503	3.15590620208852	16.309558213051	1.9760521587942	42.0853038804253	8e-05	0.00181693023255814
ENSOARG00000014827	18	4.10772745757508	2.67167200790834	3.42433615947658	0.833632755542664	17.4276116431051	0.00155	0.0241039808917197
ENSOARG00000015810	10	19.6192421564418	3.85802479365338	23.1885496287113	1.18192891671392	62.0414911807495	1e-07	2.99570552147239e-06
ENSOARG00000015844	5	8.1642572514208	4.20015460203512	6.01042666198383	0.73618780948357	18.2558341999725	7e-05	0.00161231132075472
ENSOARG00000016213	11	6.07334265945261	3.25200367803084	6.30947580451348	1.03888026055855	20.1429988246635	0.00044	0.00839265625
ENSOARG00000016282	6	4.69989535961306	5.89836243622835	2.44985829134171	0.521258050209741	11.5123454755264	0.00824	0.092496367816092
ENSOARG00000016495	3	6.26809104808035	3.79591542670625	4.52689423389175	0.722212584209054	10.8566521617428	0.0063	0.0744864406779661
ENSOARG00000016510	23	32.3173631762426	4.76671302286194	62.2361266397606	1.92577984473412	154.98862907097	1e-07	2.99570552147239e-06
ENSOARG00000017281	9	10.0706218574608	3.24577079984649	21.4601468261459	2.13096540907721	30.2118655723825	1e-07	2.99570552147239e-06
ENSOARG00000017399	2	10.5277385684964	10.5277385684964	9.0917935336961	0.863603657570174	14.888470664686	0.00223	0.0329972424242424
ENSOARG00000017774	11	3.91526194571066	3.82830826485372	2.05497806334561	0.524863493641065	12.9854548298791	0.00812	0.0913593548387097
ENSOARG00000018622	3	19.0784480448936	8.33372376086671	23.3817526531469	1.22555842058679	33.0448413433189	1e-05	0.000282254335260116
ENSOARG00000018879	8	17.1730992066663	5.71893194946693	23.3144062369021	1.35761203940706	48.5728596120923	1e-07	2.99570552147239e-06
ENSOARG00000018884	7	18.9349532115596	2.82048305963092	36.115952897498	1.90736953474221	50.0971772844305	1e-07	2.99570552147239e-06
ENSOARG00000019357	47	21.3833107784426	3.53846164330715	77.9925131929367	3.64735442518866	146.596592910035	1e-07	2.99570552147239e-06
ENSOARG00000019607	3	164.859954159527	130.456719409874	66.5821267438861	0.403870831357007	285.545816737777	1e-07	2.99570552147239e-06
ENSOARG00000020408	5	6.59476723170171	4.45643922633851	4.18138794039135	0.634046326956166	14.7463478258731	0.00073	0.0125513732394366
ENSOARG00000020559	3	7.44630266112796	7.76461015993335	1.28290764222416	0.172287872331774	12.897374537609	0.00119	0.0190517049180328
ENSOARG00000020656	35	3.52701560188235	2.50839500877384	3.70789962364469	1.05128529107322	20.8661056969731	0.00255	0.0364083333333333
ENSOARG00000020843	7	8.31722979184693	7.86799516361342	5.75016572370406	0.691355880216358	22.0053216262045	9e-05	0.00201591743119266
ENSOARG00000021357	5	11.1054556769526	4.17620516046701	11.9595536425595	1.07690796221712	24.832553814777	2e-05	0.000519468085106383
ENSOARG00000021562	3	13.5374438570863	13.1644928781819	0.838892089449535	0.0619682783770445	23.4475405650847	2e-05	0.000519468085106383
ENSOARG00000022746	2	151.702466594076	151.702466594076	210.891462702404	1.39016502128938	214.539685702793	1e-07	2.99570552147239e-06
ENSOARG00000023635	3	34.5993793718409	2.59930430612964	57.4814665043574	1.66134386072657	59.9278829823789	1e-07	2.99570552147239e-06
ENSOARG00000024326	2	9.42763179390393	9.42763179390393	1.21901488376613	0.12930234341082	13.3326847439987	0.00537	0.0658409523809524
ENSOARG00000024898	6	76.8926603710943	5.31448396282497	113.769125967502	1.47958368742136	188.347782874306	1e-07	2.99570552147239e-06
ENSOARG00000025286	5	4.99058290865182	3.56980011850696	3.52475920099851	0.706282064743956	11.1592826310941	0.00526	0.0648600505050505
ENSOARG00000025639	9	8.41833260705734	1.85311946637375	14.2183428310297	1.68897375462572	25.254997821172	5e-05	0.0011968137254902
ENSOARG00000026030	6	78.8207404911987	4.32628819079092	182.560389586732	2.31614659351135	193.070595351766	1e-07	2.99570552147239e-06
ENSOARG00000026135	3	6.43219910848596	6.55115932260692	5.05998577260582	0.786664978378889	11.1408956602969	0.00379	0.0496154691689008
ENSOARG00000026714	7	5.12619247931643	3.6280439073728	3.47610033758279	0.678105699621783	13.5626304729209	0.00173	0.026564748427673
EPS8	4	5.18444496492324	5.53630370101666	1.32667960287602	0.255896168606673	10.3688899298465	0.00761	0.0868215654205607
ERAP1	26	6.35662646868454	5.03629415622343	4.08803993698747	0.643114701977048	32.4125624044429	1e-07	2.99570552147239e-06
ERAP2	4	27.3258808199826	28.2230310328989	18.0719647282634	0.661349760226132	54.6517616399653	1e-07	2.99570552147239e-06
ETV5	5	5.11840119579527	2.39413149272844	6.8121822213051	1.33091994173908	11.4450930099144	0.00588	0.0704923284313726
EXOSC5	2	10.8149417944231	10.8149417944231	0	0	15.2946373619488	0.00186	0.0283824375
F11R	13	11.7692110396713	9.60778211195194	7.6086560952607	0.64648820295716	42.4344938752919	1e-07	2.99570552147239e-06
F3	63	3.14742991050565	2.22805673266488	3.85670682394503	1.2253511384231	24.9819504366127	0.00062	0.0110895970695971
FAM129A	17	7.05266787680883	5.65141641250081	4.75032794685896	0.673550496044112	29.0788945984835	2e-05	0.000519468085106383
FAM198B	14	10.5736379112205	9.08873529243859	5.7894362943504	0.547534948989202	39.5629303955912	1e-07	2.99570552147239e-06
FAU	3	14.4413793224397	4.18656721241574	20.6657121333805	1.43100680841954	25.0132027178402	0.00101	0.0164944147157191
FBXO18	9	5.51519495864734	3.73506818291104	5.29299141841742	0.959710664464994	16.545584875942	0.00146	0.0229973548387097
FBXO7	6	5.35663842585629	5.50072183107322	2.6477024430007	0.494284331423293	13.1210308799332	0.00367	0.0485653387533875
FGFR1OP2	5	5.35005947811613	3.85829011978243	2.47492733816547	0.46259809788824	11.9630966767347	0.00659	0.0772848920863309
FIGNL1	5	6.21074466065913	2.41172043961231	8.82480843895232	1.42089377701381	13.8876472521277	0.00194	0.0292377160493827
FMN1	14	3.93438253249285	3.61076450061928	2.98976591437449	0.759907276347161	14.7211114650963	0.00547	0.0666085037406484
FNBP1	24	3.53539999145793	1.87963763813751	4.29870072941771	1.21590222882956	17.3198520314239	0.00339	0.0454762912087912
GABPB2	15	4.27889041454233	3.03343841348863	5.04855910767394	1.17987576651082	16.572071315769	0.00064	0.0113228985507246
GCNT1	21	13.0597275428952	13.4488104174097	4.56845869338172	0.349812710745796	59.8471900208171	1e-07	2.99570552147239e-06
GFOD1	4	8.14830107763112	7.59059275577737	2.19117243459347	0.268911569874206	16.2966021552622	0.00021	0.00441995689655172
GLUL	5	7.78404661732678	7.22542447932734	3.57052647260309	0.458697981671299	17.40565737637	0.00242	0.034961124260355
GM2A	15	7.38373604790956	2.26038658306408	8.84575397831165	1.19800517257331	28.5970867463451	0.00462	0.0585706994818653
GNG10	3	8.48041239454772	10.2460363941691	4.10030763399822	0.483503330172294	14.6885051364935	0.00811	0.0913593548387097
GNS	4	18.9850799809995	7.48251732707715	24.1871685668437	1.27400930578383	37.9701599619991	1e-07	2.99570552147239e-06
GPN2	9	9.66590916142991	9.14056418862308	5.60094033575897	0.579453028392666	28.9977274842897	1e-07	2.99570552147239e-06
GSKIP	2	7.84613390431537	7.84613390431537	11.0961089796782	1.4142135623731	11.0961089796782	0.00438	0.0561352755905512
HACD4	6	10.8154844873305	10.8483068080514	5.74406861074503	0.53109674536298	26.4924183149466	1e-07	2.99570552147239e-06
HIPK4	3	50.426435939062	66.2656132741985	28.7859147908121	0.570849679433989	87.3411490910725	1e-07	2.99570552147239e-06
HIST1H1C	7	9.58249284406671	6.04391971562226	8.6130435635328	0.898831202244604	25.3528930054566	2e-05	0.000519468085106383
HIST1H2BB	2	137.729383326919	137.729383326919	71.9181950965301	0.522170312240657	194.778761838211	1e-07	2.99570552147239e-06
HMOX1	47	13.977565843321	4.03055490663594	44.1674578524867	3.15988193849872	95.8253635761721	1e-07	2.99570552147239e-06
HNMT	58	5.88948865742775	2.83410314687675	6.58234969293734	1.11764366582755	44.8530093245288	1e-07	2.99570552147239e-06
HSPA13	8	9.43127349428996	4.63946474584065	16.1611309997809	1.71356826939283	26.6756697721495	1e-07	2.99570552147239e-06
HTR7	52	3.61659326479546	2.14785320306674	3.8206808373424	1.05643088885155	26.0796249174355	0.00023	0.00479952991452991
HUNK	3	6.94247609400753	5.24496020086917	6.7805806691987	0.976680449076582	12.0247213251534	0.00633	0.0746603623188406
IDO1	2	10.5041488481603	10.5041488481603	9.60397583927501	0.914303098528261	14.855109762254	0.00183	0.0280121943573668
IFIT5	17	8.02063564361434	6.22489907474407	8.31770772492633	1.03703847107785	33.0699279432158	1e-07	2.99570552147239e-06
IKZF1	4	6.78066591822967	6.33168418995293	3.26131665214682	0.48097291497268	13.5613318364593	0.00087	0.0145986597938144
IL1RN	37	14.6518631319656	3.96520016444514	28.270832603081	1.92950427863357	89.1238040581781	1e-07	2.99570552147239e-06
IL6ST	11	6.04787876604142	5.44701553312641	4.27356532436417	0.706622187660252	20.058544644517	1e-05	0.000282254335260116
IL7R	43	4.24977377419393	3.15497675867466	4.01639198901976	0.945083715610616	27.8676302664676	0.00065	0.0114583032490975
ILF3	6	6.12312909681893	1.52713648180108	10.790179100213	1.76220016426221	14.9985419163952	0.0028	0.0389527065527066
INPP4B	5	8.46340137730146	8.37009134051244	5.02197861916847	0.593375924795111	18.9247408005114	0.00036	0.00711692307692308
IQGAP3	13	4.49156723060562	3.63556618677503	3.49623840602625	0.778400550748258	16.1945759571424	0.00117	0.018793125
IRAK3	46	3.21277047908838	2.36692960265724	2.90116938468149	0.90301171638775	21.7900695492209	0.00095	0.015832252559727
ITGA2	15	5.96274381890408	5.28365944481284	2.31473889369053	0.388200292347284	23.0936075083167	1e-07	2.99570552147239e-06
ITGAL	14	7.13094081989223	5.54762620168089	4.72452735062096	0.662539133327482	26.6815373933976	1e-07	2.99570552147239e-06
ITGAV	43	3.94256259060414	2.2593719040677	5.86021791797054	1.48639819490413	25.8531118160995	0.00287	0.0393657584269663
ITGAX	12	7.04557839835149	4.09886970767191	6.16122974993396	0.874481753176651	24.4065995093091	3e-05	0.000751230769230769
ITGB2	14	56.8866181328565	4.60243356562213	98.4762796291566	1.73109745070746	212.850234945391	1e-07	2.99570552147239e-06
ITGB8	23	5.05287140997196	2.55483363774512	7.09412290733709	1.40397851671758	24.2327199911891	6e-05	0.00139514285714286
ITPRIPL2	15	4.17147614026771	5.0927193815605	2.73297677644728	0.655158194497522	16.1560576203584	0.00723	0.0834612056737589
JRKL	11	4.58983249884231	1.21033581756191	7.34349509471614	1.59994838516839	15.2227522492393	0.00198	0.0296574846625767
KCNAB1	8	4.07490383379987	2.98905209877876	2.60781157144374	0.63996886253189	11.5255685342518	0.00885	0.0973300675675676
KCNJ2	6	6.35808769531037	1.89491692090523	8.01102545092268	1.25997404169677	15.5740705933787	0.00096	0.0158904406779661
KCNN4	3	9.57194861989518	9.6779387450549	0.183580281877216	0.0191789873898452	16.5791013370972	0.00109	0.0176826245847176
KCTD10	4	14.5591144317195	13.1170739617741	10.8047383432168	0.742128815175524	29.1182288634389	1e-07	2.99570552147239e-06
KIAA0232	4	5.98519325897127	3.69281873357321	5.68923460486588	0.950551529198865	11.9703865179425	0.00733	0.0844160141509434
KIAA0930	24	6.11568475366317	6.18268818855243	3.76040988834974	0.614879615254421	29.9606141483868	1e-07	2.99570552147239e-06
KIAA1191	10	6.16759211752083	6.39455904618386	4.2881676741594	0.695274199793078	19.5036387702667	0.00066	0.0115511827956989
KIN	5	5.51959264406016	4.44478793684102	4.02033752391337	0.728375766686297	12.3421843602263	0.00859	0.0951133106575964
KLF6	24	5.29982609812561	2.48292305934349	10.8979003830037	2.05627508926339	25.9637393317866	1e-07	2.99570552147239e-06
LANCL1	10	5.40436581086626	3.82211315277988	4.47092303940118	0.827279868881514	17.0901052710802	0.00018	0.00383816593886463
LCP2	185	3.66204411121257	2.50839500877384	3.85143218593682	1.05171649192984	49.809184980346	1e-07	2.99570552147239e-06
LGALS3	40	32.5066260013632	1.66266187498724	193.241806595301	5.94468975608839	205.589954423119	1e-07	2.99570552147239e-06
LGMN	78	5.21086268679663	2.44566415994445	8.70017478420504	1.66962272988879	46.0210931570585	1e-07	2.99570552147239e-06
LHFPL2	15	19.4128381078409	12.6583162330048	24.5092703932292	1.26252896444492	75.1855986942885	1e-07	2.99570552147239e-06
LIG4	7	7.64157851852861	5.39527842643494	6.03545705889949	0.789818104239229	20.2177163840001	6e-05	0.00139514285714286
LIPA	25	7.22101240602569	4.4112143152263	10.7895473762479	1.49418762488821	36.1050620301285	1e-07	2.99570552147239e-06
LITAF	5	7.87053139239245	4.64605821356677	6.5021963053496	0.82614451060249	17.5990432124356	0.0069	0.0804121718377088
LOX	7	17.0374176695173	15.5861560018586	6.08461075564203	0.357132217667493	45.0767701362803	1e-07	2.99570552147239e-06
LPAR1	3	18.154126548982	6.71418175766073	19.8145656143514	1.09146345107209	31.4438695498719	1e-07	2.99570552147239e-06
LPCAT2	18	4.11018722216745	3.28920070411624	4.45399084645939	1.08364670651442	17.4380475404454	0.001	0.0163859060402685
LRRC8B	18	5.03654839714209	4.14556503220066	4.45777004939936	0.885084327181062	21.3682651523605	1e-07	2.99570552147239e-06
LRRFIP1	6	6.17894306689939	2.5129334843155	9.80944240313569	1.58755992682387	15.1352576636113	0.00357	0.0474994822888283
LTBR	11	5.09079641239757	3.18383143371518	4.53627011602775	0.891072780867962	16.8842615840101	0.00114	0.0183716831683168
LVRN	11	4.37813549533747	3.6280439073728	3.16539517321298	0.723000733208003	14.5206327193712	0.0069	0.0804121718377088
LYVE1	10	5.71550825408382	5.9822902903833	3.42981815955532	0.60008979203287	18.0740240683973	0.00042	0.00817075697211155
MB21D2	28	3.94734095354956	2.50839500877384	3.67327288347235	0.930568939115643	20.8873650061454	0.00258	0.0366225
MCEE	3	6.94282967547189	9.72668153333295	5.17698900170667	0.745659802082759	12.0253337462142	0.00589	0.0704923284313726
MCM5	26	14.8068069557279	1.87373266642152	36.7499503360999	2.48196322448058	75.5001976012578	1e-07	2.99570552147239e-06
MCM9	15	3.60062227963141	2.44566415994445	2.76334314178417	0.767462657056895	13.9451501249958	0.00898	0.0978779910714286
ME2	8	5.02688799958162	2.89411157548414	4.94559309354158	0.983827985416265	14.2181863710778	0.00487	0.0609748974358974
METTL9	3	7.26437648305394	2.89017384886327	8.38945747068513	1.15487647016309	12.5822691539579	0.00478	0.0601565463917526
MFSD14B	2	16.449853669727	16.449853669727	22.2856072395667	1.35476021167163	23.2636061587807	3e-05	0.000751230769230769
MGARP	2	28.6974969819871	28.6974969819871	35.8885763174097	1.25058210965006	40.5843894380871	1e-07	2.99570552147239e-06
MGAT4A	2	8.58565257680698	8.58565257680698	6.51056577551766	0.758307620448689	12.1419463159439	0.00196	0.0294482461538462
MLH1	9	5.64371904941254	3.74741957681808	4.86172067735204	0.861439174201648	16.9311571482376	0.00074	0.0126786666666667
MMP2	12	9.5851689835879	2.31603905900305	15.0971104278596	1.57504895883521	33.2039993574152	1e-07	2.99570552147239e-06
MMP3	20	7.84712586900187	4.54402276228525	8.0197746006965	1.02200152445326	35.0934137421706	0.00878	0.0967781941309255
MPEG1	10	29.9295063825386	17.904298185478	21.4033098825169	0.715124052129507	94.6454094133687	1e-07	2.99570552147239e-06
MRC1	10	5.28189801700127	2.99547478553409	6.02121309222402	1.13997147859407	16.7028281024508	0.00858	0.0951133106575964
MSR1	33	6.38665318011868	2.41172043961231	15.4872377852258	2.42493796804823	36.6885292949031	2e-05	0.000519468085106383
MSRB3	27	3.99615377361908	3.40004945473116	3.03489020866379	0.759452809023229	20.764624112299	4e-05	0.000996530612244898
MTIF2	5	9.97680708062427	2.6823674146269	16.0458753910993	1.60831769737852	22.3088188306771	0.00019	0.00401632034632035
MVK	3	5.86891293648348	5.64900451073236	0.656721016504784	0.111898237989244	10.1652553911876	0.00858	0.0951133106575964
MX2	106	33.1368708706698	1.77077987655242	121.781794139458	3.67511448545522	341.164966514062	1e-07	2.99570552147239e-06
MYO10	89	3.41882192315294	2.23752825687873	4.2501853846445	1.24317249630974	32.2531015168863	6e-05	0.00139514285714286
MYO1C	11	4.84533369444445	3.18033144917227	3.66599271357577	0.756602732600051	16.0701538485388	0.00211	0.0314119817073171
MYO1H	6	10.8131981735535	7.42888440835549	10.4305204448825	0.96461012528126	26.486818012801	1e-07	2.99570552147239e-06
MYO6	15	5.80245768810452	2.64877013581084	6.69624555057127	1.15403608445075	22.472821993102	3e-05	0.000751230769230769
MYO7B	6	5.53303792654549	5.65872430442823	1.41437800835769	0.255624130384507	13.5531196475035	0.00292	0.0399393837535014
MYOF	22	6.40660354453876	4.7457525287374	6.01092700688394	0.938239265953625	30.0496342322453	1e-07	2.99570552147239e-06
NAIP	13	12.5548443620578	11.3378737402869	6.35187952871897	0.505930567161398	45.2671351028693	1e-07	2.99570552147239e-06
NCF2	21	3.96970620088921	1.42405447347082	10.0826465370943	2.5398974198231	18.1914791523104	0.00282	0.0390086685552408
NDRG1	100	3.15270747357788	2.06503951920523	4.05542534677474	1.28633099669485	31.5270747357788	0.00032	0.00643028806584362
NEAT1_1	2	14.4235320735767	14.4235320735767	17.4568907179675	1.21030622935611	20.3979546757755	0.00013	0.00283388392857143
NECAP1	11	4.95107607869456	5.97978086035833	4.12407234074604	0.832964849498622	16.420861661534	0.00402	0.0522065425531915
NELFCD	9	10.4701644978302	4.15851817625753	10.2592768915403	0.979858233714132	31.4104934934906	0.00187	0.0284461370716511
NFXL1	6	5.6748105469121	4.77759728073531	4.14881818680142	0.731093690706374	13.900390226899	0.00239	0.034630178041543
NIPAL1	7	8.92170617281551	4.68428379490044	11.0370136484867	1.23709674301049	23.6046158036597	2e-05	0.000519468085106383
NIPAL3	8	5.83964198769101	2.53911892821242	6.54778279161072	1.12126442090326	16.517001796792	8e-04	0.0136587412587413
NME7	4	10.4190745292776	9.31123684569172	10.9477166451214	1.05073791480792	20.8381490585552	1e-07	2.99570552147239e-06
NNT	12	7.31254145031963	6.55669870895529	4.45259081670095	0.608897856778141	25.331386648814	1e-07	2.99570552147239e-06
NOM1	12	6.06076611636783	5.95641938633556	4.74099843159338	0.782244082771935	20.995109692682	6e-05	0.00139514285714286
NR3C1	7	5.34411681135773	4.43183770882422	3.33641277058914	0.624315090474509	14.139204060132	0.0063	0.0744864406779661
NUB1	22	4.0512723643373	2.78530671851541	6.16287717565438	1.52122015540234	19.0021517450248	0.00356	0.0474958469945355
NUDT2	2	30.1093104361941	30.1093104361941	39.1082897733922	1.29887696552428	42.5809951725675	1e-07	2.99570552147239e-06
NUP107	12	4.1954383377644	2.30003922652977	4.69214727454016	1.11839261998078	14.5334247220605	0.00887	0.097330808988764
NUP35	5	7.08810842264983	5.49392799785578	4.96688849648081	0.700735400803023	15.8494922649338	0.00043	0.00829916996047431
NUP50	49	5.89484870154824	4.39585456034362	5.67306964795102	0.962377481624089	41.2639409108377	1e-07	2.99570552147239e-06
oar-mir-23a	9	8.51489281927139	3.25263576392271	16.4491725408944	1.93181204861037	25.5446784578142	1e-07	2.99570552147239e-06
OAT	11	6.92725066507161	2.91579268739919	8.50239761991501	1.22738414285852	22.9750912847824	0.00095	0.015832252559727
OGFRL1	11	23.1491845326024	26.2631464586815	14.4750823189388	0.625295560565107	76.7771592973411	1e-07	2.99570552147239e-06
OPTN	39	4.43792099103522	3.6587021809915	4.4620470712685	1.00543634739826	27.7148077060652	1e-05	0.000282254335260116
OSBPL8	19	6.05622661436612	6.0904496434012	4.86696455827813	0.803629861989162	26.3984797912034	1e-07	2.99570552147239e-06
OXCT1	2	13.4864226314724	13.4864226314724	11.0741289244679	0.821131683848083	19.0726817933238	0.00025	0.00515084388185654
PAM	18	4.39410436005053	2.83892110008049	4.10050050097186	0.933182319985842	18.6426059413986	0.00463	0.0585706994818653
PAQR3	14	4.61004815016771	3.69284589658081	3.31575758364383	0.719245759618195	17.2492207144586	0.00033	0.00660405737704918
PARM1	2	11.7234670282982	11.7234670282982	8.64308922721246	0.737246857636031	16.5794860694531	0.00055	0.010250572519084
PARPBP	3	6.17038549374888	6.09851627867615	5.83955780486049	0.946384599596971	10.687421177459	0.00579	0.0698088148148148
PARVB	20	4.78694793656675	2.81091317843967	9.43302650836649	1.97057219618143	21.4078819818312	0.00015	0.00325533333333333
PCP4L1	10	5.73593057426231	5.89893213938601	1.76084161298559	0.306984470991798	18.1386051152665	7e-05	0.00161231132075472
PDE1B	3	6.60867515880534	1.36136752067181	9.69170283914979	1.46651221406104	11.4465611457692	0.00299	0.0407825977653631
PECAM1	82	4.38827657780726	2.50839500877384	6.04462672224099	1.37744889481451	39.7375345047124	1e-07	2.99570552147239e-06
PEX5	9	4.56776928934281	3.09998065507724	4.61092301594262	1.00944744006675	13.7033078680284	0.00358	0.047503097826087
PFKFB3	33	18.5576724500668	2.92130310875988	74.1452869538337	3.9953979764077	106.605711963342	1e-07	2.99570552147239e-06
PGM1	8	5.34645201331546	5.0744837770914	3.34362759975007	0.625391865749976	15.1220498956153	0.00557	0.0674896029776675
PGM2	26	7.23435021573615	7.88032184779125	5.94758333578229	0.822130966627122	36.8880929182028	1e-07	2.99570552147239e-06
PGPEP1	15	4.98049376194517	1.74150518618403	5.66742828213136	1.1379249835498	19.2893693959036	0.00012	0.00262762331838565
PHACTR1	8	5.12420750715729	0.885861442661432	10.5714844975886	2.0630476971947	14.4934475060717	0.00104	0.0169277333333333
PHACTR2	4	5.75888034509173	4.98113469796856	4.80143061362203	0.833743770647061	11.5177606901835	0.00854	0.0951133106575964
PIGF	4	10.653011363747	3.29063605813413	16.4426501288373	1.54347438178774	21.3060227274941	3e-05	0.000751230769230769
PIK3AP1	57	3.20033494874286	2.17306174165936	3.09792426350182	0.96800001034852	24.1619990004193	0.00261	0.0369409565217391
PIK3C2A	8	8.42114139719968	3.24244040731847	13.9454257943486	1.6560018573	23.8185847491626	1e-07	2.99570552147239e-06
PLAUR	42	16.4493436954096	5.17859996615922	24.5260075603312	1.49100219525326	106.60393114894	1e-07	2.99570552147239e-06
PLBD1	9	6.47434158743351	5.01775225097616	5.33985173781404	0.824771394233897	19.4230247623005	0.00016	0.00345699115044248
PLD3	6	22.9198372615439	9.638434640773	27.6089840161903	1.20458900737983	56.1419062784114	1e-07	2.99570552147239e-06
PLEKHA4	2	138.566787797395	138.566787797395	193.47123560934	1.39623093444458	195.96303059755	1e-07	2.99570552147239e-06
PLIN2	48	20.2305713576639	2.46355563391048	60.8175302400738	3.00621911091179	140.161509830486	1e-07	2.99570552147239e-06
PLK2	8	8.24257564776202	3.36330985277126	9.67476476254535	1.17375504647897	23.3135245399025	0.00024	0.00498689361702128
PMAIP1	5	5.33400722046874	6.48851419800406	3.00145274601909	0.56270129041095	11.9272027374428	0.0039	0.0507832
PNKD	24	4.67591244390936	2.65668194519568	4.94358783549139	1.05724559533417	22.9071991390164	0.00656	0.0771866987951807
POFUT2	7	4.74353919446275	4.22017010229057	2.49038476830892	0.525005626856843	12.5502250428361	0.00272	0.0382759654178674
POLR3H	4	6.43444742566758	6.78360776112117	2.40774737633209	0.37419644874669	12.8688948513352	0.00529	0.0650656675062972
PPCS	10	5.76712793670357	2.37001635866644	7.89142742974575	1.36834617098098	18.2372598375706	0.00097	0.016001722972973
PPIH	3	37.3213674015759	0.623677269447383	64.1031426840174	1.71759898275621	64.6425045474743	1e-07	2.99570552147239e-06
PPP1R15A	6	45.7498651211496	3.21511169213901	106.041092576031	2.31784492249814	112.06382534797	1e-07	2.99570552147239e-06
PPP1R15B	15	6.0102584175268	3.64496977956831	6.35932219193909	1.05807799767717	23.2776307574842	6e-05	0.00139514285714286
PRKRIP1	12	4.5061806929879	2.11983072066222	4.67655944632644	1.03781001361167	15.6098678166819	0.00166	0.0256512025316456
PSTPIP1	65	3.92359397564426	2.23301143885539	4.89713723911244	1.24812538440814	31.6330259313155	1e-07	2.99570552147239e-06
PTAFR	7	12.0211793143469	10.6503922400609	9.77447689862644	0.813104658289301	31.8050509314758	1e-07	2.99570552147239e-06
PTGER2	15	4.24189535751508	4.518871083589	1.68258308686617	0.396658320174083	16.4287900760104	0.00324	0.0437041988950276
PTPRC	97	3.15428160403332	1.50158069026894	4.46383254722804	1.41516614798128	31.0660709849455	0.00087	0.0145986597938144
PTTG1IP	12	14.2569410078574	9.92397533449487	14.9701561132079	1.05002581584349	49.3874923722425	1e-07	2.99570552147239e-06
RAB18	8	5.43856435869017	1.73173089800686	7.55620830472355	1.38937554221449	15.3825829517971	0.00504	0.0627814285714286
RAI14	6	10.9823556377394	6.03980780958247	12.4626479960242	1.134788237343	26.9011674862396	1e-07	2.99570552147239e-06
RALGDS	14	8.15454996550862	6.47380477910275	6.65100346630254	0.815618702985984	30.5115321142625	1e-07	2.99570552147239e-06
RASSF2	25	7.18499497762483	5.75189323226371	8.33211650776502	1.1596551610283	35.9249748881241	1e-07	2.99570552147239e-06
RBM25	3	7.94877247630164	9.6779387450549	6.11005934050374	0.76867961169101	13.7676777867595	0.00315	0.0426078947368421
RELL1	5	5.83564360268041	2.01922574346728	7.98129793350222	1.3676808381232	13.0488957880552	0.00913	0.0990706444444444
REX1BD	2	14.616389377525	14.616389377525	14.1918547245137	0.970954888923246	20.6706960906219	0.00859	0.0951133106575964
RFK	3	8.17519703237474	9.25148186231798	3.24585684209975	0.397037139196252	14.1598566219594	0.00345	0.0461543835616438
RGL1	14	5.29849795392607	2.17440570330333	7.71771241661928	1.45658495742187	19.8251640081141	0.00038	0.00745196787148594
RGS1	22	5.84453361975913	6.09579678027474	3.88420565727876	0.664587785781072	27.4132925989361	1e-07	2.99570552147239e-06
RGS2	6	8.16311819675302	7.52974975606738	6.53489899009098	0.800539552727574	19.9954742920732	6e-05	0.00139514285714286
RHBDD1	10	4.75407775063206	4.74574126103885	2.23171819786529	0.469432414639954	15.0337138655273	0.00061	0.011031962962963
RHOH	8	4.4158301917047	3.39189834670482	1.87743257744721	0.425159595351749	12.4898538924907	0.00584	0.0702382266009852
RHOQ	4	58.5266730245936	57.6262000247164	59.0847516623764	1.00953545809016	117.053346049187	1e-07	2.99570552147239e-06
RTN4	21	4.43037750532753	1.51348207269889	8.31605840071267	1.87705413155258	20.302540275393	0.00082	0.0139029861111111
RUBCN	18	5.30079963340105	3.71257763328751	4.21734899163731	0.79560618836887	22.4893881989343	2e-05	0.000519468085106383
SAFB2	5	5.50855374201463	0.583179468385425	11.1834932926691	2.03020498962745	12.3175006248556	0.00554	0.0672930845771144
SCAMP1	8	7.74870267571065	2.90778746050063	8.81585354862119	1.13771994068835	21.9166408295734	2e-05	0.000519468085106383
SCIN	9	101.592859491536	7.13338429274017	196.293001702861	1.93215352619556	304.778578474608	1e-07	2.99570552147239e-06
SDCBP	79	2.7837706515398	1.51348207269889	5.91757871646748	2.12574218827771	24.742694764103	0.00194	0.0292377160493827
SDF4	2	8.85594386021356	8.85594386021356	11.1422964039543	1.25817152635898	12.5241959147288	0.00222	0.0329491185410334
SEMA3C	4	7.80666776812774	5.2981240183143	6.44440918950051	0.825500633677672	15.6133355362555	0.00037	0.00728512096774194
SEMA4A	3	6.69906521052263	6.8053091925816	2.91456427628276	0.435070294838252	11.6031213078423	0.00283	0.0390364124293785
SEPT11	39	3.59177236943278	1.87398091069733	5.20253529383344	1.44845907778255	22.4306112578104	0.00146	0.0229973548387097
SERPINB8	26	6.86292219566632	2.43405389593512	13.2091175159157	1.92470745541261	34.9941741959716	1e-07	2.99570552147239e-06
SERPINE1	7	5.86816601168319	6.53451943246134	3.28633578342022	0.560027745785874	15.5257079189555	0.00064	0.0113228985507246
SESN2	6	7.26679087566735	5.23016580661711	4.40368480665779	0.606001312271612	17.7999297128976	9e-05	0.00201591743119266
SFI1	3	7.12811008347243	9.87798600106623	5.56582741662056	0.780827926539146	12.3462488265183	0.00267	0.0376809537572254
SHQ1	2	9.95823967181249	9.95823967181249	6.29649204251217	0.632289666650105	14.083077601239	0.00231	0.0338730630630631
SIK3	8	4.79363318013568	1.4415422561516	5.70783245753016	1.19071114602236	13.5584421127791	0.00281	0.0389807670454545
SIKE1	4	8.98447996606071	1.86398279217558	15.0899453530668	1.67955690369056	17.9689599321214	8e-05	0.00181693023255814
SIMC1	7	6.71403957669716	6.4586331299016	5.46106470064627	0.813379879320392	17.7636790125861	0.00147	0.0230804180064309
SKAP2	35	5.70148287093458	4.09886970767191	5.30028828613032	0.929633291218062	33.7304275464248	1e-07	2.99570552147239e-06
SLAMF6	28	11.2529910033663	3.99094471005962	15.2464838918907	1.35488279403492	59.545231401109	1e-07	2.99570552147239e-06
SLC23A2	16	5.7092429534659	1.89913362439285	9.8976332164217	1.73361569950586	22.8369718138636	1e-04	0.00220950226244344
SLC30A9	2	11.6890290262673	11.6890290262673	2.9433276128719	0.25180257541133	16.53078337992	0.00064	0.0113228985507246
SLC35B1	2	12.1805914356713	12.1805914356713	12.0184310185102	0.986686983303108	17.225957606052	0.00066	0.0115511827956989
SLC35F5	5	6.50047757327085	2.18641395806165	7.83852530117387	1.2058383730766	14.5355097400465	0.00427	0.0550142744063325
SLC35F6	24	3.80232305277687	2.75654819144532	2.94584325434803	0.774748282420836	18.62750263305	0.00744	0.0852805633802817
SLC36A4	23	3.66606117113787	1.83056614575414	5.8187585853687	1.58719626152956	17.5818117309358	0.00124	0.0197873202614379
SLC8B1	9	6.35700694088505	2.79360329568254	7.24521258266836	1.13972072864524	19.0710208226551	0.00012	0.00262762331838565
SMIM15	11	5.18253935130841	2.14653436429626	6.19905634240695	1.19614264787819	17.1885384895419	0.00249	0.0356559237536657
SNORA41	2	39.7971370152456	39.7971370152456	31.9668512065291	0.803244997103261	56.2816509105807	1e-07	2.99570552147239e-06
SNORD102	3	13.3630131726163	16.7849117753088	9.38958269770633	0.702654601654334	23.1454177571836	0.00062	0.0110895970695971
SNORD75	2	18.2137278178619	18.2137278178619	23.6843625044605	1.3003577708696	25.7581009013923	1e-07	2.99570552147239e-06
snoZ196	2	28.55339344466	28.55339344466	39.5714211383693	1.38587454465136	40.3805962612132	1e-07	2.99570552147239e-06
SNX16	11	7.8537460955599	3.42530674706083	7.95380240568821	1.01273994714253	26.0479289976909	1e-07	2.99570552147239e-06
SOAT1	16	7.60377194329457	2.57740721703804	13.5155256500816	1.77747646179741	30.4150877731783	1e-07	2.99570552147239e-06
SPECC1	5	6.00617674478467	2.77070257856102	8.28674681592672	1.37970412261383	13.4302194862169	0.00513	0.0637399236641221
SPTLC2	42	4.88090657584953	2.18978312902986	11.3114976758407	2.31749932109116	31.6318898912346	1e-07	2.99570552147239e-06
ST3GAL4	2	8.52205821095968	8.52205821095968	4.07265087220488	0.477895218665287	12.0520103012722	0.00233	0.0339623582089552
STEAP4	10	32.3296225332845	13.662427189978	39.1217143994544	1.21008880815658	102.235243098682	1e-07	2.99570552147239e-06
STRIP1	7	4.55605226952362	3.25200367803084	4.60413026193049	1.01055255505484	12.0541812653709	0.00459	0.058367109375
STX2	2	20.5368405225199	20.5368405225199	27.4467827048887	1.336465688322	29.043478395241	1e-07	2.99570552147239e-06
SUCNR1	11	12.1409318844457	9.53752054626953	12.2558081210688	1.00946189614739	40.2669156659688	1e-07	2.99570552147239e-06
SUSD1	28	3.40429418791703	2.46216558229684	3.02545915330686	0.888718479162352	18.0138316218621	0.00153	0.0238689776357827
SYDE1	6	8.94471441380082	4.39413495033938	12.2885852700485	1.37383763209795	21.90998620873	3e-05	0.000751230769230769
SYNE3	11	20.94531819017	14.9813597899193	17.1356019128605	0.818111320022938	69.4677615513998	1e-07	2.99570552147239e-06
SYTL2	16	22.4175675849468	17.499376792097	16.5865585992951	0.739891093734576	89.6702703397872	1e-07	2.99570552147239e-06
TAB1	12	7.23198175696374	2.68830402656105	8.54717525638467	1.18185796696106	25.0523196849449	1e-05	0.000282254335260116
TARS	51	4.79634044377794	1.42579946951914	7.53155308385141	1.57027074540168	34.2527219981656	2e-05	0.000519468085106383
TBC1D1	25	4.21431296006539	2.19132179951918	4.97513924577545	1.1805338836768	21.071564800327	0.00062	0.0110895970695971
TBC1D9	13	5.66268769105907	3.55313455577333	5.01583799013243	0.885769843541264	20.4171108270522	0.00168	0.0258783596214511
TBCD	4	10.2992650531557	10.8004796820014	4.81678666180181	0.467682561516946	20.5985301063114	5e-05	0.0011968137254902
TCN2	4	12.1590693720109	12.2483571900659	4.11236975801752	0.338214186645225	24.3181387440217	1e-07	2.99570552147239e-06
TFPI2	2	9.64080819483086	9.64080819483086	0.364856595877119	0.0378450217558259	13.6341617013675	0.00541	0.066042575
TGM2	165	5.46314418491319	2.10823393214556	7.05592978534181	1.29155108240181	70.1753576659918	1e-07	2.99570552147239e-06
THOC3	4	6.36045012370026	2.96090817510578	6.92424143362608	1.08864015894489	12.7209002474005	0.00372	0.04883
TIMP2	13	5.52719405770583	1.91786463541748	11.1406052635863	2.01559871921892	19.9285815844982	0.00082	0.0139029861111111
TJP2	14	8.61173155112374	2.08176311591285	13.8220956571712	1.60503094820316	32.2221489711763	1e-07	2.99570552147239e-06
TKT	8	6.20133861076522	4.56754537348248	5.58722743059289	0.900971190460997	17.5400343364242	0.00051	0.00957819230769231
TLR4	36	7.74105027847045	2.66303528711779	11.1167444476835	1.4360770241477	46.4463016708227	1e-07	2.99570552147239e-06
TMEM106B	23	8.47987494523526	8.27660040103219	5.6132659919717	0.661951506151129	40.668051576109	1e-07	2.99570552147239e-06
TMEM106C	3	7.64577528625071	9.35926445041916	3.491797068314	0.456696271808204	13.2428712590407	0.00156	0.0241824761904762
TMEM220	3	6.3598272769723	7.42436989960497	4.2241011185362	0.664184880276679	11.0155439710784	0.0066	0.0772848920863309
TMEM248	7	7.39620100049371	3.88882422242927	11.9447954876371	1.61499065355847	19.5685084939535	1e-05	0.000282254335260116
TMEM26	11	17.454752599235	18.8120829044012	11.6809082878414	0.669210762022104	57.8908651801432	1e-07	2.99570552147239e-06
TMIGD3	21	7.93528029123198	3.82678419075659	9.60708765762163	1.21068031689276	36.3640225952618	1e-07	2.99570552147239e-06
TMOD3	32	4.84761170016491	3.40645035378156	4.66716655366033	0.962776485068216	27.4222328459669	1e-07	2.99570552147239e-06
TMTC3	10	6.78186101130598	2.43859116053483	8.47468925264718	1.24961116698191	21.4461275704198	3e-05	0.000751230769230769
TMTC4	8	9.99993223220393	1.71917804811721	12.2118987508878	1.22119815087951	28.2840795711893	1e-07	2.99570552147239e-06
TMX3	7	7.02361064388057	5.79085350016002	6.35047253308492	0.904160673914615	18.5827270694542	0.00785	0.0887304398148148
TNFAIP6	70	5.59048451159984	5.71028909036505	3.88398963470481	0.694750093063636	46.7733491981346	1e-07	2.99570552147239e-06
TNFRSF21	3	14.4342890808194	13.9836081815092	1.21053663995403	0.0838653454407126	25.0009220591159	1e-07	2.99570552147239e-06
TNFSF15	53	4.74446074323449	2.72792408305986	5.39760746457054	1.13766511236655	34.5401955761246	1e-07	2.99570552147239e-06
TNIP3	32	6.12358212231495	2.18641395806165	10.4124801583914	1.70039038432216	34.6402115507329	1e-07	2.99570552147239e-06
TP53RK	10	8.73703392205304	6.72699629481096	8.4781050767247	0.970364216547817	27.6289271878417	1e-07	2.99570552147239e-06
TPRKB	7	10.9088025035871	1.92870913052087	24.8151654465104	2.27478363810788	28.8619785260104	1e-07	2.99570552147239e-06
TRAF1	62	5.48418078591971	2.45766058091766	9.90654444159012	1.80638546180399	43.182482690836	1e-07	2.99570552147239e-06
TRIM25	26	3.66210251187248	1.66759761127312	4.80561096421637	1.3122546265804	18.6731321688149	0.00524	0.0647770126582278
TRIO	6	5.14126485847308	4.61707770027782	3.39635455434382	0.660606805491931	12.5934755357614	0.00228	0.0335338554216867
TSEN34	2	6.97242755002736	6.97242755002736	7.68000667333212	1.1014824633498	9.86050160391251	0.00904	0.0983125167037862
TSPAN14	3	8.28086770338186	7.91921538481741	1.44156290316832	0.174083556796783	14.3428835930136	0.00059	0.0108307142857143
TULP2	8	28.2723675192525	3.30595181502032	71.5829490902841	2.53190501437626	79.9663311722471	1e-07	2.99570552147239e-06
U1	3	10.4359407779671	10.8149417944231	0.656449016622174	0.0629027157770104	18.0755796522188	0.00071	0.0123378291814947
U6	68	9.11123027371274	1.87963763813751	31.7837790305601	3.48841792773705	75.1331295956859	1e-07	2.99570552147239e-06
UFM1	25	4.65401035737347	3.7509214027913	4.51703757257129	0.970568869795236	23.2700517868673	0.00235	0.0341519345238095
USP30	2	7.07770108931915	7.07770108931915	5.98002610550631	0.844910802256212	10.009380870938	0.00708	0.0823134285714286
USP36	7	12.9538049799662	13.5060845992975	8.68653505184384	0.670577877718407	34.2725465090205	1e-07	2.99570552147239e-06
VAX1	5	11.2113915257813	7.52974975606738	9.07015234003566	0.809012183650731	25.0694335740121	2e-05	0.000519468085106383
VCAN	71	4.4779954344407	2.51747195985716	4.70377548926972	1.05041989393123	37.7322602141973	1e-07	2.99570552147239e-06
VPS13A	9	4.44013740222786	4.15851817625753	3.41338558678867	0.76875674727453	13.3204122066836	0.00518	0.0641978172588832
VPS4B	6	6.70306279644995	6.35403243356399	4.10822954733843	0.612888417144804	16.4190835651357	0.00073	0.0125513732394366
WDR3	10	10.2305145694754	4.35214973790421	12.1810065093883	1.19065433382329	32.3517276750793	1e-07	2.99570552147239e-06
WFS1	3	9.12699141446278	2.44566415994445	11.5723982668204	1.26793131945787	15.8084128500945	0.00096	0.0158904406779661
WLS	4	7.97567233021317	8.9310626902414	3.29739578395064	0.413431701733728	15.9513446604263	0.00018	0.00383816593886463
ZNF311	5	6.12354831580996	2.26038658306408	7.53643036238417	1.23072930492381	13.6926702976554	0.00444	0.0567345953002611
