# Supplementary material for: Elimination of Reference Mapping Bias Reveals Robust Immune Related Allele-Specific Expression in Crossbred Sheep
Source: Front Genet. 2019 Sep 19;10:863. doi: 10.3389/fgene.2019.00863 (PMC6761296; doi:10.3389/fgene.2019.00863)
Supplement: Supplementary file 2 [file Supplementary_file2.zip › m3_tissues_pervasive.csv]

Gene	ileum	liver	spleen	thymus
ENSOARG00000016510	148.069820967217	35.5964004080693	227.600601764136	216.13001929457
HBP1	93.7662973379454	90.7027702745691	181.709394994307	151.798170660509
NAA50	207.530433776906	135.51351376254	133.524940561469	224.619286899565
SNORA41	39.739405633842	27.4986268981376	32.7568992273875	30.6773900493301
snoZ196	28.404031793555	21.7473770761481	23.9403956883335	20.7026883516497
UBB	236.347453234225	334.832005214073	381.510933001475	317.759188668307
