# Supplementary material for: Elimination of Reference Mapping Bias Reveals Robust Immune Related Allele-Specific Expression in Crossbred Sheep
Source: Front Genet. 2019 Sep 19;10:863. doi: 10.3389/fgene.2019.00863 (PMC6761296; doi:10.3389/fgene.2019.00863)
Supplement: Supplementary file 2 [file Supplementary_file2.zip › spleen_sig_static.csv]

feat	Female1	Female2	Female3	Male2	Male3		NB. The value for each animal = Liptak-Stouffer S for the gene
ACP2	20.33518667	NA	NA	NA	NA
AHNAK	249.2776302	197.2933074	311.8787503	22.43056039	75.66100024
ALS2	17.05220498	NA	NA	NA	NA
ANKRD10	20.23357883	21.78651575	18.69084427	NA	NA
ANP32E	75.10814587	NA	NA	NA	64.07899152
APIP	33.15447077	109.9669888	NA	NA	NA
ATG16L2	15.1479047	NA	NA	NA	NA
BRWD1	33.44385259	NA	NA	NA	NA
C1orf105	60.45817591	30.50989392	18.58410046	59.80328512	NA
C1S	20.40001333	NA	NA	23.76178298	NA
CALU	53.91452518	NA	NA	NA	NA
CD3G	29.64718208	NA	NA	NA	NA
CERKL	18.647483	NA	NA	NA	NA
CFLAR	27.95703648	NA	NA	23.89249362	NA
CNOT6L	25.91221598	NA	NA	NA	NA
COX6A2	27.94928842	NA	NA	NA	NA
CWF19L1	35.57695163	NA	NA	NA	NA
DAPK2	23.16258256	52.38169004	NA	NA	NA
DCN	22.61946705	NA	NA	NA	NA
DENND5A	30.62961224	NA	NA	NA	NA
DNAJC27	61.55547026	NA	NA	NA	NA
EHHADH	76.67916181	33.32210265	NA	17.49611546	34.68159493
ELF1	34.34365418	NA	NA	NA	NA
EMC3	50.64166285	NA	NA	NA	NA
ENSOARG00000000134	30.80271196	NA	NA	NA	NA
ENSOARG00000000710	47.430077	34.10085688	NA	NA	NA
ENSOARG00000000779	31.10689092	37.87574967	18.67262848	27.58213372	27.37997399
ENSOARG00000001131	29.05969507	NA	NA	22.47306793	82.77183918
ENSOARG00000001140	31.29403527	NA	NA	NA	NA
ENSOARG00000002099	18.28656154	NA	NA	NA	NA
ENSOARG00000002862	28.67436233	NA	NA	NA	NA
ENSOARG00000003373	79.72341398	NA	NA	NA	NA
ENSOARG00000004679	17.26768223	NA	NA	NA	NA
ENSOARG00000004735	73.43121265	NA	NA	NA	NA
ENSOARG00000004929	24.2358622	NA	NA	NA	NA
ENSOARG00000005297	18.43033815	NA	NA	NA	NA
ENSOARG00000005350	18.59211425	NA	NA	NA	NA
ENSOARG00000005945	14.40991871	NA	NA	NA	NA
ENSOARG00000006103	18.40513717	35.85482026	40.66809816	NA	NA
ENSOARG00000006768	119.1412772	82.24956042	NA	NA	NA
ENSOARG00000006911	61.537834	NA	NA	25.22136511	56.9625524
ENSOARG00000007620	20.06428165	NA	NA	NA	NA
ENSOARG00000007971	26.48840736	NA	NA	NA	NA
ENSOARG00000008077	129.2684389	NA	NA	NA	NA
ENSOARG00000008211	39.04578996	88.81396754	NA	34.51633439	120.0232907
ENSOARG00000008993	58.7982185	42.56316219	NA	45.00853619	NA
ENSOARG00000009042	93.78001736	NA	NA	37.65097803	NA
ENSOARG00000009395	45.40205551	34.84990052	NA	73.00185536	NA
ENSOARG00000009765	21.50542195	NA	NA	NA	NA
ENSOARG00000009868	181.5433881	NA	NA	NA	NA
ENSOARG00000010419	17.31604733	NA	NA	NA	NA
ENSOARG00000011472	47.90737838	NA	NA	NA	26.63349953
ENSOARG00000014283	22.55182921	NA	NA	NA	NA
ENSOARG00000015299	46.70781911	NA	NA	NA	NA
ENSOARG00000016510	87.72491054	163.5370304	NA	30.01379368	227.6006018
ENSOARG00000016579	57.42740437	64.23911084	NA	NA	NA
ENSOARG00000016841	36.2280646	NA	NA	62.14147154	42.13285553
ENSOARG00000017076	19.3017178	NA	NA	NA	NA
ENSOARG00000017409	17.76394406	NA	NA	NA	NA
ENSOARG00000018242	107.2343372	94.91858796	NA	160.529897	43.47917317
ENSOARG00000018303	152.9640957	190.459796	NA	NA	33.67193859
ENSOARG00000018622	20.51477249	NA	NA	NA	NA
ENSOARG00000023174	16.47382204	NA	NA	NA	24.4590856
ENSOARG00000023732	17.77054288	NA	NA	NA	NA
ENSOARG00000025759	16.05341183	NA	NA	NA	NA
ENSOARG00000026135	16.594098	NA	NA	NA	NA
ENSOARG00000026389	17.07078734	NA	NA	NA	NA
ENSOARG00000026620	19.74987524	NA	NA	NA	NA
EVA1C	23.80081433	NA	NA	NA	NA
FABP7	22.41932762	NA	14.04181354	NA	NA
GRK4	24.38525377	NA	NA	NA	NA
HABP4	14.73748259	NA	NA	NA	NA
HBP1	135.8457983	100.3855239	233.5804266	121.4505283	181.709395
HELQ	32.9364707	NA	NA	NA	NA
HIST1H1D	132.8686573	NA	114.64481	NA	NA
HIST1H2BB	16.06753977	NA	NA	NA	NA
HNMT	19.69892483	NA	NA	NA	NA
HOMER1	21.62499754	NA	NA	NA	NA
HSPA4L	30.34435395	NA	NA	NA	NA
IL1RN	16.40602419	NA	NA	NA	NA
ISM1	17.10407953	NA	NA	NA	NA
ITGA4	46.96316594	NA	NA	NA	NA
MARCO	21.85481014	NA	NA	NA	NA
mascRNA-menRNA	21.25509292	NA	NA	NA	NA
MGP	24.1553877	NA	NA	32.96665367	NA
MGST1	30.54441694	NA	NA	NA	25.62346013
MOB1A	15.86768177	NA	NA	NA	NA
MRPL39	39.43761776	NA	NA	NA	NA
MSH2	15.28595867	NA	NA	NA	NA
MSH3	22.63771863	18.24421037	NA	NA	NA
MTIF2	26.83120973	30.54405015	27.8782607	27.04898865	NA
MYL12A	127.9525629	NA	NA	NA	NA
MYLK	27.10748408	31.37688734	114.5731531	NA	33.37528116
NAA50	202.9967909	115.329975	727.6209365	NA	133.5249406
NAAA	25.2052873	NA	NA	NA	NA
NCAPG	31.95239993	NA	NA	NA	28.35942988
NCK1	33.89065784	NA	NA	NA	NA
NDUFB2	26.38284628	NA	NA	NA	NA
NIPSNAP1	15.2588246	NA	NA	NA	NA
NRP1	30.87538505	NA	NA	NA	NA
NUCKS1	111.0500959	NA	NA	NA	NA
NUDT2	35.57546496	NA	NA	NA	30.8763106
NUP210L	32.59530979	NA	NA	NA	NA
PAFAH1B2	41.21069164	NA	NA	NA	NA
PAGR1	26.88932046	NA	NA	NA	NA
PGM2	23.77237445	19.59783733	NA	NA	17.52302812
PLA2G2D	35.0776196	NA	NA	26.2826117	31.42220046
PLAGL1	24.6055062	24.72842078	NA	25.64140066	NA
PMS1	28.31992881	24.09249808	60.84143844	NA	NA
PNN	16.14685204	NA	NA	NA	NA
RAB13	43.0669302	NA	NA	NA	22.22317069
RAP1A	40.31869888	NA	NA	NA	NA
RBM26	21.96128307	NA	NA	NA	15.90478459
RFX3	23.14873144	NA	NA	NA	NA
RMDN1	40.14692807	NA	NA	NA	NA
SIDT2	15.48219111	NA	NA	NA	NA
SIKE1	23.34245713	NA	NA	29.6714981	31.3816044
SLC25A24	27.96093852	26.76039349	NA	NA	NA
SLC4A1AP	35.23337551	NA	NA	NA	NA
SMPDL3A	15.20519001	NA	NA	NA	NA
snoR38	16.35602218	NA	NA	NA	NA
SNORA41	37.05317771	NA	NA	NA	32.75689923
snoZ196	23.89973829	NA	NA	NA	23.94039569
STARD4	24.59575176	NA	NA	NA	NA
STK17A	34.36980653	NA	NA	NA	NA
STX2	16.98249258	NA	NA	NA	NA
SYNE1	33.90762598	32.57551017	NA	NA	NA
TFPI2	12.10950364	NA	NA	NA	NA
THOC5	17.90569559	NA	NA	NA	NA
TMTC1	19.10383337	NA	18.44354021	NA	NA
TNFSF10	96.91050813	NA	NA	NA	NA
TUBB	15.75114516	18.32139521	NA	NA	NA
U1	25.6897942	NA	NA	NA	42.55597175
UBB	203.2794821	150.6649821	137.9106582	187.3823327	381.510933
UQCRB	17.51566581	NA	NA	NA	NA
YWHAQ	223.9587589	NA	440.7171641	111.6234141	178.8114649
ARIH2	NA	26.01237536	NA	NA	NA
BMP1	NA	22.2002759	NA	NA	NA
BRI3BP	NA	226.8321669	NA	NA	NA
C1R	NA	239.2239636	NA	NA	NA
CCDC80	NA	16.56040279	NA	NA	NA
CDK5RAP1	NA	20.17512485	NA	NA	NA
CDKL3	NA	84.87834803	202.0923843	NA	NA
CMTM6	NA	30.7246153	NA	NA	NA
CNIH2	NA	17.22046281	NA	NA	NA
DENND4B	NA	15.69914274	NA	NA	NA
DNAJB6	NA	71.33046032	NA	NA	NA
ELMO1	NA	26.37637364	NA	NA	NA
ENSOARG00000002966	NA	535.4305814	NA	NA	NA
ENSOARG00000009499	NA	90.76412565	NA	NA	NA
ENSOARG00000013232	NA	23.53971778	NA	NA	24.32548059
ENSOARG00000014875	NA	23.97918219	NA	NA	NA
ENSOARG00000016754	NA	28.33030288	NA	NA	NA
ENSOARG00000019519	NA	31.50068912	NA	NA	NA
ENSOARG00000020280	NA	15.88869522	NA	NA	NA
ENSOARG00000020789	NA	72.01479502	NA	NA	NA
ENSOARG00000026030	NA	29.6633994	NA	NA	NA
FN3KRP	NA	28.3242496	NA	NA	NA
GM2A	NA	23.27367684	NA	NA	NA
IGF2R	NA	15.53596765	15.92269584	NA	NA
INPP4B	NA	41.84591204	NA	NA	NA
ITM2C	NA	243.4548232	NA	NA	NA
LRRC57	NA	76.30444435	49.04465183	NA	61.25796882
MSANTD4	NA	20.55131105	NA	NA	NA
NARS	NA	71.05005506	NA	NA	NA
NAT10	NA	26.63996714	NA	18.05507557	NA
PRDX6	NA	310.7094632	NA	NA	NA
RBM12	NA	29.97607838	NA	NA	NA
REEP5	NA	15.28333743	NA	NA	NA
RGS5	NA	14.68215479	101.156195	NA	NA
RNF213	NA	42.41870574	NA	NA	NA
RNMT	NA	29.9967254	NA	NA	25.96232944
ROM1	NA	15.09800185	NA	NA	NA
SENP6	NA	59.40627666	45.32477536	NA	NA
SETD7	NA	38.83315237	NA	NA	NA
SNAP23	NA	145.1611337	56.93120803	248.2538765	171.3613459
WDR12	NA	56.35250601	16.07720122	35.88562307	25.10967496
ACTG2	NA	NA	47.05756022	NA	NA
ANXA1	NA	NA	273.1593564	NA	188.57794
ATP1A2	NA	NA	21.6138047	NA	NA
ATP5A1	NA	NA	17.36631532	NA	NA
ATP8B2	NA	NA	15.08248578	NA	NA
C1QTNF1	NA	NA	21.28343501	NA	NA
CA3	NA	NA	200.5307283	NA	NA
CELF1	NA	NA	22.56362492	NA	NA
COL14A1	NA	NA	19.48966392	NA	NA
CPSF3	NA	NA	13.31523783	NA	NA
DGKB	NA	NA	58.16234325	NA	NA
ELF2	NA	NA	90.14301923	NA	46.7655031
ENPP1	NA	NA	23.40158176	NA	NA
ENSOARG00000000218	NA	NA	33.21604224	NA	NA
ENSOARG00000001206	NA	NA	18.56088569	NA	NA
ENSOARG00000009070	NA	NA	60.59152506	NA	46.60431017
ENSOARG00000014441	NA	NA	17.39020296	NA	NA
ENSOARG00000014814	NA	NA	35.22111377	NA	NA
ENSOARG00000019587	NA	NA	19.15563639	NA	NA
ENSOARG00000020598	NA	NA	31.76571174	NA	18.00112606
ENSOARG00000020821	NA	NA	242.5838556	NA	NA
ENSOARG00000022944	NA	NA	17.62566043	NA	NA
ENSOARG00000026026	NA	NA	20.23115359	NA	NA
FLNC	NA	NA	30.87466392	NA	NA
GOLIM4	NA	NA	30.24150135	NA	NA
GSDME	NA	NA	19.76273051	NA	NA
HAUS5	NA	NA	18.03196805	NA	NA
HLF	NA	NA	16.70137065	NA	NA
ITGA8	NA	NA	16.20845822	NA	NA
JMJD7	NA	NA	43.27420433	NA	NA
KLHL33	NA	NA	35.21324426	NA	NA
LAPTM4A	NA	NA	524.3441922	NA	NA
LRRK2	NA	NA	20.71600768	NA	NA
MTHFR	NA	NA	23.32034444	NA	NA
MYCBP2	NA	NA	37.00494322	NA	NA
NPC2	NA	NA	19.88790868	NA	NA
NSUN2	NA	NA	14.88783243	NA	NA
OAT	NA	NA	19.98778179	NA	NA
OCIAD2	NA	NA	60.73380121	NA	NA
PDE5A	NA	NA	38.64196894	NA	NA
PRICKLE1	NA	NA	36.93436851	NA	NA
PTTG1IP	NA	NA	16.27351653	NA	NA
RBBP9	NA	NA	23.01664272	NA	NA
SKAP2	NA	NA	28.21686384	NA	NA
SLC3A1	NA	NA	20.33454298	18.99363864	NA
SLC46A3	NA	NA	22.06856847	NA	NA
SULF1	NA	NA	20.21574634	NA	NA
SYNPO2	NA	NA	60.83302026	NA	NA
TENM2	NA	NA	27.37753974	NA	NA
TNC	NA	NA	23.22726847	NA	NA
TUB	NA	NA	19.23177924	NA	NA
UBP1	NA	NA	30.82265345	26.61388594	NA
ZBTB4	NA	NA	17.23525182	NA	NA
ATP2A3	NA	NA	NA	17.60410032	NA
B2M	NA	NA	NA	24.20240479	NA
CR2	NA	NA	NA	27.13464809	NA
ENSOARG00000001589	NA	NA	NA	27.73762246	NA
ENSOARG00000002108	NA	NA	NA	27.79736491	NA
ENSOARG00000004774	NA	NA	NA	21.42534993	27.62157807
ENSOARG00000007322	NA	NA	NA	22.78593986	15.62071195
ENSOARG00000007446	NA	NA	NA	23.4849488	NA
ENSOARG00000007603	NA	NA	NA	30.93886031	26.90388641
ENSOARG00000009143	NA	NA	NA	269.1099539	NA
ENSOARG00000009188	NA	NA	NA	21.29450616	54.17238544
ENSOARG00000015002	NA	NA	NA	27.80224993	NA
ENSOARG00000018177	NA	NA	NA	21.33896979	NA
ENSOARG00000020792	NA	NA	NA	195.6966473	NA
FBLN5	NA	NA	NA	23.20232455	NA
KCNMB3	NA	NA	NA	23.2457204	24.46608229
KDELR3	NA	NA	NA	139.3830633	NA
PER3	NA	NA	NA	24.36200078	NA
PIK3R1	NA	NA	NA	29.707292	NA
SLC10A5	NA	NA	NA	17.71589156	NA
SPATA48	NA	NA	NA	17.92598149	NA
STAT2	NA	NA	NA	36.45013783	NA
TGM2	NA	NA	NA	20.73387666	NA
TMEM154	NA	NA	NA	24.18191337	NA
TPRKB	NA	NA	NA	43.07267609	NA
U6	NA	NA	NA	39.40605293	NA
APBB1IP	NA	NA	NA	NA	20.69047332
ATG12	NA	NA	NA	NA	31.29547762
BCO2	NA	NA	NA	NA	21.00941235
CALD1	NA	NA	NA	NA	36.84629001
CREBL2	NA	NA	NA	NA	40.76126504
DAPK1	NA	NA	NA	NA	20.71618833
ENSOARG00000001254	NA	NA	NA	NA	25.39816559
ENSOARG00000002234	NA	NA	NA	NA	18.98401479
ENSOARG00000004556	NA	NA	NA	NA	20.14353853
ENSOARG00000004807	NA	NA	NA	NA	14.3902904
ENSOARG00000006350	NA	NA	NA	NA	18.28944784
ENSOARG00000012585	NA	NA	NA	NA	64.85656054
ENSOARG00000015810	NA	NA	NA	NA	18.20500604
ENSOARG00000017789	NA	NA	NA	NA	18.97825537
ENSOARG00000018781	NA	NA	NA	NA	35.4812098
ENSOARG00000018884	NA	NA	NA	NA	36.60189095
ENSOARG00000025698	NA	NA	NA	NA	36.15974592
FAM208B	NA	NA	NA	NA	82.52540782
ITGAD	NA	NA	NA	NA	23.58195508
LDHA	NA	NA	NA	NA	154.0803143
MED13	NA	NA	NA	NA	18.45529926
NAIP	NA	NA	NA	NA	30.86722978
NFE2L2	NA	NA	NA	NA	27.94547524
PTPA	NA	NA	NA	NA	22.55183794
RAB4A	NA	NA	NA	NA	18.20702953
SLAMF6	NA	NA	NA	NA	20.48733385
SUN2	NA	NA	NA	NA	22.60347187
ZEB2_AS1_1	NA	NA	NA	NA	29.40293782
