# Supplementary material for: Elimination of Reference Mapping Bias Reveals Robust Immune Related Allele-Specific Expression in Crossbred Sheep
Source: Front Genet. 2019 Sep 19;10:863. doi: 10.3389/fgene.2019.00863 (PMC6761296; doi:10.3389/fgene.2019.00863)
Supplement: Supplementary file 2 [file Supplementary_file2.zip › thymus_sig_static.csv]

feat	Female2	Female3	Male1	Male2	Male3
ABCD2	90.0016961844004	55.9813707892567	NA	46.6423437931836	64.2041720182339
ACP2	22.6935932788891	NA	NA	NA	NA
AP5M1	20.9928987440019	NA	NA	NA	NA
APIP	89.8730709102333	NA	NA	NA	NA
ARIH2	40.2637472371324	NA	32.9911630349118	NA	NA
ARPP21	47.0863878343599	54.7415946710028	NA	NA	NA
ATP5J	17.7447468011682	NA	NA	NA	NA
ATP6V0A4	24.9247732258145	NA	NA	NA	23.6558892296752
B2M	14.6050369762711	28.6644254172112	NA	19.6907571053764	NA
BRAP	17.5311563322859	NA	14.6935261832474	NA	NA
BRI3BP	249.734731109455	306.263317592083	184.529268653725	NA	583.966784752731
C12orf10	16.2343239002052	NA	NA	NA	NA
C1orf105	44.3629384081098	77.6053991265239	90.8077882731097	102.598615884057	NA
CD244	35.9998624842139	35.4368582494671	35.0113133005629	NA	21.2410575517259
CD3G	58.2127751562216	50.5237340848702	21.9618270271566	18.5878383334685	53.7494470560029
CD47	33.3783631709597	34.8786217881274	NA	32.38755225114	33.5491706393295
CDK5RAP1	18.5372007521783	NA	NA	NA	NA
CDKL3	216.508497215628	165.605999732779	NA	NA	NA
CEP19	24.3579499254368	14.1302270683226	NA	NA	NA
CNIH2	21.5184845616746	NA	NA	NA	NA
CYP2U1	26.005267606606	NA	NA	NA	NA
DAB1	99.7737659565203	96.1587531524256	56.3007441535001	NA	50.9571609308506
DGKD	22.5360054020755	NA	NA	NA	NA
DGUOK	23.4292514182957	NA	NA	NA	NA
DHRS3	20.4145809712775	NA	NA	NA	NA
DNAH7	16.759249470143	NA	NA	17.0414136469354	NA
EHBP1L1	29.1742270513504	NA	NA	NA	NA
ELF1	28.6192757646431	NA	NA	NA	32.2098150157973
ENC1	44.6120932534668	NA	NA	NA	NA
ENSOARG00000000443	23.3856233298001	NA	NA	NA	NA
ENSOARG00000000584	355.934785134098	NA	NA	NA	NA
ENSOARG00000000710	49.5120511879147	63.5416934183589	NA	NA	NA
ENSOARG00000001163	30.862325855238	27.0256459044509	NA	NA	NA
ENSOARG00000004735	48.5065105582753	NA	NA	NA	NA
ENSOARG00000005207	33.5062768531897	NA	NA	NA	26.4502550507054
ENSOARG00000005297	16.8433382566261	NA	NA	NA	NA
ENSOARG00000005945	44.2255348425788	27.8859667118662	30.2221820323482	NA	NA
ENSOARG00000006085	18.058099764436	NA	NA	15.9318817166333	NA
ENSOARG00000006103	39.8790296650863	40.0511844490707	27.4878504387489	NA	NA
ENSOARG00000006215	18.5841663369091	24.1524346465389	NA	NA	NA
ENSOARG00000006350	19.591519587229	15.2560042630113	NA	NA	23.3896282465686
ENSOARG00000006425	33.2605805873492	33.4507358946006	NA	21.5724900806867	17.1968350010709
ENSOARG00000006777	13.6912675319819	NA	NA	NA	NA
ENSOARG00000007092	46.7981399912682	NA	NA	NA	24.7305245047748
ENSOARG00000007645	60.5825515445305	NA	NA	NA	NA
ENSOARG00000008211	77.4491639532449	23.4225555978793	29.4682311865886	30.8052357433043	162.161196883264
ENSOARG00000008531	15.621160880383	NA	NA	31.6513389471135	NA
ENSOARG00000008981	25.0752933580564	31.8375182459045	NA	NA	NA
ENSOARG00000008993	72.0187628362039	65.040129418465	54.532585825183	43.6279964762301	66.2532241328823
ENSOARG00000009129	21.9229637930155	30.9928005555583	NA	NA	NA
ENSOARG00000011375	29.0856555429469	42.8481584947093	NA	NA	NA
ENSOARG00000012390	22.2375114737878	NA	NA	NA	NA
ENSOARG00000013007	68.4481663845041	NA	NA	NA	NA
ENSOARG00000013232	27.4030464604591	38.4237571730911	NA	NA	30.9564977291913
ENSOARG00000014212	20.3891866999996	35.5391525469239	NA	29.9200540021625	18.4764785072401
ENSOARG00000014562	16.8923620551449	NA	NA	NA	NA
ENSOARG00000014875	18.9469994161841	NA	NA	NA	NA
ENSOARG00000015299	74.0241927232234	62.3776308759262	29.3671806950597	NA	26.1447044605151
ENSOARG00000015701	36.2881980664813	NA	NA	39.7596520292877	27.6558346072906
ENSOARG00000015755	21.1014002404684	18.9226242453524	NA	NA	NA
ENSOARG00000016510	127.315848143615	65.5469297676181	95.8667646849606	28.6175487566821	216.13001929457
ENSOARG00000017380	41.3584102899525	NA	NA	NA	19.4317602293132
ENSOARG00000017424	23.9621508975401	NA	NA	NA	NA
ENSOARG00000017541	15.3288830549543	NA	NA	NA	NA
ENSOARG00000018242	19.5438381529061	20.0536767899911	NA	39.2921645379134	NA
ENSOARG00000018678	13.3722403210868	NA	NA	NA	NA
ENSOARG00000018868	56.6881510922509	43.8629054071501	81.1428063123937	39.317046769788	58.4767348327051
ENSOARG00000019911	27.6407313839047	NA	20.8715123074989	NA	NA
ENSOARG00000020354	119.688012348323	161.295149292831	NA	NA	NA
ENSOARG00000020598	23.9799725064312	NA	24.4743023663733	NA	18.4531916891701
ENSOARG00000021031	21.3687127425206	NA	NA	17.6839925350416	NA
ENSOARG00000021075	43.2934092296064	NA	NA	NA	NA
ENSOARG00000022944	18.1028207103581	NA	NA	NA	NA
ENSOARG00000025005	19.5582896892452	21.5058775454727	NA	NA	NA
ENSOARG00000026030	182.408576116313	187.118808331878	NA	NA	NA
FN3KRP	19.2610179479687	NA	NA	NA	NA
GINS4	16.52666127262	NA	NA	16.3829660256512	NA
GPATCH2L	18.7578108395771	NA	NA	NA	NA
GPM6A	31.8841762264715	26.42605382478	NA	NA	NA
GRAMD1A	21.454918625649	NA	NA	NA	NA
HBP1	72.4819553970375	88.4477511186871	67.795772802687	104.585786719804	151.798170660509
HIPK2	41.7164390387991	NA	NA	NA	NA
HPSE	19.0662151512398	30.5570564452012	52.629304376194	NA	NA
INPP4B	17.3174290491573	NA	NA	NA	NA
IPMK	20.1520441084164	NA	NA	NA	NA
ITGB7	20.2508939832783	19.6466818936628	24.9825728520085	NA	NA
IVNS1ABP	48.6224635216446	NA	NA	NA	NA
KIF5C	17.6119998754864	NA	NA	NA	NA
LAPTM5	24.1516053378275	NA	NA	NA	NA
LBP	22.7583913579805	NA	NA	NA	NA
MAN2A1	40.1376899998933	NA	NA	58.0145835542412	60.6943052824585
MAP3K1	23.2235914629115	NA	NA	NA	NA
MCM9	22.7458291839571	28.1251584705075	NA	22.2542755179803	NA
MDFIC	20.2801351189187	NA	NA	NA	NA
MED13L	22.0732373640116	49.3850552196321	NA	31.9276063030233	41.4664206739107
MKKS	143.343169802191	NA	NA	NA	NA
MTIF2	31.0195626065844	26.5948932155549	25.7588411572519	33.0166331832854	26.517266813825
MYB	25.4010691417946	30.7301609849627	NA	NA	30.6894769555598
NAA50	205.01219977393	215.297444074108	151.861822303898	NA	224.619286899565
OSBPL8	42.9105320892015	NA	NA	32.912585658207	NA
PBLD	17.3844488679962	NA	NA	23.7861766945154	NA
PDSS1	23.9178901852405	NA	NA	NA	NA
PITPNC1	45.7309069575212	54.7968541814301	38.7793942562535	NA	NA
PTPRM	44.4935245797857	22.1275757658013	19.6682006843963	NA	NA
RAB27B	14.8838304585631	NA	NA	20.140627682594	NA
RAG1	49.9254842103457	54.1599345173975	NA	NA	NA
REX1BD	50.7892121044587	33.61731150326	NA	NA	38.6807516412813
RHOBTB1	21.3430110313349	NA	NA	NA	NA
RNASEH2B	39.4741343724329	NA	28.151548313586	NA	NA
SC5	59.2906360980331	NA	NA	NA	NA
SCAF11	28.0403617352372	27.9421165993066	NA	NA	25.1541078408303
SENP6	79.9355719815127	79.2386063627802	56.086696782024	NA	NA
SIM2	68.9243653538948	NA	NA	NA	NA
SLAMF7	53.0531422582128	44.6186001692086	NA	109.382357258497	NA
SLC10A5	14.1562829356549	NA	NA	NA	NA
SLC7A11	22.757833966352	NA	NA	NA	NA
SNX13	25.2427561832609	NA	29.7259755120936	NA	NA
SPATA48	41.5979533310237	56.0532890642523	NA	22.3618885164498	19.173892735166
STARD5	13.7212536147323	NA	NA	NA	NA
STOM	13.5654725061476	NA	NA	NA	NA
STX8	30.4360578155386	24.910312099179	NA	NA	NA
SULT1C4	17.7865497006561	NA	NA	NA	NA
TAPT1	20.3359195665622	NA	NA	34.690321616148	NA
TCF12	330.846879687938	NA	67.8903371363557	NA	116.303606566351
TESPA1	19.6776438092535	NA	NA	19.9822052734462	NA
TMEM123	21.5519764244944	NA	NA	NA	NA
TMEM154	24.0008036157115	NA	NA	48.7849760946	NA
TMEM213	30.9128841797192	NA	NA	NA	22.4460396655954
TRAK2	23.8455015831449	NA	NA	NA	NA
TRMT10C	14.0489126459651	13.4310337022858	21.4093864442867	NA	NA
UBB	174.473064489727	155.495117252448	234.544584377633	257.364721533777	317.759188668307
UBXN11	27.5772179474444	NA	NA	NA	NA
UTRN	61.8068062901306	NA	NA	NA	NA
VWA8	23.3967772703771	NA	NA	NA	NA
YPEL5	225.707871338944	NA	74.0605479043088	NA	NA
ZBTB1	27.8057236404388	NA	NA	NA	NA
ADAMTS18	NA	24.5168325475654	NA	NA	NA
AKIP1	NA	20.3885229355958	NA	NA	NA
ANKRD10	NA	19.5401076371662	NA	NA	NA
ANXA1	NA	279.939508141039	NA	NA	NA
ARHGAP10	NA	19.8774486652126	NA	NA	NA
ATP2A3	NA	34.186437776318	NA	NA	NA
ATP5A1	NA	19.3359057962898	NA	NA	21.4043351201927
CACYBP	NA	315.458156653846	189.616970428301	NA	NA
CCDC14	NA	20.7875304643226	NA	18.161214760087	NA
CCND3	NA	37.1172096925417	NA	NA	NA
CCR9	NA	68.2518508922515	NA	NA	NA
CD82	NA	15.2896969441627	NA	NA	NA
CDCA7	NA	22.9478184011634	NA	NA	NA
CDCP1	NA	16.9357353625554	NA	NA	NA
CDV3	NA	20.526007445861	NA	NA	NA
CFLAR	NA	31.0496647602713	NA	NA	NA
CHD1	NA	28.162180724029	NA	NA	NA
CKAP2	NA	39.9509932999637	NA	NA	NA
CNOT6L	NA	13.9857013444673	NA	NA	NA
COMMD6	NA	18.8520849720857	NA	NA	NA
CPNE3	NA	17.870991669533	NA	NA	NA
CREG1	NA	28.0364542691882	NA	NA	NA
DCK	NA	23.1773339404413	NA	NA	NA
EMC6	NA	15.1426468138778	NA	NA	NA
ENDOG	NA	21.6473770969117	NA	NA	NA
ENSOARG00000009070	NA	75.7896752565143	NA	56.8474164754467	109.783663869002
ENSOARG00000009188	NA	49.2875998489936	28.6482640414854	36.1112668711079	43.5888402550463
ENSOARG00000009357	NA	24.5086011507481	NA	NA	NA
ENSOARG00000009395	NA	20.2364406879234	NA	36.7111749702579	NA
ENSOARG00000012398	NA	20.3024340720727	NA	NA	NA
ENSOARG00000012536	NA	24.4587527269245	NA	17.3369868706935	NA
ENSOARG00000014837	NA	26.2000229467874	NA	NA	NA
ENSOARG00000015072	NA	21.2743314707222	NA	NA	NA
ENSOARG00000015153	NA	18.9038890358381	NA	NA	NA
ENSOARG00000015915	NA	26.2593616495421	NA	NA	37.0525175860522
ENSOARG00000016010	NA	15.8661527953643	NA	NA	21.4075629882745
ENSOARG00000016314	NA	53.6300129848148	NA	49.7718690373638	28.4840666656362
ENSOARG00000017270	NA	28.9752855021708	NA	18.5047315117173	NA
ENSOARG00000017789	NA	13.944952506338	NA	NA	NA
ENSOARG00000019033	NA	23.6711800742521	NA	NA	NA
ENSOARG00000019432	NA	25.5703715789671	NA	NA	NA
ENSOARG00000023301	NA	17.4744439058701	NA	NA	NA
ENSOARG00000023609	NA	24.6538714156956	NA	NA	NA
ENSOARG00000025533	NA	29.4061270276091	NA	23.384281712513	29.5032384170495
ENSOARG00000025597	NA	20.0836351256397	NA	NA	NA
ENSOARG00000026389	NA	17.8144641424034	NA	NA	NA
ENSOARG00000026820	NA	32.4720817977978	NA	NA	NA
ENTPD8	NA	26.3441074127172	NA	NA	NA
FAT4	NA	18.6209983449773	NA	NA	NA
GNAS	NA	24.6556788757234	NA	21.9927712092172	NA
GRAMD2B	NA	22.9702595743431	NA	NA	NA
GSTP1	NA	29.212483819546	31.245562686428	28.9770599005075	NA
HAUS5	NA	18.8125682756276	NA	NA	NA
HIST1H1D	NA	775.931412851888	NA	NA	NA
HIST1H2BB	NA	73.7562335993818	NA	NA	NA
IGF2R	NA	16.6241215344201	NA	NA	NA
IL24	NA	20.723853972341	NA	NA	NA
KYAT3	NA	27.580113883823	NA	NA	36.921274404258
LEF1	NA	30.1063426037563	NA	NA	128.730229369671
LTBP1	NA	20.7105946506777	NA	NA	NA
MATK	NA	20.1346669280927	NA	NA	NA
MND1	NA	43.0083068749376	28.8107677429079	NA	NA
MSH3	NA	19.1886710148263	NA	19.9422007822995	NA
NEDD4L	NA	47.7030339284894	32.8300206970719	NA	36.59077388776
NFATC2IP	NA	34.9175790906531	NA	NA	NA
OCIAD2	NA	17.4445389240842	NA	NA	NA
PDE4B	NA	22.7578050063948	NA	NA	NA
PGAP1	NA	46.0070951387485	17.1728525472796	NA	23.0036786482107
PLA2R1	NA	38.3971911731684	NA	24.4608537015225	NA
PSTPIP1	NA	28.8045006266373	NA	NA	NA
RAD51AP1	NA	18.6223032006778	NA	NA	NA
RAG2	NA	23.210093087673	16.1537480958463	26.0071863725482	NA
RAPSN	NA	27.9335578466675	64.8125643081566	NA	NA
RBBP9	NA	14.0283566483613	NA	NA	NA
RCSD1	NA	30.7642607573922	NA	NA	NA
RMDN1	NA	35.1252684306935	20.4535249439405	42.1172796882721	25.3999405479527
RNF139	NA	15.4943335508855	NA	NA	NA
SCP2	NA	17.5244365191195	NA	NA	NA
SDR42E1	NA	17.505075267314	NA	NA	NA
SHC4	NA	26.9050373665872	NA	NA	NA
SLC46A3	NA	28.5674907705935	NA	NA	NA
snopsi28S-3327	NA	24.8163305899582	NA	NA	NA
SOAT1	NA	35.6641960713937	32.842230514034	NA	NA
SPOCK2	NA	25.0006763329631	27.055427702389	NA	26.992194009553
STARD6	NA	14.8582521842212	NA	NA	NA
SUGCT	NA	18.1788124249979	28.6912552392589	NA	NA
TBC1D5	NA	37.7607323733324	NA	NA	NA
TDP2	NA	14.8734588750256	NA	NA	NA
TMC6	NA	33.4117939482649	NA	22.3903092018058	NA
TMC8	NA	19.8120282474838	NA	22.8553833339052	NA
TMEM42	NA	17.3286400304454	NA	NA	NA
TMEM45B	NA	18.952610396949	NA	NA	NA
UBXN2A	NA	16.7981277226801	NA	NA	NA
UFM1	NA	32.4208070223998	NA	NA	NA
VPS36	NA	26.8964004822731	NA	16.2500234605867	NA
WDR12	NA	50.0070330828328	NA	44.5340998873563	88.3190995667402
YWHAQ	NA	90.2756648984808	NA	NA	214.055270692243
ZNF292	NA	17.0555451545611	NA	NA	NA
AOAH	NA	NA	48.7586395949443	NA	43.7067306402611
APBB1IP	NA	NA	18.0550334495139	NA	18.6817395861632
AZIN1	NA	NA	301.026072751605	NA	NA
C1GALT1	NA	NA	22.2134108516632	NA	34.1145601084708
CELF1	NA	NA	25.5367650919934	NA	NA
DPYD	NA	NA	20.732876123257	NA	NA
EDEM1	NA	NA	31.5496561110331	NA	23.9237032345234
ELOVL5	NA	NA	17.7228350528829	16.0445171843484	NA
ENSOARG00000001169	NA	NA	22.4447465073113	NA	NA
ENSOARG00000006149	NA	NA	25.9083366259829	NA	NA
ENSOARG00000007267	NA	NA	34.5999339194213	22.4417243684719	54.2442443686581
ENSOARG00000007603	NA	NA	25.830311840874	33.4480688328246	26.7500964383322
ENSOARG00000009042	NA	NA	24.7013555523045	26.4311728473184	NA
ENSOARG00000014413	NA	NA	51.2049814225481	NA	NA
ENSOARG00000016579	NA	NA	133.075623138216	NA	NA
ENSOARG00000016773	NA	NA	19.2812420382406	NA	NA
ENSOARG00000016841	NA	NA	20.4734775179817	28.5182423671075	48.6760229790882
ENSOARG00000018622	NA	NA	22.582640811633	NA	19.471969968447
ENSOARG00000020071	NA	NA	41.7696311072316	NA	NA
ENSOARG00000025468	NA	NA	22.5395975324655	NA	NA
ENSOARG00000026027	NA	NA	18.48476761054	NA	NA
FBXW2	NA	NA	40.6989249960924	NA	NA
FN1	NA	NA	16.4394647090722	18.9403715639022	NA
FSD2	NA	NA	13.8942142343052	NA	NA
GGT5	NA	NA	22.4894448713776	NA	NA
IGF2	NA	NA	27.3903504524526	NA	NA
IRAK3	NA	NA	26.2437559525359	NA	33.4012954756119
KIF16B	NA	NA	22.3059997267007	NA	NA
LCMT1	NA	NA	18.6842305009745	NA	NA
LDHA	NA	NA	253.947152342153	763.775001501679	452.938165340619
MALAT1	NA	NA	15.0172713365	NA	NA
MANBA	NA	NA	17.1502893681095	NA	NA
MCAM	NA	NA	17.2786363118587	NA	NA
NFE2L2	NA	NA	20.0154654124793	NA	NA
NMI	NA	NA	22.2976488002223	NA	NA
OAT	NA	NA	23.8106022534912	NA	NA
PMS1	NA	NA	18.0834977524172	NA	NA
RPS6KA5	NA	NA	32.0077321467821	NA	NA
SHKBP1	NA	NA	16.2839639002568	NA	NA
SNORA41	NA	NA	31.0087843068729	NA	30.6773900493301
snoZ196	NA	NA	26.6381461258673	NA	20.7026883516497
SNX25	NA	NA	21.5155691129241	34.0689621872974	19.49648264707
SORL1	NA	NA	32.8975422447047	35.2328373636264	NA
STON2	NA	NA	68.2139319726708	NA	93.3924094647964
TANC2	NA	NA	39.6370658781074	NA	NA
TCAF1	NA	NA	21.0459774903105	NA	NA
TKT	NA	NA	20.5407052892833	22.5445836792762	NA
TM7SF3	NA	NA	18.0796473454831	NA	NA
TPRKB	NA	NA	42.4918121753238	47.2954158803274	NA
TRAF3IP3	NA	NA	21.839071973985	NA	NA
TRDC	NA	NA	18.7000589430814	NA	NA
U1	NA	NA	17.1884847612219	NA	44.6819963263878
ZNF34	NA	NA	18.4265223045815	NA	17.3752037351399
ACP6	NA	NA	NA	17.3464741785236	NA
ANKRD37	NA	NA	NA	24.9763385292823	NA
ASB8	NA	NA	NA	14.3863689832923	NA
ATXN7L3	NA	NA	NA	40.2022870357828	NA
BAHCC1	NA	NA	NA	21.8045144973274	NA
C18orf8	NA	NA	NA	27.7430945906196	NA
CALU	NA	NA	NA	25.0937015303902	NA
CRK	NA	NA	NA	16.4210256230429	NA
DDX20	NA	NA	NA	19.1210310180724	NA
DDX49	NA	NA	NA	18.508779232868	20.2706196149678
DLST	NA	NA	NA	16.7595793794711	NA
DOCK1	NA	NA	NA	18.4703044737981	NA
DSCAM	NA	NA	NA	19.4142033155218	20.3617252650679
ENSOARG00000001543	NA	NA	NA	37.188897520334	NA
ENSOARG00000001579	NA	NA	NA	35.5907544222588	NA
ENSOARG00000001589	NA	NA	NA	85.6592277608251	NA
ENSOARG00000001628	NA	NA	NA	26.000844403745	NA
ENSOARG00000003795	NA	NA	NA	16.4490598803578	NA
ENSOARG00000004318	NA	NA	NA	22.5672533811953	NA
ENSOARG00000004929	NA	NA	NA	21.076096818799	NA
ENSOARG00000005786	NA	NA	NA	18.140559590404	NA
ENSOARG00000005831	NA	NA	NA	18.6695478950549	NA
ENSOARG00000006911	NA	NA	NA	39.4935978807575	57.9037060723742
ENSOARG00000007252	NA	NA	NA	16.0830245011799	NA
ENSOARG00000007291	NA	NA	NA	26.151692567421	NA
ENSOARG00000007322	NA	NA	NA	21.2576181013862	NA
ENSOARG00000008077	NA	NA	NA	181.101702741274	NA
ENSOARG00000009963	NA	NA	NA	90.490959247396	74.9641752736557
ENSOARG00000016091	NA	NA	NA	14.5516375823558	NA
ENSOARG00000017838	NA	NA	NA	26.891564071735	NA
ENSOARG00000018177	NA	NA	NA	18.7581565777556	NA
ENSOARG00000018884	NA	NA	NA	251.538747373053	31.7994531187418
ENSOARG00000021030	NA	NA	NA	19.2271953933162	NA
ENSOARG00000022713	NA	NA	NA	20.0257239033547	NA
FBXW7	NA	NA	NA	29.7134947608184	NA
FYB1	NA	NA	NA	45.5177128402905	NA
GALK1	NA	NA	NA	16.5403691437588	NA
GRB7	NA	NA	NA	18.6005050061213	NA
INTS7	NA	NA	NA	28.9403712035233	NA
KDELR3	NA	NA	NA	103.43889920334	NA
KIF27	NA	NA	NA	23.3170139038855	NA
KLHL11	NA	NA	NA	19.3401948372677	NA
MCTP1	NA	NA	NA	86.1816996858276	NA
MED21	NA	NA	NA	13.707224786145	NA
MMP1	NA	NA	NA	19.1408481505794	NA
MOB1A	NA	NA	NA	27.6688624357546	NA
MRPS35	NA	NA	NA	14.3833366331464	NA
NEPRO	NA	NA	NA	17.253719582413	NA
NKTR	NA	NA	NA	144.549525103242	NA
NMT2	NA	NA	NA	18.5589383740355	NA
PIGQ	NA	NA	NA	16.062277341473	NA
PLA2G2D	NA	NA	NA	24.2834288484216	NA
RAB11FIP4	NA	NA	NA	68.2653598084002	NA
SLC3A1	NA	NA	NA	15.8546842278141	NA
SLC45A3	NA	NA	NA	34.3957789940544	NA
SLC7A6	NA	NA	NA	26.1629157806808	NA
SNORA71	NA	NA	NA	28.485968542885	NA
SPR	NA	NA	NA	16.8693464296532	NA
STAT2	NA	NA	NA	31.0451732964391	NA
TBRG4	NA	NA	NA	16.1055896447722	NA
U6	NA	NA	NA	45.8740086802524	NA
UCHL5	NA	NA	NA	38.3215296313433	NA
UFSP2	NA	NA	NA	20.7665407142489	NA
VPS26B	NA	NA	NA	14.9279246990532	NA
ARV1	NA	NA	NA	NA	17.059572249274
ATG12	NA	NA	NA	NA	64.7601109813503
BRWD1	NA	NA	NA	NA	32.6282168806459
BUB1	NA	NA	NA	NA	22.657012866618
C12orf4	NA	NA	NA	NA	33.9105951258007
CCNG2	NA	NA	NA	NA	353.678329198109
CDHR1	NA	NA	NA	NA	29.396148509603
CHST15	NA	NA	NA	NA	12.9557250094768
ENSOARG00000006661	NA	NA	NA	NA	19.4487132884555
ENSOARG00000009479	NA	NA	NA	NA	103.023756334423
ENSOARG00000015148	NA	NA	NA	NA	17.8505091935914
ENSOARG00000015203	NA	NA	NA	NA	31.4162120655739
ENSOARG00000019607	NA	NA	NA	NA	30.7453979193742
ENSOARG00000021102	NA	NA	NA	NA	57.2965687263014
FAM198B	NA	NA	NA	NA	17.9508564155615
GFM1	NA	NA	NA	NA	16.3762021224046
GM2A	NA	NA	NA	NA	13.3942763067466
HNRNPA1	NA	NA	NA	NA	95.751562486329
NAB1	NA	NA	NA	NA	22.0061781848062
NUDT2	NA	NA	NA	NA	28.9243188008745
NUP210L	NA	NA	NA	NA	29.0282393290811
PIP4P1	NA	NA	NA	NA	67.6308607084537
PTPA	NA	NA	NA	NA	15.5294855220477
RAB13	NA	NA	NA	NA	63.0840405098985
RNMT	NA	NA	NA	NA	31.9809732201932
SDF4	NA	NA	NA	NA	18.6215333622189
SEPT10	NA	NA	NA	NA	19.9175672081141
SEPT11	NA	NA	NA	NA	17.2296364182656
SIKE1	NA	NA	NA	NA	34.9274587022274
SMC2	NA	NA	NA	NA	20.8090095490123
SNAP23	NA	NA	NA	NA	126.386011613957
SNX9	NA	NA	NA	NA	21.6132997011576
TARS	NA	NA	NA	NA	23.8361660362907
TLE1	NA	NA	NA	NA	18.4824002563941
TMOD3	NA	NA	NA	NA	22.5009614486963
ZNF609	NA	NA	NA	NA	38.6676106232764
